# Supplementary material for: Histone 4 lysine 8 acetylation regulates proliferation and host–pathogen interaction in Plasmodium falciparum
Source: Epigenetics Chromatin. 2017 Aug 22;10:40. doi: 10.1186/s13072-017-0147-z (PMC5568195; doi:10.1186/s13072-017-0147-z)
Supplement: Supplementary file 3 — Additional file 3: Table S1. Genes differentially expressed in the transfectants (related to Fig. 1). [file 13072_2017_147_MOESM3_ESM.xls]

## Sheet: rings
geneID	rings_H4K8R	rings_H4K16R	rings_H4K12R	rings_H4K5R	rings_H4ac4R
PF3D7_0102200	-0.274684	-0.801655	0.34252	-1.91577	-1.21357
PF3D7_0108500	-0.536431	-0.174324	-0.419239	-1.17587	-0.525644
PF3D7_0421300	-1.07344	-1.18657	-1.41313	-1.07286	-1.01992
PF3D7_0501600	-0.105183	0.233705	0.392984	-0.528715	-0.619251
PF3D7_0632500	-0.421378	-0.863146	-0.557155	-0.625805	-0.511364
PF3D7_1038600	0.388866	-0.92033	0.270405	-0.746862	0.220641
PF3D7_1038800	-0.680215	-1.69368	-0.251787	-1.70878	-0.354186
PF3D7_0206800	-0.510738	-0.409719	-0.272041	-1.12723	-1.25233
PF3D7_0916300	-0.124032	0.412474	-0.0219256	0.243289	-0.763231
PF3D7_1028700	-0.585817	-0.458943	-0.085355	-1.35805	-1.16651
PF3D7_1035200	-0.645488	0.0231995	-0.256828	-0.991045	-1.09322
PF3D7_1116000	-0.273963	-0.260883	-0.170299	-0.63611	-0.712353
PF3D7_1149900	-0.516946	0.0179836	-0.921377	0.0249378	-0.968583
PF3D7_1334800	-0.401688	-0.115935	-0.361732	-0.718448	-0.877471
PF3D7_1367800	0.0737749	0.173576	-0.642461	0.22948	-0.516125
PF3D7_0915600	-0.41234	-1.04936	-0.473205	-0.929744	-1.00033
PF3D7_1411000	-0.271412	-0.407675	0.161592	-1.43537	-0.839956
PF3D7_1252500	-0.244422	-0.392947	-0.987138	-0.147554	0.0340898
PF3D7_1246100	-0.543387	-0.721297	-0.786382	-0.976283	-0.84929
PF3D7_0104300	-0.281107	-0.286568	-0.11438	-0.949719	-0.503686
PF3D7_0220000	-0.341847	-0.212336	-0.0863098	-0.947835	-0.517349
PF3D7_0300100	-0.529911	-0.162458	-0.739705	-0.0477014	-0.454508
PF3D7_0414900	-0.212671	0.0385174	0.746303	-0.787901	-0.325559
PF3D7_0523000	-0.592656	-0.78718	-0.121	-1.01257	-1.1065
PF3D7_0725400	-0.441058	0.153144	0.444826	-0.825657	-0.218665
PF3D7_0731300	-0.870831	-1.06378	-0.574034	-0.786206	-0.841354
PF3D7_0731500	-0.307504	-0.105671	0.161002	-1.41566	-0.5059
PF3D7_0812500	-0.510813	-0.647357	-0.378602	-0.827025	-0.196887
PF3D7_0830600	-0.498961	-0.952135	-0.484905	-1.04405	-0.428638
PF3D7_0931100	-0.384929	-0.119889	-0.000594634	-0.635692	-0.221102
PF3D7_0935600	-0.32587	-0.25825	-0.0205861	-1.21063	-0.986137
PF3D7_0935700	-0.354828	-0.639953	-0.345934	-0.799052	-0.335483
PF3D7_1003600	-0.412316	0.0265155	0.44662	-0.980781	-0.408926
PF3D7_1006700	-0.393601	-0.28902	-0.392021	-0.720704	-0.48908
PF3D7_1019900	-0.323166	-0.220302	-0.156012	-0.775647	-0.79877
PF3D7_1026600	-0.320742	-0.197976	0.20172	-1.27864	-0.347129
PF3D7_1035700	-0.292462	-0.215376	0.184356	-0.978613	-0.894194
PF3D7_1105600	-0.64905	-0.791728	-0.442999	-1.14936	-1.09916
PF3D7_1116800	-0.693315	-0.726089	-0.14245	-1.21543	-0.542514
PF3D7_1126700	-0.457958	0.0184543	0.183895	-0.960909	-0.725641
PF3D7_1136600	-0.109338	-0.595681	0.053414	-0.613394	-0.302943
PF3D7_1138700	-0.171589	-0.183989	0.0503952	-0.676607	-0.0621613
PF3D7_1149200	-0.212285	0.145863	0.725515	-1.22903	-0.814875
PF3D7_1149600	-0.425932	-0.389864	-0.0125752	-0.902078	-0.435123
PF3D7_1212900	-0.216607	-0.514158	-0.0839477	-0.9741	-0.903829
PF3D7_1247900	-0.654858	-0.918642	-0.468238	-1.02235	-1.09558
PF3D7_1401600	-0.612989	-0.231377	-0.381358	-1.13633	-0.217839
PF3D7_1420700	-0.533173	-0.507416	-0.156909	-0.813726	-0.496503
PF3D7_1427100	-0.427415	-0.364012	0.00739717	-0.799946	-0.134737
PF3D7_1436300	-0.638555	-0.257911	-0.0388467	-1.02136	-0.487721
PF3D7_1447500	-0.852299	-0.62752	0.233239	-0.416012	-1.96345
PF3D7_1451200	-0.320595	-0.307898	-0.13331	-0.873047	-0.380842
PF3D7_1476500	-1.84012	-3.1232	-0.381449	-3.48852	-1.50259
PF3D7_0104500	-0.827182	-0.764835	-0.144209	0.0798765	-0.185859
PF3D7_0217800	-0.00138401	-0.631803	-0.39251	0.0091411	-0.328118
PF3D7_0302900	-0.184148	-0.843975	-0.129371	-0.294824	-0.496029
PF3D7_0508100	-0.386913	-0.14023	-0.558214	-0.19902	-1.12493
PF3D7_0528000	-0.633599	-0.763128	-0.644672	-0.769661	-0.992449
PF3D7_0605300	-0.461554	-0.521352	-0.415445	-0.333612	-0.817255
PF3D7_0706700	-0.350864	-0.510618	-0.0723725	-0.493009	-0.752098
PF3D7_0935800	0.137028	-0.337424	0.157993	-0.609982	-0.286034
PF3D7_1031700	-0.221987	-0.133202	-0.761984	0.0710051	-0.860675
PF3D7_1232000	-0.532842	-0.719913	-0.279077	-0.826573	-1.12729
PF3D7_1304000	-0.236756	-0.163327	-0.173158	-0.563892	-0.64755
PF3D7_1320300	-0.651277	-0.744074	-0.54397	-0.819294	-0.851798
PF3D7_1320900	0.105204	-0.72135	-0.0906677	0.279277	-0.275078
PF3D7_1353700	0.114627	-0.721265	-0.0854701	0.107488	-0.899387
PF3D7_1443700	-0.445911	-0.0954698	-0.240399	0.140867	-0.721235
PF3D7_0110600	-0.262603	-0.291464	-0.276677	-0.715742	-0.561507
PF3D7_0110700	-0.132661	-0.5665	-0.219505	-0.17282	-0.626202
PF3D7_0111700	-0.326971	0.0302347	-1.19649	-0.837789	-0.635339
PF3D7_0112700	-0.171933	0.431598	-0.0566123	-0.334702	-0.754323
PF3D7_0115200	-0.536547	-0.287886	-1.76815	0.0718266	-1.22685
PF3D7_0201300	-0.799384	-0.583108	-1.14588	-0.817128	-1.28952
PF3D7_0204300	-0.375188	-1.20223	-0.707924	-0.710722	-0.224682
PF3D7_0206500	-0.268302	-0.616936	0.0158315	-0.383486	-0.304177
PF3D7_0210500	0.000102292	-0.644668	-0.214277	-0.350119	-0.152033
PF3D7_0210800	-0.4321	-0.272278	0.0815008	-0.699107	-0.241025
PF3D7_0214300	-0.258461	-0.201789	-0.446	-0.57677	-0.810672
PF3D7_0215000	-0.409093	-0.573035	-0.409372	-0.745393	-0.585171
PF3D7_0220700	-0.298099	-0.878848	-0.252689	-1.01098	-0.707553
PF3D7_0221400	-1.25638	-0.93033	-0.878999	-0.110504	-1.78064
PF3D7_0301300	-0.0642076	-0.597937	-0.0695736	-0.454651	0.0151133
PF3D7_0303100	-0.437787	-0.687153	-0.249723	-0.652008	-0.979545
PF3D7_0303600	-0.248544	-0.00525845	-1.21625	-0.336009	-0.679984
PF3D7_0310900	-0.0696622	-0.145578	0.0444788	-0.207367	-0.628093
PF3D7_0311500	-0.348773	0.00485405	-0.480861	-0.350002	-0.79821
PF3D7_0313600	-0.259269	-0.428712	-0.294881	-0.718316	-0.563393
PF3D7_0314100	-0.0513411	-0.606054	0.18903	-0.474492	-0.408248
PF3D7_0315800	-0.154596	-0.741257	-0.172091	-0.651191	-0.598476
PF3D7_0316900	-0.1446	-0.401948	0.0287023	-0.647638	-0.786552
PF3D7_0317200	-0.234342	-0.419915	-0.218105	-0.571977	-0.691529
PF3D7_0317300	-0.274765	-0.608547	-0.0529563	-0.471912	-0.10552
PF3D7_0317400	-0.564987	-0.765039	0.0264749	0.0404925	-0.720455
PF3D7_0322000	-0.381143	-0.684439	-0.598011	-0.302763	-0.489631
PF3D7_0410700	-0.300202	-0.64538	-0.0295561	-0.726959	-0.762712
PF3D7_0411500	-0.321388	0.584862	-0.380623	-0.387017	-1.2177
PF3D7_0415900	-0.319288	-0.770098	-0.701917	-0.520415	-0.796083
PF3D7_0418300	-0.264695	-0.627458	-0.293954	-0.834466	-0.680016
PF3D7_0420300	-0.314979	-0.426572	-0.0566831	-0.975578	-0.869793
PF3D7_0421100	-0.64482	-0.646173	-0.746984	-0.196791	-0.999046
PF3D7_0422300	-0.589784	-0.764045	-0.758428	-0.451947	-1.09382
PF3D7_0422700	-0.122377	-0.586855	-0.414654	-0.421646	-0.592225
PF3D7_0423300	-0.0531466	-0.0188114	0.213363	-0.881935	-0.349916
PF3D7_0424900	0.113498	-0.408585	0.807797	-1.24375	0.184816
PF3D7_0506100	-0.267568	-0.397807	-0.595656	-0.476515	-0.627247
PF3D7_0509700	-0.333608	-0.739277	-0.258461	-0.587759	-1.41662
PF3D7_0514400	-0.399085	0.212094	-0.771801	0.134718	-0.998042
PF3D7_0517200	-0.439542	-0.122373	-0.26013	-1.15156	-0.488755
PF3D7_0518800	-1.24513	-0.778691	-0.795527	-1.12923	-1.7696
PF3D7_0519600	-0.280026	-0.803632	-0.35567	-0.32524	-0.410051
PF3D7_0519800	-0.0879373	-0.714101	-0.15762	-0.188758	0.138948
PF3D7_0523800	-0.467162	-0.643122	-0.819717	-0.638373	-0.980536
PF3D7_0524100	-0.165914	-0.63468	-0.0428364	-0.375867	-0.206534
PF3D7_0524400	-0.241801	-0.643909	-0.389974	-0.348495	-0.32632
PF3D7_0528300	-0.4015	-0.17454	0.501953	-0.817181	-0.401543
PF3D7_0530100	-0.287131	-0.658759	-0.432014	-1.34877	-0.578802
PF3D7_0600100	-0.62123	-0.675366	-0.392695	-0.734157	-1.11216
PF3D7_0600200	-0.321735	-1.18348	-0.654469	-1.2951	-1.23453
PF3D7_0606600	-0.328251	-0.626999	-0.278165	-0.681853	-0.372748
PF3D7_0607000	-0.720941	-0.601042	-0.580857	-0.735512	-0.423562
PF3D7_0614900	-0.227562	-0.200113	-0.00175923	0.0259773	-0.777673
PF3D7_0617500	-0.600895	-0.82855	-1.0041	-0.81864	-1.93085
PF3D7_0620300	-0.294841	-0.381273	-0.218333	-0.912719	-0.545283
PF3D7_0621400	-0.264353	-0.0957754	-0.431051	-0.830636	-0.173867
PF3D7_0622100	-0.383282	-0.459051	-0.511968	-0.964756	-0.71579
PF3D7_0626200	-0.297565	-0.616662	0.0582925	-0.799881	-0.682656
PF3D7_0626700	-0.273929	-0.929906	-0.293634	-0.648456	-0.639541
PF3D7_0627100	-0.415628	-0.48642	-0.230576	-0.788596	-0.414599
PF3D7_0628000	-0.37841	-0.769905	-0.796305	-1.0406	-0.595064
PF3D7_0632100	-0.0825238	0.094256	-1.60782	-0.605066	-0.759771
PF3D7_0632400	-0.820671	-0.208142	-1.35401	-0.0198624	-1.13285
PF3D7_0702700	-0.392666	-0.383288	-0.268143	-0.415709	-1.57142
PF3D7_0704500	-0.279722	0.11403	0.301792	-0.875557	-0.29359
PF3D7_0707300	-0.488207	-0.0419766	0.190413	-0.873191	-0.599899
PF3D7_0713000	-0.485954	-0.442233	-0.873908	-0.00139024	-0.405959
PF3D7_0713500	-0.518165	-0.526375	-0.163164	-0.783646	-0.762987
PF3D7_0714200	-0.295718	-0.592244	-0.407236	-0.923066	-0.426212
PF3D7_0716000	-0.219066	-0.596497	-0.0527858	-0.516722	-0.194427
PF3D7_0729900	-0.294439	-0.261164	-0.476647	-0.370561	-0.645375
PF3D7_0730700	-0.667737	-0.77511	-0.929756	-0.41245	-0.792374
PF3D7_0731400	-0.532515	-0.793666	-0.254726	-0.552011	-0.705342
PF3D7_0802900	-0.813004	-0.526918	-0.205844	-1.44788	-1.52418
PF3D7_0805200	0.0545452	-0.173107	0.369838	-1.16683	-0.656105
PF3D7_0805600	-0.484182	-0.438817	-0.108972	-0.962652	-0.693797
PF3D7_0811500	-0.322999	-0.425721	-0.302777	-1.04329	-0.264833
PF3D7_0812300	-0.670105	-0.31616	-0.834703	-0.612451	-0.821319
PF3D7_0813000	-0.142103	-0.251352	0.0637705	-0.744414	-0.263709
PF3D7_0813600	-0.29742	-0.778199	-0.450542	-0.288818	-0.499755
PF3D7_0814700	-0.735185	-0.50025	0.0176028	-1.14136	-1.38213
PF3D7_0817500	-0.379628	-0.723438	-0.636206	-0.390149	-0.713857
PF3D7_0818200	-0.58478	-1.02363	-0.347376	-0.678676	-1.23645
PF3D7_0818900	-0.568602	-0.67439	-0.773055	-0.578409	-1.09041
PF3D7_0820300	-0.260978	-0.570754	-0.0144211	-0.958462	-0.50855
PF3D7_0821400	-0.471877	-0.298771	0.279081	-0.957559	-1.23951
PF3D7_0823400	-0.201145	0.0419666	-0.357117	-0.973022	-0.510003
PF3D7_0831700	-0.279294	-0.63308	-0.389053	-0.289337	-0.00620218
PF3D7_0833400	-0.344699	-0.582838	-1.47463	-0.174975	-1.32707
PF3D7_0904200	-0.660113	-0.0867339	-0.349497	-0.241797	-1.00024
PF3D7_0904600	-0.254646	-0.549679	-0.18179	-0.5967	-0.474972
PF3D7_0906600	-0.271789	-0.703243	-0.173707	-0.632003	-0.62823
PF3D7_0910900	-0.253075	-0.364193	-0.108088	-0.160601	-0.8452
PF3D7_0911400	0.060364	-0.773178	0.0935325	0.386498	0.261946
PF3D7_0914300	-0.385152	-0.705363	-0.198118	-0.749685	-0.578601
PF3D7_0915500	-0.503142	-1.00857	-0.151275	-0.452881	-0.864431
PF3D7_0916600	-0.495233	-0.447143	-0.479524	-0.676106	-0.836602
PF3D7_0921300	-0.465007	-0.111647	-0.685862	-0.755795	-0.831639
PF3D7_0922600	-0.101055	-0.599632	-0.142372	-0.341925	-0.402395
PF3D7_0923500	-0.408767	-0.284234	-0.128205	0.0816706	-0.656606
PF3D7_0924000	-0.106611	-0.47027	0.077627	-0.770407	-0.0827117
PF3D7_0924400	-0.163746	-0.240404	0.0623971	-0.60712	-0.442946
PF3D7_0924900	-0.367197	-0.214828	-0.584183	-0.752313	-1.09855
PF3D7_0929600	-0.423913	-0.359925	0.384125	-0.892719	-0.676179
PF3D7_0932700	-0.17709	-0.41771	-0.554901	-0.313577	-0.622532
PF3D7_0932900	-0.332696	-0.822565	-0.0322361	-0.63273	-0.954209
PF3D7_0937600	-0.442505	-0.922027	-0.406337	-0.644483	-0.792037
PF3D7_0937800	-0.319326	0.212569	-0.80164	0.0773623	-0.548263
PF3D7_1001700	-0.341073	-0.67129	-0.149623	-0.950805	-0.627413
PF3D7_1001800	-0.16101	-0.899704	-0.134509	-0.595345	-0.573029
PF3D7_1007600	-0.453119	-0.811383	-0.606665	-0.661792	-0.5186
PF3D7_1009200	-0.468191	-0.465962	-0.284983	-0.166215	-0.77101
PF3D7_1010900	-0.397842	-0.686074	0.129835	-0.107073	-0.594529
PF3D7_1011800	-0.382329	-0.542013	-0.472927	-0.693278	-0.43541
PF3D7_1016000	-0.471163	-0.545387	-0.0489667	-0.920341	-0.523849
PF3D7_1017900	-0.508993	-0.585307	-0.481735	-0.518025	-0.611616
PF3D7_1021700	-0.300618	-0.488	-0.137958	-0.689011	-0.445518
PF3D7_1023000	-0.374587	-0.700512	-0.206704	-0.987148	-0.286442
PF3D7_1024800	-0.280001	-0.654107	-0.158104	-0.474066	-0.350672
PF3D7_1027200	-0.265986	-0.0424577	-1.04758	0.0780499	0.0443107
PF3D7_1031000	-0.602477	-0.599893	-0.0284044	-0.210293	-1.09466
PF3D7_1032600	-0.307463	-0.720312	-0.467857	-1.15134	-0.67308
PF3D7_1033900	-0.265608	-0.303371	-0.0445203	-0.629091	-0.444003
PF3D7_1035500	-0.537739	-0.569987	0.0397907	-1.35561	-1.06459
PF3D7_1036700	-0.353745	-0.705018	-0.158569	-0.0184958	-0.462154
PF3D7_1038500	-0.375582	-1.13617	-0.128119	-0.965281	-0.517251
PF3D7_1039000	-0.834214	-1.03736	0.0166673	-1.00394	-0.811689
PF3D7_1040300	-1.02421	-1.51279	-1.5386	-1.49017	-1.34014
PF3D7_1040500	-0.931235	-1.09036	-0.826361	-1.17063	-1.21813
PF3D7_1041000	-0.921058	-0.995863	-1.57769	-1.02093	-1.26257
PF3D7_1103400	-0.381763	-0.468461	-0.234883	-0.4498	-0.94687
PF3D7_1104200	-0.225852	-0.275637	-0.106012	-0.666945	-0.303847
PF3D7_1105700	-0.310832	-0.552218	-0.616504	-0.525258	-0.849861
PF3D7_1108200	-0.289342	-0.708674	-0.495201	-0.526862	-0.114801
PF3D7_1110200	-0.580563	-0.528932	-0.534768	-0.805031	-0.652038
PF3D7_1113100	-0.624793	-0.754589	-0.240753	-1.15574	-0.753843
PF3D7_1118600	-0.207213	-0.293447	-0.400559	-0.403881	-0.773317
PF3D7_1119800	-0.403806	-0.591789	-0.156743	-0.547868	-0.414927
PF3D7_1122800	-0.464786	-0.594926	-0.479406	-0.546615	-0.44123
PF3D7_1123000	-0.220731	-0.690205	-0.280339	-0.612416	-0.185316
PF3D7_1123200	-0.17411	-0.613542	0.116805	-0.677981	-0.863631
PF3D7_1123400	0.0679952	-0.60425	-0.0409457	0.142085	0.287233
PF3D7_1126000	-0.289606	-0.702559	-0.36147	-0.473785	-0.323864
PF3D7_1128600	-0.308209	0.0898968	-0.404284	-0.637299	-0.43594
PF3D7_1132300	-0.481507	-0.37893	-0.341037	-0.724428	-1.09223
PF3D7_1133500	-0.17251	-0.199892	-0.238205	0.119121	-1.06553
PF3D7_1134200	-0.367983	-0.672152	-0.482641	-0.492668	-0.582087
PF3D7_1136800	-0.605145	-0.60724	-0.0302794	-0.665711	-0.842594
PF3D7_1136900	-0.419293	0.0889253	-0.275671	-0.697859	-0.939303
PF3D7_1137200	-0.330693	-0.36464	0.116535	-0.856173	-0.554038
PF3D7_1138100	-0.287033	-0.334378	-0.138599	0.016084	-0.700315
PF3D7_1145900	-0.189024	-0.000591039	0.0749937	-0.641681	-0.635361
PF3D7_1200100	-0.359568	0.411811	-0.741706	0.320098	-0.230983
PF3D7_1202200	-0.313259	-0.0946159	-0.264434	-0.680631	-0.375985
PF3D7_1202900	-0.398653	-0.662027	-0.215062	-1.00012	-0.727553
PF3D7_1203600	-0.22592	-0.584243	-0.53117	0.0200608	-0.586168
PF3D7_1203700	-0.248904	-0.836321	-0.0922205	-0.441255	-0.473612
PF3D7_1205500	-0.307468	-0.342632	-0.0932664	-0.874269	-0.875262
PF3D7_1206300	-0.405506	-0.196576	-0.177513	-0.906347	-0.466356
PF3D7_1206600	-0.155821	-0.626248	-0.249956	-0.255831	-0.312723
PF3D7_1206700	-0.304349	-0.813977	-0.240993	-0.609822	-0.609593
PF3D7_1207100	-0.298062	-0.522466	-0.428623	-0.791204	-0.388756
PF3D7_1209600	-0.513846	-0.182117	-0.539926	-0.360147	-0.748776
PF3D7_1211400	-0.326125	-0.711734	-0.333725	-0.513447	-0.725578
PF3D7_1211900	-0.373781	-0.904176	-0.343052	-0.513002	-0.510758
PF3D7_1216300	-0.78964	-0.530052	-0.154401	-1.08274	-0.573539
PF3D7_1216600	-0.497919	-0.208517	-0.342976	-0.837202	-0.990045
PF3D7_1217500	-0.400413	-0.47905	-0.0639744	-0.704527	-0.332551
PF3D7_1220900	-0.53702	-1.0194	-0.150316	-0.815267	-1.24951
PF3D7_1221100	-0.106651	-0.191689	-0.207921	-0.331013	-0.690389
PF3D7_1223100	-0.284246	-0.294991	0.0863689	-0.902619	-0.846537
PF3D7_1224800	0.413494	0.480016	0.0218223	-0.740177	0.659384
PF3D7_1225300	-0.290194	-0.569073	0.0468193	-0.528057	-0.936129
PF3D7_1229300	-0.327231	-0.473288	-0.0802254	-0.616533	-0.317667
PF3D7_1231000	-0.208607	-0.577401	0.055774	-0.86416	-0.446205
PF3D7_1231300	-0.388183	-0.979585	-0.144472	-0.535951	-0.461725
PF3D7_1231800	-0.15643	-0.801365	-0.205811	-0.651892	-0.196602
PF3D7_1235900	-0.38687	0.0389262	-0.236439	-0.587787	-0.198326
PF3D7_1238800	-0.201473	-0.653849	-0.265922	-0.887489	-0.702852
PF3D7_1240100	-0.809026	-0.914138	-0.166559	-1.75488	-1.46086
PF3D7_1242800	-0.430883	-0.692145	-0.17831	-0.304557	-0.481125
PF3D7_1243600	-0.863278	-0.237162	-0.232006	-1.12211	-0.634027
PF3D7_1243700	-0.320688	-0.439317	0.166005	-0.978659	-0.829372
PF3D7_1244100	-0.372661	-0.536223	-0.52011	-0.745647	-0.466859
PF3D7_1246200	-0.55685	-0.37129	-0.125495	-0.974869	-1.15544
PF3D7_1250600	-0.0604664	-0.493342	-0.35185	-0.819642	-0.0651351
PF3D7_1251200	-0.574483	-0.435109	0.252625	-1.23809	-0.692907
PF3D7_1251600	-0.299056	-0.591028	-0.173831	-0.770181	-0.389269
PF3D7_1254000	0.0467001	0.312073	-0.890166	0.649332	-0.392804
PF3D7_1254400	-0.811997	-0.739845	-1.46596	-0.604124	-2.01544
PF3D7_1254700	-0.364638	-0.333933	-0.685479	-0.00371698	-1.34775
PF3D7_1254800	-0.416598	-0.418184	-0.801229	-0.278869	-0.641333
PF3D7_1301300	-0.722495	-0.767861	-0.204334	-0.671228	-0.271107
PF3D7_1301400	-0.73731	-0.686401	-0.113022	-0.622857	-0.00579897
PF3D7_1302700	-0.511091	-0.393523	-0.549863	-0.803071	-0.491786
PF3D7_1310200	-0.0360054	-0.194442	0.307359	-0.619128	-0.667555
PF3D7_1310400	-0.36181	-0.247569	-0.394304	-0.729568	-0.20401
PF3D7_1310700	-0.481146	0.0786915	0.287601	-1.10281	-0.820031
PF3D7_1313800	-0.206263	-0.421041	-0.0253699	-0.708905	-0.241729
PF3D7_1314600	-0.112491	-0.828677	-0.299712	-0.1778	-0.410139
PF3D7_1314900	-0.563373	-0.870806	-0.508482	-0.689721	-1.07574
PF3D7_1315800	-0.431044	-0.609589	-0.46422	-0.706017	-0.386002
PF3D7_1318200	0.254959	0.262017	-0.639206	-0.236809	-0.40125
PF3D7_1318800	-0.313931	-0.553022	-0.208153	-0.57998	-0.798368
PF3D7_1319200	-0.244081	-0.386253	-1.02069	-0.361205	0.0191279
PF3D7_1321800	-0.223862	-0.240945	-0.0934915	-0.449132	-0.695477
PF3D7_1323800	-0.139469	-0.288984	0.376542	-0.667615	0.273192
PF3D7_1324100	0.0145506	0.179003	-0.186571	-0.757712	-0.187363
PF3D7_1324500	-0.383838	-0.331932	-0.490176	-0.708698	-0.67194
PF3D7_1327300	-0.762657	-0.865962	-0.252772	-1.53379	-1.11735
PF3D7_1332400	-0.0352388	-0.643978	-0.195127	-0.454816	-0.538337
PF3D7_1332600	-0.275471	-0.8364	-0.055095	-0.25674	-0.615467
PF3D7_1333100	-0.228262	-0.29637	-0.753434	-0.378013	-0.488148
PF3D7_1333300	0.271997	-0.597085	-0.0761573	0.0419818	-0.139898
PF3D7_1333600	-0.481117	-0.719735	-0.532498	-0.893931	-0.450908
PF3D7_1335900	-0.378322	-0.210008	-0.688515	-0.155318	-0.309089
PF3D7_1337900	-0.369853	-0.504347	0.0319228	-0.64845	-0.760732
PF3D7_1338200	-0.712957	-0.966671	-0.89993	-0.584533	-0.692932
PF3D7_1339100	-0.176577	0.123287	-0.421289	-0.230797	-1.14822
PF3D7_1339800	-0.152458	-0.819704	0.190488	0.0957139	-0.161352
PF3D7_1342600	-0.25255	-0.196139	0.385797	-1.0421	-0.67365
PF3D7_1342900	-0.304598	-0.587249	-0.385988	-0.406924	-0.483498
PF3D7_1343700	-0.463332	-0.250152	0.302548	-0.860853	-0.574986
PF3D7_1344900	-0.255748	-0.699945	-0.473556	-0.479998	-0.431141
PF3D7_1350000	-0.21788	0.0733893	-0.135332	-0.101794	-0.73397
PF3D7_1350500	-0.0956084	-0.589303	-0.261375	-0.436886	-0.17689
PF3D7_1351600	-0.143655	-0.198801	-0.0805695	0.0940973	-0.65108
PF3D7_1351700	-0.621622	0.0256402	0.482159	-1.02842	-0.397353
PF3D7_1353400	-0.616585	-0.590238	-0.0121666	-0.704715	-0.553611
PF3D7_1353800	-0.159804	0.0191476	-0.456313	0.155509	-0.616793
PF3D7_1355400	-0.25599	-0.146313	-0.23548	-0.0670995	-0.704553
PF3D7_1356300	-0.352811	-0.386021	0.134402	-0.441016	-0.980891
PF3D7_1365900	-0.781877	-0.770607	-0.688674	-0.890659	-0.957585
PF3D7_1370000	-0.190601	-0.105782	-0.266154	-0.284217	-0.849724
PF3D7_1372400	-0.402795	-0.569684	-0.598582	-0.671656	-0.474668
PF3D7_1402400	-0.243581	-0.630839	-0.370888	-0.546052	-0.121035
PF3D7_1404500	-0.351551	-0.191191	-0.0283295	-0.607315	-0.141698
PF3D7_1407800	-0.538927	-0.734389	-0.30514	-0.754741	-0.81224
PF3D7_1409500	-0.484724	-0.368391	-0.912857	-0.126845	-0.835859
PF3D7_1410400	-0.31358	0.0637996	-0.0750397	-0.851738	-0.881121
PF3D7_1411100	-0.0976763	-0.212873	0.358665	-0.779374	-0.626856
PF3D7_1413800	-0.0517769	-0.598573	-0.131631	-0.313063	-0.0104569
PF3D7_1416500	-0.488328	-0.38168	0.0134424	-0.260032	-0.797542
PF3D7_1417200	-0.35808	-0.629996	-0.174747	-0.704202	-0.465765
PF3D7_1419700	-0.345609	-0.53693	-0.340621	-0.648856	-0.429453
PF3D7_1423300	-0.455069	-0.0495318	0.604957	-0.843003	-0.254043
PF3D7_1428300	-0.623022	-0.793913	-0.678173	-0.633714	-0.358318
PF3D7_1429200	-0.534812	0.00743302	-0.625078	-0.606092	-0.512378
PF3D7_1430400	-0.125509	-0.477614	-0.47426	-0.620027	-0.0599122
PF3D7_1435900	-0.626418	-0.419569	0.00300101	-0.437527	-1.13694
PF3D7_1436600	-0.206983	0.110556	0.454114	-0.641516	-0.331905
PF3D7_1438300	-0.0458746	0.497701	-0.455454	0.0958055	-0.913471
PF3D7_1440800	-0.0362553	0.105391	0.178245	-0.156584	-0.607048
PF3D7_1441100	-0.69022	-0.599648	-0.168144	-1.14444	-0.742211
PF3D7_1444800	-0.522306	-0.473086	-0.444524	-0.86196	-1.15805
PF3D7_1445200	-0.323363	-0.684336	-0.461726	-0.66598	-0.133669
PF3D7_1448300	-0.0430888	-0.593684	-0.12512	-0.446753	-0.553699
PF3D7_1450100	-0.271055	-0.332028	-0.111862	-0.659518	-0.357288
PF3D7_1451900	-0.187284	-0.33715	-0.426284	-0.717894	-0.329636
PF3D7_1463500	-0.814441	-0.993753	-0.301557	-1.42452	-1.34257
PF3D7_1464500	-0.266238	-0.719184	-0.177048	-0.323129	-0.298489
PF3D7_1464600	-0.428815	-0.681876	-0.327929	-0.683476	-0.606626
PF3D7_1465900	-0.182874	-0.673114	-0.383667	-0.206835	-0.375882
PF3D7_1467900	-0.196215	-0.382663	-0.10032	-0.72061	-0.25609
PF3D7_1473700	-0.193872	-0.632704	-0.217148	-0.411566	-1.21429
PF3D7_1475600	-0.382012	-0.741394	-0.164921	-0.538433	-0.640058
PF3D7_1476000	-0.939168	-1.66537	-0.450123	-2.21862	-1.75378
PF3D7_1476200	-1.22564	-0.865544	0.224098	-1.04741	-0.805017
PF3D7_1476300	-0.683341	-0.691985	-0.104101	-0.548354	-1.02339
PF3D7_1476400	-1.20802	-1.36723	0.214802	-1.72627	-0.290075
PF3D7_1477500	-1.10519	-1.0666	-0.0105208	-1.07386	-0.684441
PF3D7_1477700	-0.920819	-1.47636	-0.496773	-1.61878	-1.62733
PF3D7_1478600	-1.59115	-2.39109	-0.0077559	-1.56949	-1.90154
PF3D7_1479000	-1.65644	-2.04696	-0.474472	-2.23695	-1.65116
PF3D7_1479500	-1.76424	-1.83758	-1.18138	-2.13408	-2.00911
PF3D7_0532500	0.58469	0.0821133	0.487298	1.22475	0.870959
PF3D7_1030200	-0.0786758	0.749392	-0.132844	0.30503	-0.347613
PF3D7_1111100	0.469085	0.37986	-0.0141724	0.668442	0.310153
PF3D7_1124800	0.242823	0.277782	0.405813	0.725246	1.01049
PF3D7_1146200	0.430779	0.576077	0.555422	0.752977	1.093
PF3D7_1225400	0.662675	0.892329	0.905869	1.53604	1.85538
PF3D7_1322400	1.21332	1.40956	0.627665	0.727084	1.78903
PF3D7_0305000	0.714738	0.425759	0.861307	1.2789	1.43173
PF3D7_0413700	0.519897	0.715812	0.731251	1.30385	1.17
PF3D7_0812200	0.645997	0.283893	0.625169	0.766271	0.664771
PF3D7_1104700	0.709363	0.109095	0.685214	1.0068	1.06126
PF3D7_1250900	0.641287	0.57179	0.684332	1.40524	1.34653
PF3D7_1436500	0.658177	0.563246	0.493654	0.36835	0.994615
PF3D7_0208200	0.792525	0.635879	0.42516	1.16577	1.50319
PF3D7_0211300	0.767702	0.687194	0.800225	1.10189	0.786985
PF3D7_0312300	0.362024	0.0874652	0.45118	0.831009	0.552694
PF3D7_0502800	0.803889	0.0102125	0.688114	0.720197	1.1541
PF3D7_0706600	0.504615	0.620462	0.677567	-0.0359425	0.786166
PF3D7_0801600	0.617139	0.912098	0.576905	0.887361	0.381287
PF3D7_0910700	0.315789	0.62455	0.132729	0.588393	0.686569
PF3D7_0913900	0.303902	0.0881728	0.231303	0.632534	0.703447
PF3D7_0923100	0.398791	0.597888	0.605194	0.939264	0.971297
PF3D7_1022000	0.328679	0.0339746	0.224207	0.518049	0.600461
PF3D7_1125200	0.556674	0.740016	0.706444	1.12567	1.33458
PF3D7_1207900	0.558232	-0.00683066	0.496292	0.892713	0.804786
PF3D7_1227900	0.377144	0.426434	0.0700939	0.700858	0.715069
PF3D7_1251700	0.546517	0.626668	0.696575	0.960538	1.11193
PF3D7_1345500	0.511893	0.407506	0.691657	0.714763	0.964148
PF3D7_1421400	0.709219	0.134153	0.362439	1.10364	0.979911
PF3D7_1430600	0.645296	0.64671	0.47041	0.991188	0.773012
PF3D7_1431800	0.307959	0.0779439	0.427327	0.654647	0.306429
PF3D7_1433600	0.808819	0.761631	1.06236	1.471	1.3085
PF3D7_1467200	0.3693	-0.111732	0.439482	0.734299	0.990218
PF3D7_1468900	0.598283	0.55568	0.251993	0.5352	1.00721
PF3D7_1472900	0.645123	0.771755	0.824113	0.945344	1.3004
PF3D7_0110900	0.723537	0.307367	0.577112	1.29579	1.37922
PF3D7_0304900	0.463056	0.513967	0.318197	0.37532	0.812506
PF3D7_0322400	0.287277	0.189244	0.564967	0.764241	1.0711
PF3D7_0324400	0.0609295	0.442167	-0.590019	0.625847	-0.0899759
PF3D7_0417000	0.706591	0.715853	0.448844	0.474127	1.24311
PF3D7_0512400	0.425793	0.938497	0.834916	0.991229	1.53451
PF3D7_0520600	0.049355	-0.030183	0.132209	0.464555	0.735818
PF3D7_0703800	0.709324	0.458474	0.59976	-0.195319	0.135554
PF3D7_0731800	0.131391	-0.240642	0.693871	0.44556	0.758949
PF3D7_0814600	-0.0285852	-0.159259	0.984864	-0.489086	0.242336
PF3D7_0900500	0.778558	1.07256	0.349079	0.814392	1.46235
PF3D7_0908700	-0.125839	0.854088	0.022764	0.372048	0.277126
PF3D7_0933100	0.297156	0.636477	0.137811	0.501005	0.325294
PF3D7_1003300	0.39332	0.53125	0.838289	0.896475	1.10995
PF3D7_1215800	0.712058	1.25083	-0.12945	0.487778	0.63648
PF3D7_1316700	0.519408	0.58316	-0.020086	0.665106	0.93248
PF3D7_1326700	0.37657	0.22225	0.466926	0.881801	1.19517
PF3D7_1350400	0.60473	1.09317	0.850169	0.990171	1.4141
PF3D7_1417000	0.198807	0.724449	0.388775	0.188301	0.622819
PF3D7_1419900	0.333156	0.126893	0.469363	0.677284	0.736139
PF3D7_1437000	0.117965	0.228667	0.162257	-0.10058	0.648242
PF3D7_0105900	0.506789	0.324652	0.15113	0.879637	0.581274
PF3D7_0204900	0.656991	0.940754	0.646347	1.06083	0.896089
PF3D7_0212000	0.38808	0.926904	0.27347	0.640643	0.19903
PF3D7_0218000	0.470525	0.0672618	0.243352	1.04355	0.257756
PF3D7_0317800	0.79101	0.490587	0.396667	0.768381	1.21554
PF3D7_0504600	0.393748	0.49749	0.74822	0.489261	0.397226
PF3D7_0513400	0.607325	0.173803	0.278307	1.03783	0.363701
PF3D7_0519200	0.51473	0.702795	0.624271	0.504568	0.46054
PF3D7_0604200	0.222108	0.128879	0.527043	0.592928	0.606461
PF3D7_0802200	0.802002	0.452871	0.117201	1.21798	0.929968
PF3D7_0807500	0.464982	0.292899	0.709196	1.15637	1.29653
PF3D7_0810500	0.339605	0.100137	0.518728	1.03974	0.846324
PF3D7_0826700	0.400017	0.0531626	-0.0794724	0.680081	0.249392
PF3D7_0903200	0.363333	0.293175	-0.097059	0.833298	0.0459833
PF3D7_0916200	0.217389	0.0179368	-0.0606949	0.540348	0.756953
PF3D7_0918200	0.316337	0.552969	0.210794	0.698834	0.368166
PF3D7_0919600	0.774712	0.381367	0.554559	1.50503	1.2904
PF3D7_0927800	0.366838	0.659512	0.484326	0.733178	0.455717
PF3D7_1001200	0.546147	-0.117104	0.121844	0.766714	0.589866
PF3D7_1009400	0.159857	0.31854	0.719863	0.894596	0.988559
PF3D7_1011400	0.206563	0.250274	0.758949	0.595046	0.822969
PF3D7_1129500	0.315321	-0.154692	0.43999	0.733334	0.641422
PF3D7_1212400	0.115237	0.273477	0.363385	0.658651	-0.0790301
PF3D7_1213200	0.20799	0.336479	0.512869	0.824406	0.710617
PF3D7_1213600	0.512481	0.490801	0.456119	1.18232	0.786094
PF3D7_1223800	0.333248	-0.231368	0.473838	0.649836	0.884961
PF3D7_1242100	0.590337	0.377934	0.973753	0.459126	0.421327
PF3D7_1309500	0.559819	0.570029	0.524355	0.553586	0.950055
PF3D7_1318100	0.697587	0.655987	0.587076	1.02238	0.551942
PF3D7_1323300	0.339067	0.576121	0.706642	0.713383	0.738236
PF3D7_1363600	1.06539	0.374153	0.668266	1.83252	1.59072
PF3D7_1405600	0.572472	0.304906	0.425027	0.921628	0.0843505
PF3D7_1406800	0.173795	0.685739	0.366926	-0.0726354	0.242469
PF3D7_1417100	0.326771	0.18701	0.679859	1.00305	0.731022
PF3D7_1419800	0.296596	0.121305	0.327011	0.813701	0.232025
PF3D7_1426200	0.396876	0.107731	0.277408	0.64498	0.758348
PF3D7_1438100	0.501306	0.276785	0.420711	0.751213	0.474925
PF3D7_1438700	0.800712	0.194528	0.810163	1.19889	0.99313
PF3D7_1468200	0.629858	0.158217	0.389715	0.883847	0.860974
PF3D7_1474300	0.336185	0.107568	0.478043	0.595226	0.530484
PF3D7_0103100	0.245151	0.355513	0.368901	0.614294	0.588812
PF3D7_0103700	0.405228	0.534116	0.6617	0.731849	0.850114
PF3D7_0104000	-0.0576745	0.840542	0.236	0.697017	-0.124428
PF3D7_0104700	0.0485599	1.13851	0.13266	0.0790595	0.445125
PF3D7_0107100	0.225674	0.470618	0.455302	0.741223	0.710859
PF3D7_0107900	0.577753	0.586004	0.479894	1.08155	1.02642
PF3D7_0108100	0.569677	0.775969	0.517434	0.682048	0.630451
PF3D7_0108600	0.0713761	0.804814	0.253512	0.782819	0.0980586
PF3D7_0113200	0.286863	0.0879359	0.282932	0.595594	0.781134
PF3D7_0114500	0.867679	0.814724	0.776943	0.617158	0.853287
PF3D7_0114600	0.297591	0.672682	-0.0504306	0.523466	0.542004
PF3D7_0204000	0.677732	1.0457	0.4143	0.935749	0.882923
PF3D7_0214000	0.273537	0.192913	-0.198871	0.614517	0.323365
PF3D7_0217600	0.450949	0.416635	0.19064	0.604264	0.59863
PF3D7_0217700	0.130504	0.15165	0.692543	0.406239	0.547936
PF3D7_0217900	0.368487	0.642008	0.361345	0.937498	0.751335
PF3D7_0218300	0.847164	0.683131	0.68769	1.02964	0.838914
PF3D7_0219100	0.213884	0.484372	0.676266	0.766162	1.2402
PF3D7_0300200	0.00323858	0.521284	-0.378552	1.04458	0.0638561
PF3D7_0300400	0.582829	0.947072	-0.448868	1.24765	0.416194
PF3D7_0302300	0.154325	0.233657	0.0428217	0.181763	0.668157
PF3D7_0304000	-0.16221	0.706438	0.0640444	0.0234625	-0.480294
PF3D7_0308700	-0.144251	0.12648	1.04861	-0.456303	0.125849
PF3D7_0310000	0.2772	0.44563	0.564285	0.524818	0.687616
PF3D7_0314200	0.902174	0.34082	0.352358	0.794215	0.894362
PF3D7_0315100	0.59106	0.136825	0.598984	0.465383	0.599495
PF3D7_0315400	0.329886	0.182316	-0.0879978	0.987014	0.350212
PF3D7_0315700	0.142242	0.724812	0.573298	0.400065	0.463277
PF3D7_0316300	0.431184	0.519198	0.418152	0.679914	0.447639
PF3D7_0317100	0.308175	0.595397	-0.203698	0.250235	0.540449
PF3D7_0317900	0.377534	0.0657349	0.614605	0.438786	0.352626
PF3D7_0320000	0.57564	0.261778	0.395419	0.874835	0.372343
PF3D7_0322900	0.154157	0.127896	0.102043	0.66235	0.747644
PF3D7_0323300	0.633145	0.398958	0.46528	0.510817	0.975855
PF3D7_0406600	0.523947	0.443946	0.351059	0.83717	0.412319
PF3D7_0406800	0.978012	-0.321876	0.122735	0.295963	0.186041
PF3D7_0409200	0.396176	0.320773	0.321021	0.487174	0.815757
PF3D7_0409700	0.384735	0.50845	0.505164	1.18542	0.537637
PF3D7_0411200	0.37553	0.720744	0.367476	-0.266434	0.57428
PF3D7_0411700	0.645434	0.686506	-0.246382	0.299758	0.897017
PF3D7_0412400	0.732641	2.07604	-0.192726	0.986862	0.365676
PF3D7_0415100	0.329775	0.213177	0.259188	0.636688	0.828866
PF3D7_0417200	0.494739	0.565147	0.450275	0.524951	0.592113
PF3D7_0417300	0.00464512	0.169198	0.57119	0.0302022	0.585079
PF3D7_0418500	0.505267	0.122178	0.59519	0.831714	1.14442
PF3D7_0502100	0.400401	0.490504	0.282331	0.925	0.641327
PF3D7_0502700	0.382042	0.686152	0.369411	1.04871	1.20632
PF3D7_0502900	0.442835	0.030126	0.399239	0.986939	0.696589
PF3D7_0504500	0.250957	1.11612	0.676971	0.419508	1.09333
PF3D7_0517100	0.2539	0.613871	0.552053	0.412215	0.452134
PF3D7_0518500	0.353293	0.320023	-0.00430646	0.597382	0.449757
PF3D7_0520200	0.607524	0.263092	0.126527	-0.258061	0.668069
PF3D7_0521400	0.301236	0.368357	0.403227	0.243818	0.890677
PF3D7_0522000	0.334412	0.519934	0.410373	0.796721	0.957171
PF3D7_0522200	0.74957	0.797044	0.64739	1.22112	1.17494
PF3D7_0526200	0.453801	0.395609	0.290059	0.711233	0.147076
PF3D7_0527900	0.190426	0.371181	0.438266	0.0803466	0.628527
PF3D7_0600300	0.140912	0.920405	-0.0247282	0.718144	-0.0101423
PF3D7_0607400	0.286054	0.323664	0.373374	0.882388	0.615431
PF3D7_0608400	0.757977	0.581616	0.581127	0.952439	0.442145
PF3D7_0608600	0.632061	1.26346	0.537485	0.322004	0.936131
PF3D7_0609400	0.310011	0.929832	0.431001	0.629789	0.779779
PF3D7_0611200	0.59783	-0.184386	0.0127405	1.23953	0.0843725
PF3D7_0611300	0.312011	-0.0259684	0.0235374	0.768512	0.0288726
PF3D7_0614400	0.436972	-0.000981216	0.292207	0.525253	0.851542
PF3D7_0617400	-0.0445408	-0.0745701	-0.0149601	-0.102337	0.785303
PF3D7_0620200	0.569034	0.508606	1.33057	0.795017	1.12671
PF3D7_0622400	0.342438	0.218678	0.710204	0.78919	0.600549
PF3D7_0623300	0.520319	0.668233	0.632514	0.566313	0.02909
PF3D7_0623400	0.439635	0.770186	0.400365	0.265409	0.231778
PF3D7_0624400	0.50441	0.132586	0.158418	0.646416	0.472967
PF3D7_0627400	0.256735	-0.081136	0.13617	0.655904	0.138096
PF3D7_0628600	0.268738	0.260191	0.191159	0.657602	0.602888
PF3D7_0629000	0.523686	0.46108	0.547838	1.11939	1.18008
PF3D7_0629900	0.413476	0.403516	0.258953	0.7052	0.502275
PF3D7_0630500	0.657972	0.716806	0.427871	1.00718	1.35999
PF3D7_0706800	0.146054	0.713374	0.306539	0.241496	-0.616899
PF3D7_0710400	0.726273	0.348985	0.780233	1.24137	1.6727
PF3D7_0710500	0.862464	0.887245	0.460418	1.09502	1.19878
PF3D7_0710800	0.527884	0.184295	0.436391	0.38884	0.917956
PF3D7_0711300	0.344474	0.189792	0.0869308	0.717289	0.422638
PF3D7_0714500	1.13337	1.25249	0.787854	1.02747	1.65944
PF3D7_0715800	0.183394	0.344311	0.584319	0.763234	0.653041
PF3D7_0715900	0.86322	0.686784	0.631858	0.581173	0.558033
PF3D7_0716600	0.267063	0.833009	0.311173	0.621668	0.692491
PF3D7_0716700	0.113725	0.0966215	-0.158155	0.63381	0.369411
PF3D7_0717000	1.00714	1.42295	0.892032	1.10819	1.56798
PF3D7_0717900	0.0265532	0.0827609	0.455297	0.275164	0.704317
PF3D7_0720900	0.441577	0.617193	0.390005	0.828647	0.473456
PF3D7_0721200	0.197484	0.0949066	0.72341	0.44874	1.07976
PF3D7_0722700	0.324964	0.688646	0.69169	0.730761	1.12811
PF3D7_0724200	0.150706	0.37859	0.0903499	0.38909	0.786038
PF3D7_0727700	0.454137	0.697346	0.420424	0.742034	0.923324
PF3D7_0729000	0.426289	0.988596	0.608805	0.868808	1.11055
PF3D7_0730000	0.690838	0.282007	0.242137	0.243042	0.306491
PF3D7_0800200	1.21476	0.144072	0.190442	-0.0982418	0.968973
PF3D7_0800300	1.43828	1.46113e-05	0.0857435	-0.0906972	0.922409
PF3D7_0800500	0.294393	0.783165	-0.45278	0.64867	0.0884442
PF3D7_0800700	0.853931	0.771602	1.04979	0.366744	1.02384
PF3D7_0801300	0.380176	0.936177	-0.23547	0.206204	1.12327
PF3D7_0803000	0.235789	0.259755	0.239181	0.323747	0.739732
PF3D7_0803700	0.405772	0.265259	0.0465293	0.70801	0.299256
PF3D7_0804400	0.39462	0.418689	0.339767	0.847661	0.533946
PF3D7_0807100	0.349679	0.461436	0.195243	0.0582908	0.699476
PF3D7_0807200	0.330202	-0.35855	0.146428	0.457706	0.707524
PF3D7_0810700	0.445542	0.23668	0.802769	1.26468	1.38212
PF3D7_0816700	0.777425	0.311748	0.724788	1.39925	1.13534
PF3D7_0819900	0.557009	0.410988	0.582767	0.602995	0.802056
PF3D7_0822100	0.601657	0.722679	0.372692	1.21396	1.46879
PF3D7_0823000	0.348063	0.800713	0.636958	0.521694	0.904015
PF3D7_0823100	0.250418	0.231415	0.555009	0.188666	0.658046
PF3D7_0823500	0.315287	0.30345	0.296532	0.167897	0.661986
PF3D7_0824300	0.397691	0.798918	-0.116878	0.346509	0.663039
PF3D7_0824600	0.586168	0.712783	0.701179	1.10901	1.39449
PF3D7_0825900	0.227483	0.343264	0.0602278	0.358108	0.670625
PF3D7_0829300	0.63459	0.679263	0.615344	1.3168	1.36236
PF3D7_0829600	0.14012	0.236395	0.758063	-0.113545	0.203538
PF3D7_0904000	0.159656	0.213894	0.327174	0.497995	0.836137
PF3D7_0904300	0.149991	0.60242	0.462978	0.0932571	0.0472122
PF3D7_0904400	0.772875	0.701442	1.05022	1.16436	1.01747
PF3D7_0904500	0.776803	0.415218	0.560703	1.18751	1.08565
PF3D7_0905700	0.476701	0.235862	1.1844	0.513416	0.974514
PF3D7_0906100	0.257844	1.27333	0.368083	0.933313	0.25515
PF3D7_0907800	0.401112	0.223038	0.628799	0.666303	0.765292
PF3D7_0909000	0.236359	0.666677	0.335745	-0.0110234	0.0661016
PF3D7_0915200	0.552519	0.533107	0.532363	1.1431	1.06247
PF3D7_0915700	0.224509	1.10044	0.39152	0.823314	0.785735
PF3D7_0916900	0.227537	-0.0191411	0.10555	-0.0792831	0.818149
PF3D7_0918500	0.206445	0.692917	0.293515	0.395188	0.290416
PF3D7_0919700	-0.0298021	0.415789	-0.136496	0.987358	-0.189375
PF3D7_0925100	0.653519	1.04196	0.0413362	0.149569	1.20407
PF3D7_0927100	0.146333	0.625593	0.979378	0.222432	-0.0832832
PF3D7_0927900	0.565197	0.819805	1.10028	0.966094	1.417
PF3D7_0928300	0.304519	0.313274	0.70629	0.866217	0.773973
PF3D7_0930900	0.134442	0.616312	0.291354	0.0328269	0.513634
PF3D7_0931200	0.500826	0.530824	0.692672	0.781905	1.02693
PF3D7_0931900	0.205563	0.720761	0.44557	-0.0391858	0.517965
PF3D7_0936800	-0.125988	-0.0489514	-0.0358589	-0.109051	0.626051
PF3D7_1003200	0.529225	0.377387	0.512994	0.896876	0.636172
PF3D7_1009900	0.419335	0.475034	0.814456	0.889299	1.39704
PF3D7_1012400	0.373795	-0.0110692	0.176262	0.885168	0.407991
PF3D7_1012600	0.65849	0.192147	0.253917	0.755877	1.13188
PF3D7_1018400	1.07073	0.795898	0.72573	1.13798	1.29389
PF3D7_1020500	0.451526	0.521859	0.511295	0.445183	0.788316
PF3D7_1021100	-0.086764	0.305658	0.673273	-0.36868	-0.156921
PF3D7_1021300	0.273249	0.267925	0.93302	0.12742	0.137666
PF3D7_1022800	0.271544	0.470529	0.289802	0.642156	0.367144
PF3D7_1022900	0.418272	0.920399	1.00569	0.484889	0.552156
PF3D7_1025300	0.437199	-0.0559499	0.332156	0.811275	0.445552
PF3D7_1029500	0.453842	0.927705	0.205424	0.765211	-0.101879
PF3D7_1030000	0.139969	0.469682	0.130825	0.392751	0.817206
PF3D7_1033800	0.494687	0.237886	0.363815	0.630814	0.80152
PF3D7_1034200	0.237442	0.520322	0.406968	0.888381	0.657585
PF3D7_1034300	0.58963	0.598557	0.135832	0.856596	0.93278
PF3D7_1034800	0.462073	0.369406	0.764856	0.828602	1.08902
PF3D7_1040700	1.02478	0.403566	-0.254154	-0.253867	1.30045
PF3D7_1106700	0.204074	0.030519	0.090512	0.585429	0.41686
PF3D7_1109200	-0.12234	0.309858	0.478471	0.269496	0.625539
PF3D7_1111200	0.214682	0.0355731	0.0221846	0.625181	0.690671
PF3D7_1112200	0.591336	0.578801	0.714306	1.1091	0.921815
PF3D7_1115500	0.231907	0.695719	0.576858	-0.361065	0.0170616
PF3D7_1121200	0.449781	0.54478	0.585468	1.16436	0.733484
PF3D7_1122700	0.718162	0.991874	0.841276	0.404754	1.08424
PF3D7_1126400	0.293192	0.367475	0.426996	0.813201	0.924478
PF3D7_1130900	0.669168	0.893679	0.723652	1.0956	0.786582
PF3D7_1132700	0.630699	0.326749	0.509931	0.794368	0.352714
PF3D7_1135600	0.280487	0.340766	0.35669	0.852772	0.756089
PF3D7_1135800	0.582547	0.467675	0.718802	1.01707	1.14097
PF3D7_1137400	0.234379	0.275611	-0.0564371	0.776354	0.606817
PF3D7_1140500	0.288452	0.772015	0.111907	0.100303	0.440854
PF3D7_1141400	0.2137	0.766367	0.208015	0.561004	0.504033
PF3D7_1141600	0.698825	0.378959	0.591071	1.19704	1.06011
PF3D7_1142200	0.837275	0.960045	0.672038	0.177769	1.2232
PF3D7_1142800	0.589544	0.867903	0.539967	0.978772	0.75537
PF3D7_1143900	0.408335	0.447002	0.459094	0.910648	0.995922
PF3D7_1144500	0.392753	0.706982	0.206627	0.757685	0.354923
PF3D7_1149100	0.393012	-0.0685935	0.109603	0.774775	0.545618
PF3D7_1201100	0.264888	0.00353302	0.198611	1.02945	1.13815
PF3D7_1203100	0.216663	0.116139	-0.0632401	0.27212	0.732642
PF3D7_1204600	0.284479	-0.190376	0.566888	0.512672	0.849677
PF3D7_1209000	0.620434	0.199792	0.38087	0.883825	0.734027
PF3D7_1209100	0.320576	0.45073	0.587716	0.779972	0.665386
PF3D7_1209700	0.234998	0.248395	0.0954161	0.897045	0.51053
PF3D7_1210300	0.910249	0.276327	1.12198	1.4427	1.23912
PF3D7_1211100	-0.167997	0.481945	-0.132787	0.640756	0.119269
PF3D7_1214300	0.365056	0.0545938	0.492931	0.595926	0.697108
PF3D7_1219900	0.608682	0.0705691	0.351521	1.1166	0.662605
PF3D7_1221200	0.465636	0.276142	0.300458	0.616397	0.319061
PF3D7_1223300	0.128497	0.0146051	0.101427	0.370439	0.65865
PF3D7_1226000	0.416532	0.326779	0.201413	0.744517	0.584715
PF3D7_1226200	0.247844	0.331336	-0.073154	0.667646	0.260819
PF3D7_1226900	0.290614	-0.304564	0.119953	0.627606	-0.000608247
PF3D7_1228000	0.330619	0.688014	0.287134	0.870387	0.397079
PF3D7_1229400	0.422442	-0.0472341	0.228287	0.835349	0.905395
PF3D7_1231500	0.74097	0.0911192	0.962942	0.932318	0.933395
PF3D7_1233100	0.329726	0.35942	0.526571	0.706456	1.02233
PF3D7_1234500	0.324104	0.382964	0.543101	0.556201	0.687058
PF3D7_1235500	0.188633	-0.0952602	0.182882	0.472402	0.645334
PF3D7_1239300	0.305148	0.256	0.341209	0.538097	0.698617
PF3D7_1242300	0.628094	0.908002	0.733317	1.24893	1.29043
PF3D7_1242400	0.183304	0.491743	0.561775	0.616009	0.774177
PF3D7_1242500	0.401515	0.450817	0.303248	0.59024	0.623048
PF3D7_1244600	0.448023	0.0167117	0.509806	0.600551	0.72005
PF3D7_1247200	0.582496	-0.100229	0.653094	0.905944	0.85329
PF3D7_1248100	0.383563	0.0838593	0.416264	0.571112	0.727485
PF3D7_1248300	-0.340834	0.00325685	0.699728	-0.502937	-0.432494
PF3D7_1251400	0.0955463	0.328008	-0.139173	0.675558	0.0863499
PF3D7_1300500	0.249282	0.994681	0.375779	0.415578	0.090039
PF3D7_1303300	0.601742	0.104521	0.398407	0.952012	0.648746
PF3D7_1304400	0.204431	0.0775336	0.336972	0.515911	0.743792
PF3D7_1304500	0.819459	0.772997	0.833567	1.22778	1.49718
PF3D7_1305500	0.538237	0.392321	-0.102072	0.0909172	0.72544
PF3D7_1306200	0.513711	0.635454	-0.031171	0.84316	0.717688
PF3D7_1308100	0.688415	1.01425	-0.283813	0.348912	1.1664
PF3D7_1308900	0.144609	0.0686867	0.167475	0.294972	0.830178
PF3D7_1310900	0.293785	0.503651	0.498394	1.00121	1.06482
PF3D7_1311400	0.315926	0.195038	0.450615	0.622322	1.15866
PF3D7_1312200	0.330878	0.253667	0.233085	0.635839	0.744009
PF3D7_1317700	0.269956	-0.446189	0.195228	0.496591	0.631093
PF3D7_1321400	0.0221586	0.826453	0.979612	0.603533	1.21287
PF3D7_1321600	-0.118601	0.47354	1.18501	0.213793	0.0422345
PF3D7_1325000	0.274592	0.18724	0.0249332	0.129623	0.650389
PF3D7_1327000	0.37612	-0.0316314	0.38078	0.629395	0.600284
PF3D7_1330200	0.421358	0.422957	-0.0938032	0.852553	-0.151429
PF3D7_1330300	0.363052	0.774129	0.320047	0.825098	0.998004
PF3D7_1330600	0.486289	0.237501	0.304278	0.949652	0.493902
PF3D7_1332300	0.427844	0.407863	0.791512	0.854429	0.818667
PF3D7_1336300	0.436764	0.568153	0.579986	0.3235	0.973295
PF3D7_1338800	0.242308	0.437163	0.40125	0.715545	0.538514
PF3D7_1339000	0.117172	0.585567	-0.161476	0.498917	0.178534
PF3D7_1340000	0.0398492	0.577436	0.521068	0.338878	0.786547
PF3D7_1341200	0.529544	0.212743	0.0692661	0.65344	0.646918
PF3D7_1341600	0.227351	0.305211	0.606546	-0.150182	0.434458
PF3D7_1341800	0.219312	0.729051	0.451632	0.351077	-0.150541
PF3D7_1342000	0.139805	0.131927	-0.0995782	0.302768	0.715412
PF3D7_1344600	0.271821	0.20508	0.528592	0.611002	0.183815
PF3D7_1345800	0.605119	0.161047	0.412563	0.927625	1.24091
PF3D7_1346200	0.958042	1.09988	0.364948	-0.00457193	0.813852
PF3D7_1346300	0.168265	0.220719	0.456443	0.425768	0.881387
PF3D7_1347300	0.278102	0.162137	0.669422	0.441381	0.656476
PF3D7_1347400	0.632232	0.678003	0.510854	0.923841	0.992931
PF3D7_1348900	0.54655	0.240062	0.451489	1.02027	0.874648
PF3D7_1353500	0.553529	-0.0283133	0.535881	0.603187	0.685269
PF3D7_1357800	0.485523	0.227095	0.238787	0.916407	0.880995
PF3D7_1359300	-0.0106656	0.142438	0.418066	0.403719	0.905004
PF3D7_1360400	0.16599	0.12471	0.0286986	0.507295	0.920072
PF3D7_1361000	0.367326	0.583793	0.445472	0.312909	0.840838
PF3D7_1364700	0.810795	0.816601	1.31912	0.980474	1.49919
PF3D7_1366400	0.385987	0.0586474	0.386302	0.449577	0.647971
PF3D7_1366700	0.451331	0.289082	0.223905	0.45069	0.901985
PF3D7_1367500	0.39901	0.780146	0.93851	0.77898	0.975708
PF3D7_1369000	0.23931	0.367197	0.631518	0.320842	0.482525
PF3D7_1401700	0.439251	0.230068	0.175224	-0.161439	0.770169
PF3D7_1404000	0.772647	0.176759	0.402297	1.034	0.72306
PF3D7_1405400	0.207674	0.436184	0.399658	0.734725	0.597664
PF3D7_1409400	0.0653871	0.884431	0.436241	-0.0199608	-0.0213119
PF3D7_1410100	0.570061	0.591093	0.57316	0.383428	1.1756
PF3D7_1411700	0.163387	0.719078	0.207546	0.404945	0.544829
PF3D7_1411900	0.268262	-0.134808	0.449287	0.300071	0.80266
PF3D7_1413200	1.00179	1.21501	0.3175	-0.13324	1.68963
PF3D7_1415900	0.541515	0.123051	0.590292	0.732432	1.26356
PF3D7_1418200	0.252503	0.54802	0.694146	0.603724	1.05801
PF3D7_1421500	0.592285	0.53592	0.717915	1.22848	1.34688
PF3D7_1421800	0.375124	0.645727	0.484744	0.530866	0.416767
PF3D7_1422300	0.612419	0.740545	0.751408	1.14185	1.39832
PF3D7_1422800	0.376176	0.405021	0.425807	0.801095	0.819515
PF3D7_1423400	0.658173	0.343507	0.347604	0.667684	0.601732
PF3D7_1424400	0.246011	0.198503	0.0104186	0.641453	0.979304
PF3D7_1425200	0.054929	0.277772	0.380364	0.674904	0.149019
PF3D7_1425600	0.443283	0.502921	0.637105	0.486266	0.93689
PF3D7_1428600	0.489478	0.258898	0.483377	0.292744	1.21207
PF3D7_1428800	0.62646	0.00652465	0.644261	0.805154	1.05469
PF3D7_1430000	0.353168	0.406658	0.336872	0.610984	0.574066
PF3D7_1431600	0.228078	0.433178	-0.314112	0.82138	-0.356777
PF3D7_1432400	1.13258	1.81828	-0.0775296	0.42183	1.36703
PF3D7_1432700	0.56477	1.14177	0.516066	0.705796	0.894599
PF3D7_1435000	0.458089	0.696439	0.506813	0.893054	0.616656
PF3D7_1435700	0.59773	0.255215	-0.160393	0.592082	0.219786
PF3D7_1435800	0.783772	0.960271	0.291603	0.577074	0.672572
PF3D7_1437200	0.424131	0.972143	0.368601	-0.131961	0.643473
PF3D7_1440100	0.326499	0.595353	0.399849	0.30254	0.155199
PF3D7_1442000	0.333627	0.46378	0.176203	0.928674	0.40798
PF3D7_1443900	0.224059	0.179404	0.271641	0.616285	0.543019
PF3D7_1450600	0.519953	0.379383	0.475701	0.663296	1.2781
PF3D7_1453100	0.268467	0.99071	0.636129	0.539336	0.296783
PF3D7_1455600	0.666952	0.796314	0.448231	0.435981	0.964972
PF3D7_1455800	0.711269	0.880075	0.243547	0.379589	0.785894
PF3D7_1456100	0.00712408	0.384623	-0.0117163	0.590017	-0.256617
PF3D7_1460100	0.321198	0.360116	0.149899	-0.0147017	0.680673
PF3D7_1460900	0.821904	0.978742	0.827764	1.12768	1.44667
PF3D7_1463700	-0.0533582	0.397564	0.577969	0.337218	0.982501
PF3D7_1465200	0.247057	0.215695	0.260592	0.749526	0.975418
PF3D7_1468800	0.172113	0.0142346	0.328137	0.202906	0.755569
PF3D7_1469000	0.497863	0.0472667	0.481418	1.10608	0.830312
PF3D7_1470300	0.215803	0.42001	0.741578	0.57733	0.990762
PF3D7_1470400	0.297857	0.733183	0.780149	0.802549	1.21592
PF3D7_1471300	0.573004	0.525755	0.495341	0.763389	0.990476
PF3D7_1472400	0.713947	0.373414	0.127676	0.273614	0.84708
PF3D7_1475400	0.404418	0.745399	-0.159983	0.0965958	0.408048
PF3D7_1478400	0.182023	0.541603	0.244714	0.409304	0.664741

## Sheet: Trophozoites
geneID	trophozoites_H4K8R	trophozoites_H4K16R	trophozoites_H4K12R	trophozoites_H4K5R	trophozoites_H4ac4R
PF3D7_0102200	-0.0962861	-0.627759	-0.512145	-0.494101	0.00525681
PF3D7_0108500	-0.341182	-0.659964	-0.421501	-0.146874	-0.0096622
PF3D7_0421300	-1.47942	-1.67344	-1.49024	-1.73777	-1.91956
PF3D7_0501600	-1.34563	0.210084	-0.219803	-0.428741	-0.601551
PF3D7_0632500	-0.35377	-0.973734	-0.432114	-0.205551	-0.473464
PF3D7_1038600	-0.613283	-0.925898	-0.641236	-1.1447	-0.308998
PF3D7_1038800	0.185566	-0.813038	0.0340963	-0.414419	0.162225
PF3D7_0206800	-0.835407	-0.282935	-0.21672	-0.182706	-0.29536
PF3D7_0916300	-0.773101	-0.431514	-0.18583	-0.904034	-0.623756
PF3D7_1028700	-0.694172	0.217429	-0.633073	-0.413168	0.179025
PF3D7_1035200	-1.17675	-0.152913	-0.387475	-0.357055	-0.687699
PF3D7_1116000	-0.611706	0.0619077	-0.212684	-0.285387	-0.00844486
PF3D7_1149900	-0.778474	-0.702383	-0.507406	-1.53636	-1.61665
PF3D7_1334800	-0.992918	-0.865462	-1.25233	-1.0305	-0.858087
PF3D7_1367800	-0.296608	-0.639103	-0.0131704	-1.10169	-0.806378
PF3D7_0532500	0.0303487	-0.721061	-0.255321	-0.0223441	0.193202
PF3D7_1030200	-0.433269	-0.835692	-0.456252	-1.23869	-0.424163
PF3D7_1111100	-0.187886	-0.475909	-0.379323	-0.698107	-0.452405
PF3D7_0115400	-0.696139	-0.564651	-0.737683	-1.46095	-0.810615
PF3D7_0311000	-0.695124	-0.641028	-0.284386	-1.80048	-0.622237
PF3D7_0425800	0.0396946	-0.430023	0.0809938	-0.712373	-0.328432
PF3D7_0500100	-0.0938607	-0.323108	-0.222579	-1.10528	-0.272281
PF3D7_0501500	-0.829293	-0.00765318	-0.0747642	-0.341034	-0.0879393
PF3D7_0723300	-0.450666	-0.163725	0.0445975	-0.721395	-0.442624
PF3D7_0803200	-1.01532	-0.218126	-0.193954	-0.609488	-0.585518
PF3D7_0832600	-0.302667	-0.537767	-0.546543	-0.921233	-0.266525
PF3D7_0900600	-0.290364	-0.515064	-0.564637	-0.819427	-0.454815
PF3D7_1010400	-0.416739	-0.657119	-0.60793	-0.80027	-0.7215
PF3D7_1030800	-0.154859	-0.198508	0.0582643	-0.777214	0.052078
PF3D7_1301800	-0.369541	-0.630975	-0.736737	-0.806558	-0.401914
PF3D7_1354500	-0.583871	-1.05596	-0.702201	-0.491373	-0.733358
PF3D7_1402200	-0.896205	-0.577809	-0.874885	-0.704708	-1.03192
PF3D7_1479900	-1.20939	-1.44261	-0.539653	-1.89413	-1.13291
PF3D7_0419200	-0.600419	0.127907	-0.0740122	-0.242379	-0.233727
PF3D7_0525700	-0.446471	-0.575124	-0.383785	-0.829775	-0.560575
PF3D7_1439900	-0.28285	-0.675984	-0.0863111	0.255839	-0.380428
PF3D7_1462800	-0.692681	-0.747684	-0.594424	-0.231104	-0.627482
PF3D7_0103800	-0.532109	-0.232744	-0.17311	-0.873819	-0.412143
PF3D7_0106900	-0.746891	-1.14839	-0.494222	-0.643091	-0.552834
PF3D7_0107000	-0.612492	-0.514761	-0.100491	-0.56208	-0.404568
PF3D7_0207200	-0.936831	-1.08461	-0.582821	-0.837818	-0.679866
PF3D7_0207400	-0.808742	-0.47279	0.0991465	-0.653776	-0.464478
PF3D7_0207900	-0.448042	-0.544927	0.064945	-0.76192	-0.134748
PF3D7_0212200	-0.687725	-0.202205	-0.532902	-0.313145	-0.63701
PF3D7_0300700	-0.748366	-0.56107	-0.535676	-1.14492	-1.04905
PF3D7_0306900	-0.653872	-0.546608	-0.567164	0.0549232	0.0179971
PF3D7_0311700	-0.202346	-0.193208	-0.645484	-0.598155	-0.600593
PF3D7_0318400	-0.553346	-0.584218	-0.684705	-0.454244	-0.345291
PF3D7_0320300	-0.258882	-0.155947	-0.610063	0.53905	-0.282056
PF3D7_0400500	-0.603614	-0.544842	-0.448549	-1.33008	-0.496989
PF3D7_0508400	-0.628865	-0.4321	-0.423339	-0.156171	-0.595941
PF3D7_0516200	-0.765999	-0.161383	-0.600726	0.76319	-0.625216
PF3D7_0520900	-0.434238	-0.436247	-0.601274	-0.408237	-0.448985
PF3D7_0527800	-0.798935	-0.74655	-0.690627	-0.597212	-0.431218
PF3D7_0604700	-0.74866	-1.26913	-0.786956	-0.533453	-0.775675
PF3D7_0607600	-0.511733	-0.418357	-0.277073	-0.798815	-0.711214
PF3D7_0624100	-0.392709	-0.760755	-0.446998	-1.1509	-0.904881
PF3D7_0630000	-1.20688	-0.610285	-0.57363	-0.843164	-0.755698
PF3D7_0705600	-0.220019	-0.411421	-0.39066	-0.250915	-0.702093
PF3D7_0706900	-0.472348	-0.633551	-0.428148	-0.589733	-0.626234
PF3D7_0723900	-0.552249	-0.611175	-0.383817	-0.396582	-0.759596
PF3D7_0728300	-0.639627	-0.494363	-0.13306	-0.733821	-0.408749
PF3D7_0821800	-0.619327	-0.436022	-0.161331	0.159596	-0.247671
PF3D7_0922000	-0.750186	-0.669545	-0.512212	-0.804287	-0.551625
PF3D7_0926600	-0.399242	-0.45023	-0.346108	-0.679746	-0.421276
PF3D7_0928000	-0.804388	-0.143985	-0.147857	-0.826584	-0.391592
PF3D7_1020900	-0.757835	-0.537271	-0.405099	-0.536154	-0.489854
PF3D7_1027700	-0.297226	-0.36295	0.00660099	-0.646385	-0.0908941
PF3D7_1031200	-0.656092	-0.347835	-0.43248	-0.550333	-0.649799
PF3D7_1033000	-0.176598	-0.110496	-0.0776518	-0.983037	-0.399775
PF3D7_1038900	-0.0160819	-0.757781	-0.082631	-0.948516	0.0268733
PF3D7_1103300	-0.633966	-0.508358	-0.446978	-0.837814	-0.444298
PF3D7_1142500	-0.134119	-0.676503	-0.435641	-0.107817	-0.324741
PF3D7_1143600	-0.550132	-0.461766	-1.05164	-0.362369	-0.644189
PF3D7_1206100	-0.673703	-0.721862	-0.567826	-1.88672	-0.724203
PF3D7_1234900	-0.519681	-0.614689	-0.103563	-0.44578	-0.688229
PF3D7_1235700	-0.709592	-0.507118	-0.318648	-0.813981	-0.826756
PF3D7_1248000	-0.586368	-0.711268	-0.0911661	-0.599327	-0.604821
PF3D7_1252200	-0.0524652	0.0153873	-0.262076	-0.818772	0.0946585
PF3D7_1331300	-0.539132	-0.581841	-0.55656	-1.14949	-0.499262
PF3D7_1332500	-0.830864	-0.851016	-0.542065	0.403218	-0.6124
PF3D7_1340100	-0.995265	-0.532367	-0.956521	-0.828112	-0.897183
PF3D7_1340800	-0.889004	-0.243455	-0.0910856	-0.185752	-0.127297
PF3D7_1349000	-0.889781	-0.815999	-0.521374	-1.25176	-1.0884
PF3D7_1354200	-0.603668	0.302783	0.130123	-0.545596	-0.0458308
PF3D7_1361700	-0.418139	-0.429096	0.0647234	-0.85483	-0.155047
PF3D7_1369800	-1.46947	-1.62526	-1.05444	-1.19785	-1.47239
PF3D7_1369900	-0.427095	-0.621604	-0.865947	-0.69739	-0.590101
PF3D7_1403900	-0.75469	-0.555131	-0.46228	-1.51852	-0.775824
PF3D7_1407500	-0.489784	-0.436396	-0.470331	-0.619103	-0.369983
PF3D7_1418300	-0.695031	-0.407855	-0.608609	-0.252545	-0.429208
PF3D7_1439000	-0.622665	-0.33072	-0.191463	-0.269787	-0.125378
PF3D7_1439400	-0.506396	-0.470983	-0.664306	-0.303708	-0.239531
PF3D7_1441700	-0.307121	-0.479727	-0.741539	-0.207457	-0.00527762
PF3D7_1447700	-0.521781	-0.730111	-0.546836	-0.388512	-1.09214
PF3D7_1461400	-0.662191	-0.00672401	-0.153316	-0.569459	-0.345559
PF3D7_1477200	-1.0828	-0.812929	-1.03807	-1.03902	-0.695446
PF3D7_1477800	-1.1392	-1.43875	-0.841287	-1.02024	-0.188566
PF3D7_0915600	0.701553	0.0885691	0.146863	0.639534	0.171192
PF3D7_1411000	0.47857	0.767052	0.49299	0.404368	0.644683
PF3D7_1252500	0.681544	0.753354	0.0896861	0.985885	0.459476
PF3D7_1246100	0.481934	0.619261	0.413327	0.299507	0.46316
PF3D7_1124800	0.144487	0.285938	0.262861	1.02547	0.179785
PF3D7_1146200	0.848421	0.394411	0.532761	0.832151	0.798185
PF3D7_1225400	0.780052	0.230357	0.373996	0.450767	0.610058
PF3D7_1322400	0.881848	0.532771	0.0786781	1.2149	0.852782
PF3D7_0305000	0.437169	0.915355	0.820174	0.390372	0.576058
PF3D7_0413700	0.215285	0.575793	0.598426	-0.0454202	0.18287
PF3D7_0812200	0.0972211	0.751883	0.40083	-0.042431	0.300436
PF3D7_1104700	0.256151	0.906594	0.449469	0.341344	1.08449
PF3D7_1250900	0.692124	0.396646	0.47249	-0.0292452	0.423188
PF3D7_1436500	0.327514	1.00776	0.241685	0.421651	0.805235
PF3D7_0208200	0.477466	1.06317	1.00612	0.558684	0.494914
PF3D7_0211300	0.105755	0.802103	0.547234	0.166272	0.696021
PF3D7_0312300	0.239664	0.444645	0.719246	0.112778	0.105801
PF3D7_0502800	0.040939	0.693644	0.0771377	0.791796	0.287881
PF3D7_0706600	0.113822	0.654646	0.101224	0.315388	0.177387
PF3D7_0801600	-0.287864	0.61895	0.550858	0.24717	0.201974
PF3D7_0910700	0.383411	0.580898	0.531226	0.929267	0.383638
PF3D7_0913900	0.662381	0.438423	0.485338	0.0968977	0.594921
PF3D7_0923100	0.584091	0.348881	0.383307	0.443534	0.750811
PF3D7_1022000	0.863608	0.284377	0.509728	0.706827	0.500602
PF3D7_1125200	0.294906	0.184832	0.297363	0.620705	0.146641
PF3D7_1207900	0.533643	0.575047	0.585623	0.818677	0.503509
PF3D7_1227900	0.58644	0.403738	0.183163	0.509609	0.100609
PF3D7_1251700	0.793132	0.360932	0.685342	0.62361	0.497733
PF3D7_1345500	0.768936	0.730083	1.19555	0.045917	0.715504
PF3D7_1421400	0.524096	0.197591	0.391654	0.937169	0.519522
PF3D7_1430600	0.387004	0.229848	0.622972	-0.0863183	0.347136
PF3D7_1431800	0.373033	0.62115	0.553554	0.709827	0.441631
PF3D7_1433600	0.100498	0.649112	0.822461	-0.0941725	0.444979
PF3D7_1467200	0.684079	0.403342	0.774567	0.628751	0.476432
PF3D7_1468900	0.305686	0.414235	-0.00476678	0.35106	0.655382
PF3D7_1472900	0.758679	0.493696	0.451994	1.53929	0.799249
PF3D7_0407400	-0.0169821	0.103079	-0.256877	0.653648	0.0356217
PF3D7_0729700	0.331881	0.73603	0.534073	0.214659	0.747742
PF3D7_0817600	0.104462	0.629581	0.47999	0.569148	0.665825
PF3D7_0925200	0.0844035	-0.175854	-0.143831	0.803875	0.195227
PF3D7_1006800	0.115514	0.251963	0.0817042	0.644559	-0.159177
PF3D7_1027100	0.777548	0.0246754	0.296717	0.709528	0.437653
PF3D7_1102600	0.475654	0.497299	-0.30568	1.22039	0.304705
PF3D7_1113200	-0.218273	0.365851	0.621577	0.606004	0.326856
PF3D7_1202700	0.298981	0.108864	0.0634985	0.645875	0.48406
PF3D7_1311100	0.892122	0.801276	0.777959	1.09353	0.979534
PF3D7_1346500	0.544428	0.304604	0.347023	0.307685	0.705767
PF3D7_1448100	0.250917	0.986907	0.348435	0.644014	1.21115
PF3D7_0107700	0.416813	0.630072	0.340028	0.381142	0.376594
PF3D7_0320700	-0.00546568	0.588908	0.556989	-0.152636	0.489479
PF3D7_0619100	0.37794	0.813093	0.551261	0.790245	0.374474
PF3D7_0811200	0.22699	0.336415	0.208979	0.538211	0.611901
PF3D7_0913500	0.152892	0.230084	0.194301	0.642788	0.38208
PF3D7_1023400	0.692753	0.920054	0.74943	0.509201	0.807873
PF3D7_1120200	-0.164847	0.783689	0.34435	0.576835	0.0510546
PF3D7_1230400	0.531224	0.826006	0.682721	0.329619	0.535724
PF3D7_1230600	0.35677	0.434811	0.613997	0.239183	0.400743
PF3D7_1430900	-0.0683824	0.118063	0.632146	-0.0743549	0.635287
PF3D7_1446900	0.0757562	0.374846	0.303682	0.677446	0.00187305
PF3D7_0102400	-0.0852807	0.553877	0.300425	0.657036	-0.168696
PF3D7_0106200	-0.0648061	0.577694	0.821051	-0.345309	0.599597
PF3D7_0109300	0.400886	0.473021	0.629864	0.575737	0.639522
PF3D7_0111800	0.203257	0.241596	-0.0135679	0.639644	-0.0793725
PF3D7_0113100	0.330608	0.606795	0.0298458	0.56783	0.225707
PF3D7_0113400	0.665801	0.366238	0.134836	0.504227	0.203796
PF3D7_0202900	0.251048	0.406626	0.650752	0.14927	0.212541
PF3D7_0204700	0.150215	0.488007	0.0881331	0.754473	0.107428
PF3D7_0205700	0.284157	0.192877	0.576614	0.59845	0.453721
PF3D7_0210700	0.232767	0.898749	0.407716	0.41669	0.692437
PF3D7_0217100	0.0660073	0.716695	0.684023	0.175434	0.124401
PF3D7_0217300	0.0273953	0.811643	0.230518	0.856913	0.12241
PF3D7_0301400	0.900895	0.538286	0.602875	0.661499	0.670679
PF3D7_0301600	0.641215	0.0768445	-0.0118284	0.796318	0.554944
PF3D7_0303800	0.729772	0.301089	0.468845	0.503526	0.525095
PF3D7_0319400	0.748037	0.824518	1.16606	0.302699	0.831969
PF3D7_0401700	0.288211	0.191363	0.0301721	0.605763	-0.0465985
PF3D7_0404000	0.0780297	0.416864	0.288395	0.271684	0.74094
PF3D7_0405600	0.180846	0.245333	-0.025984	0.431605	0.690025
PF3D7_0414500	1.33423	0.765306	0.919866	0.820436	1.28314
PF3D7_0424600	0.0922183	0.175687	-0.158498	-0.407814	0.815485
PF3D7_0501000	0.440728	0.198561	0.173326	0.629277	0.272717
PF3D7_0504100	0.0684161	0.839348	0.435578	0.20179	0.299281
PF3D7_0509200	0.966237	0.802989	1.0147	0.680575	1.00087
PF3D7_0516400	0.371138	0.670289	0.353969	0.413013	0.0672408
PF3D7_0520100	0.632322	0.309639	0.745238	1.06542	0.465252
PF3D7_0520500	0.275973	1.05162	0.884065	0.249809	0.7977
PF3D7_0528700	0.450341	0.534798	0.508854	0.37769	0.760952
PF3D7_0528800	0.914571	0.326005	0.456834	0.772339	0.770926
PF3D7_0532300	1.18544	-0.141542	0.0512484	0.747962	0.449171
PF3D7_0603600	0.584158	0.197956	0.069367	0.722624	0.173951
PF3D7_0612100	0.655961	0.421923	0.561369	0.353491	0.416366
PF3D7_0613600	0.651108	0.44137	0.168486	0.105869	0.808712
PF3D7_0618200	0.637	0.282686	0.556066	0.213791	0.0190495
PF3D7_0625000	0.34582	0.60226	0.325344	0.143053	0.41123
PF3D7_0702900	0.895152	0.48859	0.503701	-0.000943557	0.399659
PF3D7_0707400	0.524006	0.314421	0.555073	1.01562	0.270894
PF3D7_0727600	0.645985	0.579003	0.499225	0.799179	0.676208
PF3D7_0817100	0.580437	0.554509	0.361622	0.626221	0.708808
PF3D7_0819300	0.615602	0.764988	0.520318	0.463081	0.409104
PF3D7_0819500	0.702764	0.148773	0.260233	0.735861	0.476151
PF3D7_0822200	0.830185	0.711718	0.598404	0.76443	0.742443
PF3D7_0825700	0.428981	0.745559	0.2981	-0.078968	0.562019
PF3D7_0830800	0.605837	0.509001	0.23566	0.711204	0.228814
PF3D7_0831400	0.823569	0.300704	-0.151282	1.26003	0.0658371
PF3D7_0907600	0.580828	0.377638	0.327362	0.628044	0.436668
PF3D7_0913100	0.624803	0.380043	0.620601	0.407736	0.433795
PF3D7_0918100	0.345448	0.597962	0.271825	0.287874	0.210077
PF3D7_0920000	0.294048	0.347316	0.00706154	0.778233	0.400993
PF3D7_0921200	0.661271	0.239876	0.181496	0.672889	0.455008
PF3D7_0926900	0.286316	0.544698	0.620691	0.492837	0.201847
PF3D7_0932600	-0.341719	0.431961	0.299543	0.833664	0.086484
PF3D7_1011600	0.66984	0.762845	0.453551	0.75068	0.622815
PF3D7_1020700	0.26088	-0.0644993	0.128265	0.756939	0.346105
PF3D7_1024500	0.408395	0.483801	0.619887	-0.294511	0.668149
PF3D7_1031800	-0.160872	0.313391	0.704985	-0.586115	0.131105
PF3D7_1032900	0.662133	0.391456	0.419731	0.526006	0.468854
PF3D7_1037400	0.628563	0.115443	0.602372	0.294337	0.488002
PF3D7_1102500	0.620165	0.467281	-0.103509	1.05941	0.303085
PF3D7_1108800	0.117021	0.216768	0.12047	0.83562	-0.0829568
PF3D7_1126300	-0.0895884	0.0979477	0.0978941	0.616807	-0.213205
PF3D7_1127300	0.886257	0.716942	0.972095	0.917741	0.373245
PF3D7_1134600	0.464692	0.528478	-0.0406914	0.764996	0.37267
PF3D7_1135900	-0.107321	0.555259	0.875294	0.31443	0.353623
PF3D7_1141800	0.321364	1.06951	0.720185	0.752302	0.354524
PF3D7_1144700	-0.0039091	0.664934	0.3414	0.305198	0.0213718
PF3D7_1201500	0.27047	-0.0453215	0.0361023	0.622827	0.205467
PF3D7_1205000	-0.138099	0.803596	0.328131	0.27009	0.234354
PF3D7_1225500	0.844825	0.395839	0.395795	0.844038	0.642745
PF3D7_1231900	0.387523	0.484529	0.585519	0.274588	0.349406
PF3D7_1236200	0.874444	0.136826	0.199676	0.912007	0.244484
PF3D7_1237100	0.501383	0.412628	0.124116	0.643797	0.179593
PF3D7_1245500	-0.128565	0.378089	0.634064	-0.287784	-0.0135069
PF3D7_1249100	0.397332	0.110021	0.288563	0.761345	0.226304
PF3D7_1250800	0.0625542	0.694167	0.111515	0.318618	0.0889458
PF3D7_1303100	0.035557	0.748758	0.298061	0.240253	0.0985955
PF3D7_1307800	0.721274	0.403274	0.118836	0.609163	0.779576
PF3D7_1319800	0.824355	0.0198317	0.482945	0.729808	0.627348
PF3D7_1329900	0.787565	0.669185	0.877673	1.04385	0.753626
PF3D7_1331100	0.637218	0.762234	0.54589	0.922277	0.754523
PF3D7_1344100	0.571749	0.206205	0.293904	0.674147	0.29027
PF3D7_1347000	0.217078	0.539013	0.737967	0.402252	0.286398
PF3D7_1349100	-0.0156112	0.969602	0.597953	0.392454	0.373043
PF3D7_1358400	0.0362018	0.513576	0.697487	-0.270715	0.509905
PF3D7_1360300	0.603949	0.247454	0.352797	-0.0684844	0.419222
PF3D7_1361400	0.46047	0.7357	0.780616	0.881	0.544435
PF3D7_1362700	0.778287	0.317523	0.232651	0.811748	0.520706
PF3D7_1365300	0.359333	0.328709	0.382564	0.671567	0.158208
PF3D7_1365400	0.30145	0.139524	-0.0163814	0.613204	0.153013
PF3D7_1368500	0.399292	0.781535	0.573112	0.542706	0.386587
PF3D7_1369100	0.806536	0.0629525	0.50355	0.220085	0.582971
PF3D7_1409200	0.333164	0.559743	0.587786	0.603179	0.437963
PF3D7_1411800	0.610172	0.397564	0.212324	0.457163	0.524764
PF3D7_1419400	0.399689	0.266539	0.111569	0.658712	0.123256
PF3D7_1425300	0.0200641	0.59831	0.360171	0.168055	0.185642
PF3D7_1433700	0.5555	0.531723	0.646672	0.567264	0.552738
PF3D7_1440500	0.697252	0.270043	0.365713	0.752651	0.389406
PF3D7_1444400	0.211708	0.393281	-0.0230487	0.793709	0.426102
PF3D7_1449900	0.295414	0.530412	0.619028	0.23916	0.141714
PF3D7_1466800	0.582291	0.305463	0.118018	0.688787	0.51516
PF3D7_1466900	0.248981	0.199617	0.437152	0.653924	-0.142551
PF3D7_1467600	0.648732	0.445278	-0.111626	1.0522	0.285316

## Sheet: Schizonts
geneID	schizonts_H4K8R	schizonts_H4K16R	schizonts_H4K12R	schizonts_H4K5R	schizonts_H4ac4R
PF3D7_0102200	-1.14203	-2.51534	-0.686653	-1.62624	-1.26367
PF3D7_0108500	-1.21983	-1.6951	-0.849307	-0.908002	-0.79627
PF3D7_0421300	-0.90302	-1.13199	-0.462002	-0.842161	-0.997168
PF3D7_0501600	-1.216	-0.410859	-0.644379	-0.620446	-0.361065
PF3D7_0632500	-0.750778	-1.10542	-0.484246	-0.512775	-0.873438
PF3D7_1038600	-0.501518	-0.468781	0.214532	-1.06859	-0.321455
PF3D7_1038800	-0.532306	-1.07689	-0.242083	-1.34798	-0.376264
PF3D7_0115400	0.240042	-0.866449	0.518335	-0.714459	-0.0147697
PF3D7_0311000	-0.30615	-0.648322	-0.0156859	-1.01614	-0.209073
PF3D7_0425800	-0.350913	-1.15283	0.374214	-0.311394	-0.301028
PF3D7_0500100	-0.259643	-0.255048	0.520215	-0.676165	0.0715195
PF3D7_0501500	-1.11978	0.0272451	-0.3584	-0.573484	-0.645069
PF3D7_0723300	-0.711422	-0.276155	-0.452545	-0.183715	-0.125875
PF3D7_0803200	-0.690511	-0.479326	-0.385583	-0.505868	-0.288246
PF3D7_0832600	-0.626486	-0.483612	0.191925	-0.651192	-0.489395
PF3D7_0900600	-0.951398	-0.894148	-0.205367	-1.00463	-0.658124
PF3D7_1010400	-0.748064	-0.902136	-0.589214	-0.17909	-0.513101
PF3D7_1030800	-0.633052	-0.353073	-0.0962195	-0.647011	-0.143776
PF3D7_1301800	-0.761433	-0.731393	-0.585638	-0.529023	-0.391638
PF3D7_1354500	-0.254856	0.0572477	-0.682404	-0.188025	-0.468712
PF3D7_1402200	-0.621335	-0.863233	-0.640948	-1.6333	-0.176981
PF3D7_1479900	-0.932179	-1.27776	0.0464505	-1.14351	-0.915417
PF3D7_0915600	-0.462131	-0.732411	-0.814213	-0.26644	-0.382858
PF3D7_1411000	-0.406093	-1.16132	-0.374421	0.19707	0.220527
PF3D7_1124800	0.0820763	0.181717	-1.02824	-0.713702	-0.422217
PF3D7_1146200	-0.743605	-0.86687	-1.05292	-0.761786	-0.704406
PF3D7_1225400	-0.159458	-0.17017	-0.840326	-0.598748	-0.774475
PF3D7_1322400	-0.361608	-0.038423	-0.62801	-0.933275	-0.307665
PF3D7_0407400	-0.138809	0.0163855	-0.630208	-0.74879	-0.06054
PF3D7_0729700	-0.546818	-0.0243019	-0.368265	-0.658304	-0.302472
PF3D7_0817600	-0.722438	-0.679515	-0.348356	0.0951554	-0.24391
PF3D7_0925200	-0.369859	-0.523762	-1.07004	-0.601914	-0.495112
PF3D7_1006800	-0.645458	-0.319058	-0.865461	-0.315737	-0.526624
PF3D7_1027100	-0.330087	-0.480098	-0.614527	-0.492919	-0.375814
PF3D7_1102600	0.289176	0.502295	-1.09972	0.668842	0.0197413
PF3D7_1113200	-0.937303	0.0583697	-1.20055	-0.702227	-0.722404
PF3D7_1202700	-0.20982	-0.132553	-0.70226	-0.017817	-0.0589867
PF3D7_1311100	-0.147024	0.0685422	-1.09057	0.186347	-0.307964
PF3D7_1346500	-0.0334907	0.0509225	-0.0481333	-0.584606	-0.210671
PF3D7_1448100	-0.196736	0.67126	-0.896216	-0.328346	-0.509481
PF3D7_0104300	-0.578068	-0.836616	-0.524631	-0.375795	-0.044261
PF3D7_0220000	-0.795357	-1.47705	-0.922019	-0.726747	-0.499321
PF3D7_0300100	-0.521078	-0.979106	-0.144179	-0.31982	-0.454303
PF3D7_0414900	-1.08477	-0.890382	-0.689005	-0.270042	-0.498301
PF3D7_0523000	-0.366556	-0.83676	-0.445845	-0.434382	-0.460683
PF3D7_0725400	-0.649433	-0.321995	-0.300118	-0.269004	-0.185693
PF3D7_0731300	-0.843415	-0.896753	-0.95181	-0.623285	-0.811186
PF3D7_0731500	-0.614396	-1.16451	-0.200193	-0.26656	-0.230027
PF3D7_0812500	-0.348025	-0.776504	-0.59712	-0.390102	-0.298134
PF3D7_0830600	-1.6279	-2.10576	-1.71651	-1.42668	-1.341
PF3D7_0931100	-0.524639	-0.477304	-0.574773	-0.604906	-0.341261
PF3D7_0935600	-0.536452	-1.6206	-0.586935	-0.992762	-0.5682
PF3D7_0935700	-1.10475	-1.50124	-1.12867	-0.885249	-0.475957
PF3D7_1003600	-0.898124	-0.660666	-0.747766	-0.576549	-0.557704
PF3D7_1006700	-0.415437	-0.453766	-0.622705	-0.863242	-0.208623
PF3D7_1019900	-0.768753	-0.49256	-0.504325	-0.455906	-0.430492
PF3D7_1026600	-0.356375	-0.674416	-0.186136	-0.240561	0.22681
PF3D7_1035700	-0.788819	-0.636008	0.0312447	-0.274498	-0.305728
PF3D7_1105600	-0.776025	-0.773552	-0.387915	-0.54003	-0.535803
PF3D7_1116800	-0.644854	-1.19451	-0.676047	-0.487979	-0.485586
PF3D7_1126700	-0.708194	-0.476515	-0.277912	-0.344614	-0.16609
PF3D7_1136600	-0.386	-0.604264	-0.935403	-0.310428	-0.310482
PF3D7_1138700	-0.386616	-0.366455	-0.399881	-0.604653	0.00058665
PF3D7_1149200	-1.42778	-1.87373	-0.777257	-1.1473	-1.19954
PF3D7_1149600	-0.849184	-1.57894	-0.695554	-0.636141	-0.413133
PF3D7_1212900	-0.309161	-0.656524	-0.345268	-0.273399	-0.197864
PF3D7_1247900	-0.43883	-0.644949	-0.748554	-0.489489	-0.562609
PF3D7_1401600	-0.889597	-0.460912	-0.670036	-0.399582	0.00740326
PF3D7_1420700	-0.748199	-0.938936	-1.0007	-0.60285	-0.460017
PF3D7_1427100	-0.532632	-0.825005	-0.212031	-0.652123	-0.313781
PF3D7_1436300	-0.736815	-1.27514	-0.356951	-0.854135	-0.74841
PF3D7_1447500	-0.476099	-0.488973	0.30795	-0.892299	-1.22995
PF3D7_1451200	-0.259689	-0.648709	-0.402984	-0.431745	-0.229126
PF3D7_1476500	-0.844249	-2.02457	-0.322463	-1.89203	-0.767563
PF3D7_0110900	0.331706	0.476704	-0.801506	-0.170346	-0.593814
PF3D7_0304900	-0.601053	-0.643513	-1.19543	-0.736468	-0.849803
PF3D7_0322400	0.0659019	-0.0624565	-0.627097	-0.0660412	-0.379317
PF3D7_0324400	-1.06158	-0.702957	0.432165	-1.22814	-0.447558
PF3D7_0417000	-0.81693	-0.188529	0.0921497	-0.837104	-0.712634
PF3D7_0512400	-0.382294	-0.112227	-1.07672	-0.317727	-0.74747
PF3D7_0520600	-0.623617	-0.569351	-1.02136	-0.711983	-0.88284
PF3D7_0703800	-0.556459	-0.73106	-0.911914	-0.940122	-0.708268
PF3D7_0731800	-0.462097	-0.90481	-0.926683	-0.543341	-0.675728
PF3D7_0814600	-0.803919	-0.682824	-0.213147	-0.325137	-0.466029
PF3D7_0900500	-1.23431	-1.0244	-0.237254	-1.20122	-0.691907
PF3D7_0908700	-0.410424	-0.308719	-0.474566	-0.510413	-0.847227
PF3D7_0933100	-0.489464	-0.883918	-0.69648	-0.0372653	-0.17245
PF3D7_1003300	-0.262872	0.34437	-0.625492	-0.461585	-0.48344
PF3D7_1215800	-0.29315	-0.678268	-0.690947	-0.479056	-0.389462
PF3D7_1316700	-0.690183	-0.125025	-0.357237	-0.840115	-0.642529
PF3D7_1326700	-0.141233	-0.130399	-0.886189	-0.321025	-0.32841
PF3D7_1350400	-0.723443	-0.227499	0.347639	-0.605897	0.306633
PF3D7_1417000	-1.03705	-1.08735	-0.423584	-1.09721	-0.762608
PF3D7_1419900	-0.0554185	0.194561	-0.605932	-0.274328	-0.585897
PF3D7_1437000	-0.527553	0.00372082	-0.599244	-0.712367	-0.369571
PF3D7_0100300	-0.671919	-1.27934	-0.100797	-0.601936	-0.794385
PF3D7_0101900	-1.01453	-1.64597	-0.162319	-1.46163	-0.822376
PF3D7_0102500	-1.00966	-1.18779	-0.571607	-0.539312	-0.476683
PF3D7_0102600	-0.491227	-0.567571	0.0558784	-0.649677	-0.654365
PF3D7_0102700	-0.915164	-1.04723	-1.31462	-1.01139	-0.547272
PF3D7_0106400	-0.95639	-0.813756	-1.2854	-1.08523	-1.47569
PF3D7_0108400	-0.545649	-0.485115	-1.28016	-0.96816	-0.860568
PF3D7_0113900	-0.504796	-0.836301	-0.785975	-0.66049	-0.422231
PF3D7_0114000	-1.21456	-1.45654	-0.923694	-1.09181	-1.08823
PF3D7_0201700	-1.39303	-1.63319	-1.49541	-1.3574	-1.20363
PF3D7_0202100	-1.32143	-1.16538	-0.977009	-1.39054	-0.798124
PF3D7_0203000	-0.593582	-0.68586	-0.61827	-0.422894	0.0216424
PF3D7_0203100	-0.628664	-0.549325	-0.477848	-0.351413	-0.162837
PF3D7_0203300	-0.2535	0.491808	-0.369767	-0.835793	0.0260653
PF3D7_0203700	-0.269861	-0.775437	-0.668385	-0.675702	-0.525962
PF3D7_0205100	-0.0982811	-0.198464	-0.430802	-0.640328	-0.470478
PF3D7_0206000	-0.473816	-0.783387	-0.323374	-0.491317	0.00284918
PF3D7_0207100	-0.581843	-0.660356	-0.393791	-0.46864	-0.386128
PF3D7_0209500	-0.159825	-0.588813	0.0440426	0.418887	-0.121226
PF3D7_0209700	-0.394766	-0.625504	-0.0976334	-0.0889159	-0.275323
PF3D7_0210600	-0.975474	-0.362984	-0.887925	-0.554859	-0.354311
PF3D7_0212600	-0.803102	-0.656947	-0.619813	-0.403113	-0.204114
PF3D7_0215600	-0.684189	0.0580712	-1.16478	-0.418088	-0.310639
PF3D7_0218700	-0.252187	-0.130954	-0.704506	-0.464126	-0.139707
PF3D7_0220100	-0.765171	-1.32492	-1.30676	-0.819216	-1.02881
PF3D7_0220400	-0.714616	-0.518521	-0.304183	-0.634064	-0.469416
PF3D7_0223100	-0.373044	-1.16424	0.282882	-0.257758	-0.351329
PF3D7_0223500	-0.616544	-1.39645	-0.0171502	-0.731782	-1.03364
PF3D7_0301800	-1.11758	-0.834762	-1.02511	-0.748876	-0.810027
PF3D7_0308100	-0.734384	-0.167465	-0.273866	-0.497382	-0.123706
PF3D7_0312900	-1.47732	-0.555859	-1.47699	-0.98577	-0.982226
PF3D7_0316000	-0.661184	-0.955444	-0.871489	-0.618399	-0.182433
PF3D7_0318000	0.217261	0.0283747	-0.881571	0.0277085	0.0554037
PF3D7_0318500	-0.644516	-0.58539	0.0383091	-0.205682	-0.345528
PF3D7_0318700	-0.974156	-0.784256	-0.580288	-0.604464	-0.43452
PF3D7_0319700	-0.603269	-0.612284	-0.385354	-0.500843	-0.35983
PF3D7_0319800	-0.610134	-0.380292	-0.869819	-0.0965006	-0.238611
PF3D7_0321400	-0.810099	-0.219742	-0.362593	-0.352828	-0.166797
PF3D7_0322200	-0.380204	-0.591489	-0.851363	-1.08516	-0.468197
PF3D7_0322600	-0.515149	-0.732239	-0.437797	-0.933145	-0.422008
PF3D7_0322800	-0.790889	0.064383	-0.667241	-0.668476	-0.635401
PF3D7_0323500	-0.519524	-0.812892	-0.456167	-0.333599	-0.352114
PF3D7_0402100	-1.06683	-1.59913	-0.921208	-0.913822	-0.587975
PF3D7_0402200	-0.582841	-0.717697	-0.368743	-0.580594	-0.199663
PF3D7_0402300	-0.720605	-0.770841	-0.327658	-0.283276	-0.19297
PF3D7_0404300	-0.69287	-0.337122	-0.437706	-0.528264	-0.335602
PF3D7_0404800	-1.0178	-0.716559	-1.14203	-0.726854	-0.224401
PF3D7_0413200	-0.652463	-0.448419	0.0772763	-0.701193	-0.833971
PF3D7_0413400	-0.656358	-1.08298	-0.153992	-0.514745	-0.836545
PF3D7_0414800	-0.977339	-0.732774	-0.27632	-0.430755	-0.521539
PF3D7_0415500	-0.432557	-0.636723	-0.16025	-0.280497	-0.715511
PF3D7_0418600	-0.661176	-0.588735	-0.261097	-0.559762	-0.438841
PF3D7_0418700	-0.615077	-0.469151	-0.656371	-0.523469	-0.468854
PF3D7_0419700	-1.04422	-0.697922	-0.710487	-0.513155	-0.261961
PF3D7_0423900	-0.635552	-0.925541	-0.7926	-0.381059	-0.355383
PF3D7_0424000	-0.640554	-0.640072	-0.69836	-0.629267	-0.941586
PF3D7_0424200	-1.05736	-1.14169	-0.476638	-0.643773	-0.303288
PF3D7_0424500	-1.09855	-1.70577	-1.09855	-0.954311	-0.912098
PF3D7_0424700	0.095648	-0.997264	-0.235595	0.232238	-0.450185
PF3D7_0425200	-0.586259	-0.473983	-0.154292	-0.486669	-0.482701
PF3D7_0426000	-0.0721213	-0.590115	0.454004	-0.511727	-0.431306
PF3D7_0501100	-1.04157	-1.19437	-1.002	-0.803379	-0.743781
PF3D7_0501300	-0.907971	-1.38419	-0.686552	-0.207852	-0.644738
PF3D7_0501400	-1.2867	-1.89693	-1.16273	-2.43618	-1.07441
PF3D7_0502200	-0.405878	0.0423467	-0.904248	-0.369979	0.0454503
PF3D7_0502400	-0.72825	-1.14759	-0.751256	-0.796211	-0.857779
PF3D7_0502500	-0.453342	-0.678875	-0.103747	-0.524576	-0.357801
PF3D7_0507300	-0.692847	-0.459621	-0.0695856	-0.774641	0.00615112
PF3D7_0507400	-0.835937	-0.864895	-0.46777	-0.420941	-0.432843
PF3D7_0507500	-0.669041	-0.111375	-0.409419	-0.304417	-0.34157
PF3D7_0517500	-0.6048	-0.0394366	-0.68632	-0.700952	-0.537778
PF3D7_0518000	-0.170907	-0.0188146	-0.340549	-0.730176	-0.647998
PF3D7_0521900	-0.45708	-0.743673	-0.564881	-0.669595	-0.433646
PF3D7_0525900	-1.14994	-1.17088	-0.670168	-1.76029	-0.830823
PF3D7_0527400	-0.303367	-0.272448	-0.93914	-0.302162	-0.272954
PF3D7_0528400	-0.649507	-0.130904	0.207803	0.0660843	0.217968
PF3D7_0529700	-0.232657	0.140762	-0.401336	-0.712488	-0.289106
PF3D7_0601700	-0.81537	0.0314288	-0.881937	-1.32971	-0.622342
PF3D7_0605900	-1.5162	-1.46719	-1.36738	-0.918391	-1.139
PF3D7_0609700	-0.719194	-0.384148	-0.353663	-0.816125	-0.186933
PF3D7_0622900	-0.566504	-0.625737	-0.786948	-0.805277	-0.553151
PF3D7_0623800	-0.96361	-1.51519	-0.982745	-0.887602	-0.795189
PF3D7_0625400	-0.904132	-0.74551	-0.673257	-0.703944	-0.655462
PF3D7_0628300	-0.458163	-0.918303	-0.14436	-0.220072	-0.405861
PF3D7_0629300	-0.788548	-0.786871	-0.415999	-0.295769	-0.565771
PF3D7_0630200	-0.553021	-0.565241	-0.716644	-0.10114	0.0241724
PF3D7_0632200	-0.66684	-1.23773	0.11724	-0.323636	-0.968137
PF3D7_0632800	-0.0889987	-0.570935	-0.126993	-0.663552	-0.456734
PF3D7_0702100	-1.22398	-1.89535	-0.936355	-1.03779	-0.815029
PF3D7_0702200	-0.542641	-0.673309	-0.120437	-0.381157	-0.377427
PF3D7_0705000	-0.192269	-0.610271	-0.211381	-0.451118	-0.51289
PF3D7_0705700	-0.244535	-0.0137682	-0.729966	-0.342938	-1.22028
PF3D7_0708600	-0.293595	-0.241827	-1.05433	-0.00569767	-0.18988
PF3D7_0709000	-0.56436	-0.828066	-0.81739	-0.286682	-0.935674
PF3D7_0711700	-0.616904	-1.10031	-0.135501	-0.698317	-0.847288
PF3D7_0712600	-1.0059	-1.41926	-0.82438	-0.962179	-1.18401
PF3D7_0716200	-0.365766	-0.769969	-0.203441	-0.482056	-0.61032
PF3D7_0717300	-0.276659	-0.243643	-0.753733	-0.37878	-0.100029
PF3D7_0717400	-0.459545	-0.584997	-0.465569	-0.506767	-0.367207
PF3D7_0717500	-0.690019	-0.668198	-0.0973823	-0.229488	-0.224893
PF3D7_0718000	-0.531122	-0.439672	-0.244672	-0.652939	-0.41291
PF3D7_0718300	-0.53344	-0.562554	-0.506885	-1.40379	-0.606445
PF3D7_0722600	-0.403482	-0.111651	-0.772079	-0.342492	0.0635541
PF3D7_0723700	-0.356368	-0.706898	-0.254395	-0.69433	-0.628127
PF3D7_0724400	-0.0580357	-0.19598	-0.781093	-0.448182	-0.856316
PF3D7_0724800	-0.182899	-0.601927	-0.439319	-0.228556	0.130735
PF3D7_0729400	-0.407813	-0.415629	-0.637415	-0.400541	-0.449931
PF3D7_0730900	-0.0322352	-0.545157	-0.72506	0.0755151	-0.302195
PF3D7_0731200	-1.34941	-1.22237	-1.24161	-0.763358	-1.04165
PF3D7_0800900	-1.41229	-1.63377	-1.62182	-2.0258	-1.16674
PF3D7_0802300	-0.28994	-0.712107	-0.369272	-0.626594	-0.3861
PF3D7_0802700	-0.265811	0.164775	-0.461197	-0.864597	-0.126649
PF3D7_0805300	-0.830941	-0.850013	-0.466349	-0.0666919	-0.277976
PF3D7_0807700	-0.667174	-0.12214	-0.176805	-0.246973	-0.2554
PF3D7_0808700	-1.08898	-1.28129	-0.871759	-1.47706	-1.07332
PF3D7_0810000	0.0739183	0.218425	0.173684	-0.0634338	-0.627225
PF3D7_0813100	-0.942972	-0.580062	-0.538719	-0.785958	-0.261541
PF3D7_0813300	0.0235253	0.0743871	-0.595007	-0.515139	-0.286159
PF3D7_0813400	-0.341663	-0.194486	-0.826977	-0.215869	-0.219588
PF3D7_0814500	-0.625496	-0.823701	-0.502171	-0.599471	-0.282687
PF3D7_0815600	0.327538	-0.0210238	-0.346917	-0.223259	-0.62882
PF3D7_0818600	-0.709259	-0.971022	-0.736635	-0.461164	-0.715591
PF3D7_0819200	-0.640534	-0.300755	-0.582826	-1.19933	-0.56322
PF3D7_0819400	-0.995517	-0.214586	-0.54025	-1.05818	-0.725239
PF3D7_0822400	-0.455733	-0.629827	-0.812038	-0.632314	-0.660341
PF3D7_0822900	-0.852401	-0.385671	-0.679653	-0.311648	-0.25255
PF3D7_0825500	-0.486107	-0.800822	-1.27451	-0.632633	-0.495308
PF3D7_0825600	-0.491814	-0.256292	-0.861734	-0.484941	-0.429128
PF3D7_0828800	-0.494652	-0.604405	0.125934	-0.108269	-0.0598614
PF3D7_0901900	-0.369009	-0.124979	-0.617552	-0.624957	-0.404607
PF3D7_0902100	-1.02446	-0.35034	0.0452328	-0.604134	-0.311773
PF3D7_0902500	-1.15542	-1.62496	-0.810815	-0.779797	-0.554121
PF3D7_0903600	-0.994802	-0.977663	-0.673239	-0.574819	-0.34313
PF3D7_0909500	-1.58475	-0.542867	-0.400451	-0.115563	-0.287313
PF3D7_0911800	-0.21587	-0.699694	-0.410516	-0.645671	-0.529733
PF3D7_0914900	-0.276833	-0.173033	-0.296193	-0.411841	-0.751657
PF3D7_0916700	-0.862484	-1.14995	-0.863281	-0.604091	-0.390202
PF3D7_0917300	-0.638182	-0.753961	0.28058	-0.246949	-0.340371
PF3D7_0918700	-0.988949	-1.05638	-0.71546	-0.807041	-0.518863
PF3D7_0919200	-0.78475	-0.397334	-0.445191	-0.489393	-0.816983
PF3D7_0919300	-0.643844	-0.529958	-0.0353178	-0.00598582	-0.0909047
PF3D7_0921900	-0.215606	-0.132846	-0.628677	-0.715332	-0.325177
PF3D7_0923000	0.229677	0.352451	-0.54104	-0.252827	-0.693559
PF3D7_0930000	-0.25248	-1.07425	0.0996734	-0.687427	-1.07928
PF3D7_0931700	-0.546807	-0.288142	-0.597728	-0.630695	-0.371318
PF3D7_0933000	-0.503602	-0.676417	-0.372124	-0.435794	-0.506541
PF3D7_0935900	-1.67311	-1.90646	-1.64442	-1.45493	-1.20082
PF3D7_0936000	-0.577558	-0.796631	-0.63136	-0.442196	-0.668216
PF3D7_0936400	-0.926181	-0.7605	-1.7389	-0.742768	-1.25471
PF3D7_0936500	-0.722881	-0.696528	-0.814022	-0.275114	-0.763963
PF3D7_1000200	-1.15233	-0.56083	0.025411	-1.40145	-0.845043
PF3D7_1001000	-0.20142	-0.0459514	-0.883151	-0.9398	-0.769045
PF3D7_1001400	-0.960438	-1.3894	-0.99004	-0.797956	-0.965922
PF3D7_1002100	-1.39789	-2.25198	-1.23427	-1.20325	-1.07216
PF3D7_1002400	-0.599678	-0.443479	-0.5301	-0.388744	-0.121268
PF3D7_1003000	-0.578043	-0.397622	-0.204618	-0.705439	-0.0699862
PF3D7_1004500	-0.982091	-0.163724	-0.712712	-0.248145	-0.435075
PF3D7_1009800	-0.0139046	-0.209691	-0.635088	-0.0363595	-0.165002
PF3D7_1010300	-0.559883	-0.565044	-0.739212	-0.258014	-0.419514
PF3D7_1013800	-1.11678	-1.38965	-0.766295	-1.11408	-0.855611
PF3D7_1015100	-0.192544	-0.483664	-0.702067	-0.564494	-0.338992
PF3D7_1016700	-0.94008	-0.967248	-1.03331	-0.759109	-0.59813
PF3D7_1016800	-1.35072	-1.9441	-1.54737	-0.955449	-0.806269
PF3D7_1023100	-0.541384	-0.554911	-0.303723	-0.613387	-0.378773
PF3D7_1023800	-0.508083	-0.625258	-0.283507	-0.621517	-0.0482209
PF3D7_1030300	-0.749268	-0.367484	-1.10087	-0.544929	-0.422585
PF3D7_1031400	-0.743704	-0.22894	-0.405314	-0.274648	-0.298747
PF3D7_1035600	-0.937987	-0.360557	-0.188031	-0.644479	-0.22391
PF3D7_1035900	-1.17461	-0.876588	-0.7978	-0.70808	-0.701255
PF3D7_1036000	-1.08926	-0.654169	-0.375351	-0.404088	-0.404032
PF3D7_1036500	-1.07978	-1.24223	-0.871346	-0.897948	-0.465684
PF3D7_1102300	-0.558822	-0.918309	-1.38043	-0.770474	-1.10301
PF3D7_1103000	-0.619437	-0.95374	-1.19009	-0.739323	-0.627009
PF3D7_1108100	-0.618384	-0.283157	-0.0418349	-0.237903	-0.136831
PF3D7_1110300	-0.17566	-0.12629	-0.622358	-0.289191	-0.0977766
PF3D7_1114200	-0.778286	-1.03448	-0.953664	-0.673295	-0.544116
PF3D7_1115800	-1.31735	-1.83535	-1.15862	-0.577406	-0.357192
PF3D7_1125500	-0.182165	0.207466	-0.905861	-0.138665	-0.309517
PF3D7_1125800	-0.768944	-0.825903	-0.323327	-0.29262	-0.33767
PF3D7_1127900	-0.515405	-0.427781	-0.703211	-0.482411	-0.165691
PF3D7_1128200	-0.591942	-0.532544	-0.543514	-0.308792	-0.720177
PF3D7_1132100	-0.360317	-0.880217	-0.0785023	-0.382444	-0.706469
PF3D7_1133100	-0.526445	-0.921243	-0.630464	-0.360294	-0.387038
PF3D7_1135100	-0.643907	-0.334051	0.0462725	-0.441255	-0.496899
PF3D7_1140800	-0.592944	-0.550059	-1.15998	-0.747287	-0.621611
PF3D7_1141000	-0.416438	-0.330993	-0.472422	-0.857909	-0.144147
PF3D7_1141700	0.376008	0.505071	-0.702008	-0.0205852	0.270459
PF3D7_1148700	-0.301078	-0.456028	-0.869128	-0.282888	-0.293206
PF3D7_1150000	0.1172	-1.62589	0.455268	-0.362833	-0.254156
PF3D7_1200500	-1.36622	-0.995447	-0.501371	-1.39673	-0.920149
PF3D7_1200700	-1.99181	-2.07672	-1.8499	-1.61206	-1.62224
PF3D7_1200800	-1.73435	-1.45544	-2.20525	-1.72339	-1.83951
PF3D7_1201200	-1.8952	-1.61189	-1.52816	-1.15449	-1.48173
PF3D7_1201300	-0.900212	-0.678385	0.221906	-0.0245373	-0.184226
PF3D7_1204300	0.0683169	0.60082	-0.615233	-0.319489	-0.312719
PF3D7_1204900	-0.626365	-0.574473	-0.535687	-0.283158	-0.410273
PF3D7_1209400	-0.95574	-0.476883	-0.792901	-0.470686	-0.606442
PF3D7_1213700	-0.647223	-0.522724	-0.977697	-0.442554	-0.595057
PF3D7_1217400	-0.896636	-0.659878	-0.551659	-0.645506	-0.64418
PF3D7_1218000	-0.676871	-0.949715	-0.366813	-0.423078	-0.173496
PF3D7_1218100	-0.631822	-0.57297	-0.493566	0.286463	0.0649635
PF3D7_1218500	-0.738755	-0.95984	-0.497797	-0.734613	-0.726372
PF3D7_1221900	-1.10726	-1.56374	-1.3152	-1.05995	-1.20886
PF3D7_1225600	-0.432729	-0.427117	-0.998515	-0.283257	-0.577914
PF3D7_1229800	-0.723987	-0.537976	-0.168085	-0.489488	-0.391852
PF3D7_1237900	-0.744543	-1.31702	-0.683978	-0.994503	-0.555284
PF3D7_1241900	-0.453903	-0.552111	-0.671743	-0.634446	-0.264606
PF3D7_1243500	-0.468234	-0.6823	-0.53597	-0.385659	-1.09569
PF3D7_1244700	-0.416375	-0.00355326	-0.63114	-0.53804	-0.669961
PF3D7_1248200	-0.254052	0.0884104	-0.997684	-0.680371	-0.507659
PF3D7_1250200	-0.679835	-0.433618	-0.582422	-0.593908	-0.287257
PF3D7_1252400	-0.841282	-0.567653	-0.0115502	-0.386493	-0.203309
PF3D7_1253100	-0.932481	-0.625236	-0.603628	-0.66	-0.84092
PF3D7_1255200	-0.525701	-0.8797	0.423483	-0.747437	-0.12193
PF3D7_1300100	-1.21528	-1.07862	-0.324568	-1.70623	-1.23338
PF3D7_1300700	-0.107065	-0.952549	0.652865	-0.956318	-0.656335
PF3D7_1302000	-0.73242	-0.963397	-1.21895	-0.29913	-0.218474
PF3D7_1302600	-0.210642	-0.211435	-0.773187	-0.392794	-0.340961
PF3D7_1309000	-0.177671	0.0865431	-0.104341	-0.2018	-0.624135
PF3D7_1310300	-0.987593	-0.898221	-0.674195	-0.96336	-0.807312
PF3D7_1318500	-0.752487	-0.823423	-0.345206	-0.854632	-0.679199
PF3D7_1319000	-0.590773	-0.474328	-0.582309	-0.89153	-0.711467
PF3D7_1319300	-0.535549	-0.539055	-0.641569	-0.633809	-0.857034
PF3D7_1321000	-0.223819	-0.182509	-0.779511	-0.459969	-0.0996792
PF3D7_1322100	-0.853628	-0.956761	-0.794161	-0.666301	-0.573989
PF3D7_1322600	-0.491311	-0.00714392	-0.231224	-0.632747	-0.264476
PF3D7_1324400	-0.629376	-0.50798	-1.15246	-1.06878	-1.0573
PF3D7_1328600	-0.813522	-0.652876	-0.774076	-0.931492	-1.19423
PF3D7_1331400	-0.534297	-0.555851	-0.365099	-0.621251	-0.341871
PF3D7_1335400	-1.0451	-1.14013	-0.485383	-0.6002	-0.421877
PF3D7_1337800	-1.08647	-1.29042	-1.02811	-0.850479	-0.749575
PF3D7_1345100	-0.659125	-0.976078	-0.499595	-0.365291	-0.554936
PF3D7_1352100	-0.866015	-0.78383	-0.961557	-1.06572	-0.743418
PF3D7_1352900	-1.34208	-1.87951	-1.03882	-1.22521	-1.13966
PF3D7_1353200	-1.07737	-2.14327	-1.49869	-0.64891	-0.95011
PF3D7_1354600	-0.689903	-0.615646	-1.70794	-0.92106	-1.16993
PF3D7_1358600	-0.753158	-0.598184	-0.38832	-0.283465	-0.224681
PF3D7_1365800	-0.603924	-0.538952	-1.13723	-0.408546	-0.416099
PF3D7_1366100	-1.50682	-0.967413	-1.00499	-1.01012	-0.938097
PF3D7_1367300	-0.781076	-1.1393	-0.167943	-0.838366	-0.65925
PF3D7_1370300	-0.397653	-1.39683	-0.498053	-0.313323	-0.96529
PF3D7_1372600	-0.738279	-1.85251	0.152078	-0.263544	-0.375186
PF3D7_1400700	0.0538641	-0.918929	0.719718	-0.0706877	-0.503171
PF3D7_1401900	-0.223681	-0.206464	-0.757465	-0.352405	-0.164478
PF3D7_1403600	-0.668	-0.0867317	-0.332706	-0.482278	-0.487157
PF3D7_1404600	-0.618074	-0.569891	-0.40452	-0.436397	-0.597798
PF3D7_1404800	-1.2423	-1.66496	-1.48354	-0.794356	-0.847033
PF3D7_1404900	-0.162496	-0.824077	0.0107363	-0.328892	-0.320069
PF3D7_1405700	-0.684011	-0.546797	-0.281342	-0.636801	-0.426398
PF3D7_1405800	-0.42656	-0.926897	-0.788828	-0.594745	-0.654179
PF3D7_1405900	-0.503406	-0.569313	-0.674612	-0.422195	-0.45423
PF3D7_1407200	-0.674746	-0.720521	-0.747097	-0.76104	-0.673846
PF3D7_1408300	-0.271022	0.546785	-1.17155	-0.652984	-0.734797
PF3D7_1408500	-0.260674	0.205306	-1.21975	-0.570513	-0.761999
PF3D7_1411500	-0.187944	-0.358161	-0.796128	-0.182282	-0.208642
PF3D7_1412600	0.174366	0.208159	-0.595045	-0.503547	-0.590098
PF3D7_1414200	-0.729723	-0.546256	-0.598876	-0.479154	-0.389848
PF3D7_1416400	-0.755223	-0.808681	-0.937026	-0.490523	-0.412587
PF3D7_1417300	-0.63794	-0.141846	-0.460565	-0.49135	-0.411722
PF3D7_1417500	-0.0600537	0.0491113	-0.610714	-0.188219	-0.444636
PF3D7_1421100	-0.364923	-0.435867	-0.507167	-0.697027	-0.299573
PF3D7_1425900	-0.348315	-0.638971	-1.00729	-0.551192	-0.73584
PF3D7_1428100	-0.48524	-0.0143763	-0.671561	-0.507035	-0.23664
PF3D7_1428200	-0.648727	-0.230651	-0.425672	-0.166455	-0.38958
PF3D7_1433500	-0.21829	-0.64118	0.0295052	-0.0853842	-0.0692758
PF3D7_1439200	-0.80602	-0.0871603	-0.413389	-1.27847	-0.512504
PF3D7_1441000	-0.158734	0.0862229	-0.668501	-0.448528	-0.518552
PF3D7_1446300	-0.668983	-0.407206	0.0743376	-0.795491	-0.076527
PF3D7_1446600	-0.607009	-0.530496	-0.173697	-0.341127	-0.051278
PF3D7_1449400	-0.437896	-0.102261	-0.634096	-0.416394	-0.361484
PF3D7_1449600	-0.875818	-0.409962	-0.693564	-0.541789	-0.511531
PF3D7_1451000	-0.104712	0.0787141	-0.74905	-0.868408	-0.508014
PF3D7_1454900	-0.336503	-1.04393	-0.321408	-0.522001	-0.273547
PF3D7_1456900	-0.0329142	-0.0257838	-0.531375	-0.246511	-0.796355
PF3D7_1459500	0.343099	-0.0039266	-0.616585	-0.272805	0.0443595
PF3D7_1462400	-0.222609	-0.656535	-0.574097	-0.392728	-0.403442
PF3D7_1463000	-0.185412	-0.192883	-0.961549	-0.240903	-0.16456
PF3D7_1465500	-0.602674	-0.723656	-0.870052	-0.676046	-0.720114
PF3D7_1469200	-0.825949	-0.479099	-0.0237887	-0.50099	-0.500146
PF3D7_1471600	-0.183763	-0.636578	0.040426	-0.54243	-0.514145
PF3D7_1473000	-0.162394	-0.271505	-0.650502	-0.477615	-0.667073
PF3D7_1475500	-0.0180176	-0.539732	0.119143	-0.817462	-0.661258
PF3D7_0419200	0.451745	0.666514	0.483302	0.505609	0.98337
PF3D7_0525700	0.733869	0.318418	0.541262	0.683271	0.162458
PF3D7_1439900	0.521682	0.975061	0.226326	0.645378	-0.0374369
PF3D7_1462800	0.841222	0.839713	0.744263	0.675159	0.166581
PF3D7_1252500	0.299065	-0.100445	-0.543554	0.638632	-0.060108
PF3D7_0305000	0.674129	0.722698	0.445576	0.409627	0.257572
PF3D7_0413700	0.97947	0.650739	0.725555	0.713044	0.265722
PF3D7_0812200	1.16794	1.03579	0.574091	0.931355	0.797638
PF3D7_1104700	1.00532	1.53973	0.386059	0.728073	0.831645
PF3D7_1250900	1.16838	0.990177	0.395895	0.597081	0.0476578
PF3D7_1436500	0.197545	0.66662	0.41028	0.78976	1.03498
PF3D7_0107700	0.972653	0.788934	0.0941462	0.413384	0.5221
PF3D7_0320700	0.665614	0.633875	0.434766	0.614741	0.765924
PF3D7_0619100	0.602135	0.437642	0.115212	0.508473	0.198218
PF3D7_0811200	0.577375	0.706542	0.388243	0.643831	0.733195
PF3D7_0913500	0.589304	0.805228	0.0772386	0.217786	0.352847
PF3D7_1023400	1.0938	0.991103	0.857689	0.73898	0.772023
PF3D7_1120200	0.165582	1.0907	0.214887	0.661416	0.546476
PF3D7_1230400	0.987132	1.04406	0.569216	0.902566	0.432442
PF3D7_1230600	0.752461	0.487205	0.324014	0.304901	0.150686
PF3D7_1430900	0.1578	0.73265	0.113569	0.338955	0.320952
PF3D7_1446900	0.442985	0.608095	0.159283	0.300308	0.305564
PF3D7_0104500	1.43831	0.927408	0.256874	1.62102	0.549466
PF3D7_0217800	0.755258	0.55111	0.36768	0.590066	0.0957515
PF3D7_0302900	0.784318	0.783467	0.450716	0.695547	0.704919
PF3D7_0508100	-0.353723	-0.131164	0.636822	0.154296	-0.385224
PF3D7_0528000	0.421833	0.789531	0.265633	0.429378	0.457034
PF3D7_0605300	0.447547	0.371404	0.569795	0.894404	0.356321
PF3D7_0706700	0.649064	0.465674	0.361305	0.208038	0.415179
PF3D7_0935800	-0.0180656	0.193387	0.63073	0.51099	0.563613
PF3D7_1031700	0.045806	0.755287	0.487474	0.738953	0.545972
PF3D7_1232000	0.709396	0.955078	0.429512	0.498406	0.337909
PF3D7_1304000	0.173689	0.24917	0.808471	0.487276	0.516596
PF3D7_1320300	0.843482	0.577044	0.522157	0.415744	0.610511
PF3D7_1320900	1.05304	0.865617	0.51429	0.400655	0.435864
PF3D7_1353700	0.754567	0.846835	0.259438	0.310372	0.444883
PF3D7_1443700	0.34032	0.270977	0.67949	0.514891	0.588508
PF3D7_0105900	0.584948	0.527983	0.34821	0.856314	0.864805
PF3D7_0204900	1.0581	0.792384	0.469211	0.621929	0.65612
PF3D7_0212000	0.842646	1.07073	0.426891	1.20717	0.911637
PF3D7_0218000	0.576953	0.885645	0.33371	0.534017	0.412871
PF3D7_0317800	0.788484	0.771211	0.0672559	0.424549	0.41329
PF3D7_0504600	0.598191	0.587611	1.07785	1.12072	0.604322
PF3D7_0513400	1.31984	1.27345	0.362885	0.705588	0.285311
PF3D7_0519200	0.580559	0.850661	0.246013	-0.0623629	0.49567
PF3D7_0604200	0.616455	0.504607	0.0112958	0.496831	0.19568
PF3D7_0802200	1.64398	1.40591	0.638273	1.00751	0.683448
PF3D7_0807500	0.233878	0.773061	-0.308028	0.0442106	-0.423121
PF3D7_0810500	0.868729	1.05407	0.158285	0.370612	-0.0749382
PF3D7_0826700	0.906433	0.969339	0.592902	0.60244	0.153547
PF3D7_0903200	0.745507	0.670787	0.741943	1.02905	0.383923
PF3D7_0916200	0.661204	0.520556	0.223726	0.275339	0.689571
PF3D7_0918200	0.590965	0.577263	0.460406	0.573189	0.278359
PF3D7_0919600	0.995991	1.06166	-0.168722	0.283012	0.179513
PF3D7_0927800	0.532225	0.808657	0.692866	0.93847	0.439962
PF3D7_1001200	0.133853	1.05445	0.139149	0.305157	0.553026
PF3D7_1009400	0.0721332	0.592778	-0.197787	0.174125	-0.239993
PF3D7_1011400	0.765458	1.43843	0.888045	0.918013	0.814455
PF3D7_1129500	0.959868	0.98741	0.132088	0.28339	0.525343
PF3D7_1212400	0.232694	0.678381	0.118114	0.0883202	0.0550035
PF3D7_1213200	0.193266	1.22038	-0.697555	0.242496	-0.16157
PF3D7_1213600	1.14609	1.23243	0.65584	0.794176	0.274732
PF3D7_1223800	0.421365	0.955671	-0.199547	0.203211	0.0514609
PF3D7_1242100	0.457463	1.05876	0.288586	0.54267	0.384115
PF3D7_1309500	0.795228	0.615161	0.21513	0.52676	-0.0586869
PF3D7_1318100	0.537468	0.697463	0.267396	0.355735	0.223093
PF3D7_1323300	0.53466	0.724017	0.355013	0.482318	0.232848
PF3D7_1363600	0.738473	0.804103	0.163274	0.11238	-0.0422263
PF3D7_1405600	0.544661	1.06459	0.0218069	0.424268	0.176027
PF3D7_1406800	0.134959	0.282549	0.699571	0.557257	0.735353
PF3D7_1417100	0.679999	0.528786	0.581263	0.438328	-0.0583768
PF3D7_1419800	0.54323	0.684463	0.2877	0.364925	0.0661399
PF3D7_1426200	0.637806	0.801419	0.0763109	0.333113	0.164416
PF3D7_1438100	0.245498	-0.0587566	0.672679	0.786766	0.31834
PF3D7_1438700	0.833393	0.981687	0.534687	0.730117	0.521926
PF3D7_1468200	0.604666	0.954082	-0.274747	-0.124301	0.114083
PF3D7_1474300	0.752033	0.758897	0.0667677	0.594102	0.586104
PF3D7_0102800	0.593435	0.486399	0.265285	0.409477	0.450204
PF3D7_0103200	0.708267	0.593079	0.0504919	0.483857	0.288628
PF3D7_0103500	0.886941	0.0932112	0.485439	0.634939	1.07693
PF3D7_0104600	0.673646	0.417657	0.211793	0.5799	0.508824
PF3D7_0108800	0.527714	0.824368	0.152234	0.704602	0.264868
PF3D7_0109400	1.29985	0.998504	0.286494	0.85911	0.409014
PF3D7_0110200	0.809293	0.669502	0.248138	0.529321	0.418995
PF3D7_0112200	1.36352	0.864408	1.36003	0.971405	1.17665
PF3D7_0203900	0.737879	0.756229	0.574529	0.599053	0.543105
PF3D7_0204500	0.725122	0.642506	-0.0274349	0.684332	0.0945158
PF3D7_0206100	1.24938	0.992103	1.13125	1.21544	1.56194
PF3D7_0207700	0.0212101	0.49168	0.783259	0.554818	0.257871
PF3D7_0208500	0.582942	0.390939	0.531675	1.03112	0.517418
PF3D7_0208700	0.846001	1.13782	-0.0714886	0.547687	0.198357
PF3D7_0208800	0.483075	0.600796	0.9759	0.920095	0.288766
PF3D7_0209600	0.333844	0.632332	0.840805	1.06525	0.702495
PF3D7_0211900	0.674084	0.449139	-0.00338642	0.463033	0.524069
PF3D7_0213100	0.580737	0.810743	-0.100009	0.157643	0.222718
PF3D7_0216600	0.282073	0.22139	0.350282	0.675064	0.251703
PF3D7_0219500	0.435569	0.987872	0.00661001	0.260579	0.448187
PF3D7_0304400	0.464503	0.646656	0.0139824	0.584002	0.0260204
PF3D7_0306400	0.0200512	0.348841	0.542931	0.692169	0.44844
PF3D7_0306700	0.452052	1.02198	0.532615	0.739236	0.489628
PF3D7_0306800	0.965371	0.756495	0.372795	0.473436	0.449703
PF3D7_0307100	1.14167	0.93388	0.129587	0.899215	0.375315
PF3D7_0310800	0.381804	0.766351	0.372034	0.214674	0.135281
PF3D7_0313100	0.880638	0.754173	0.281112	0.765919	0.750685
PF3D7_0313700	0.855211	0.829418	0.0407612	0.169083	0.265047
PF3D7_0316400	0.745059	0.478437	0.748894	0.82269	0.628456
PF3D7_0316600	1.10213	0.806241	0.0375955	0.798201	0.289329
PF3D7_0317700	0.567252	0.526206	0.290862	0.599406	0.345576
PF3D7_0318100	0.986192	0.921523	0.0954029	0.34828	-0.0252446
PF3D7_0321600	0.765345	0.46213	0.414331	0.543574	0.66578
PF3D7_0323200	0.54972	0.587668	0.939674	0.657391	0.554175
PF3D7_0406100	0.345616	0.631161	0.384972	0.416548	0.318848
PF3D7_0406200	0.588136	0.273417	-0.0883427	0.845624	-0.0706584
PF3D7_0411100	0.282289	0.945839	0.309293	0.878523	0.209597
PF3D7_0413500	-0.147975	0.319565	-0.0387362	0.622319	0.460659
PF3D7_0413800	0.253258	1.21148	0.90111	0.498315	1.15597
PF3D7_0413900	0.209902	0.782293	-0.00528394	-0.0758309	0.296185
PF3D7_0416800	0.436604	0.713307	0.810883	0.328063	0.557797
PF3D7_0417500	0.204149	0.801231	0.351514	0.314274	0.098255
PF3D7_0422000	0.489185	0.622843	0.691187	0.506964	0.274669
PF3D7_0422100	0.742321	0.882322	0.428358	0.678896	0.386753
PF3D7_0422900	0.876177	0.767289	0.10224	0.30914	0.528634
PF3D7_0501200	0.920011	1.09833	-0.0767418	0.454913	-0.0789663
PF3D7_0504400	0.705444	0.338607	0.139825	0.517299	0.497319
PF3D7_0505500	0.744012	0.546994	0.516177	0.886231	0.757705
PF3D7_0505800	0.595131	0.930532	0.559961	0.543802	0.11394
PF3D7_0507700	0.735541	0.775285	0.697041	0.818514	0.441695
PF3D7_0508200	0.702142	0.670277	0.499246	1.19155	0.818316
PF3D7_0508800	0.126693	0.465211	0.73002	0.496946	0.632499
PF3D7_0509000	0.42041	0.329439	0.803237	0.337744	-0.0556778
PF3D7_0512000	0.799441	0.854931	0.236462	0.444352	0.332043
PF3D7_0513300	1.19858	0.737067	0.382111	1.03649	0.534887
PF3D7_0513600	0.981787	0.726757	0.245612	0.834682	0.535352
PF3D7_0513800	1.14684	0.966424	0.493338	0.728112	0.659395
PF3D7_0515100	0.577232	0.660918	0.333974	0.462936	0.420396
PF3D7_0515200	0.945163	0.552131	0.400075	0.640333	0.159958
PF3D7_0517000	0.668843	0.868107	0.603254	0.748707	0.309195
PF3D7_0518300	0.33939	0.838743	0.690132	0.456154	0.366394
PF3D7_0520000	0.555616	0.705023	0.120782	0.155771	0.240575
PF3D7_0523600	0.658005	0.690717	0.90224	0.615298	0.638869
PF3D7_0524700	0.613299	0.783584	0.629261	0.611254	0.378001
PF3D7_0524900	0.6363	0.337219	0.362548	0.640685	0.156117
PF3D7_0526700	0.486344	0.430265	0.265976	0.661209	0.687605
PF3D7_0527000	0.493269	0.571991	0.710468	0.571124	0.463919
PF3D7_0532100	0.717448	0.455482	0.345766	0.452131	-0.0670342
PF3D7_0602200	0.781274	0.478566	0.491483	0.0106828	0.267988
PF3D7_0602400	0.787422	0.488661	0.291849	0.316203	0.246528
PF3D7_0606900	0.33749	0.776554	-0.241395	0.38169	0.439863
PF3D7_0608100	0.587489	0.360449	0.540547	0.777825	0.532237
PF3D7_0608500	0.850821	0.921673	1.15552	0.981573	0.529856
PF3D7_0608700	0.69176	0.427996	-0.0311704	0.265896	-0.166881
PF3D7_0608800	1.14199	1.3119	0.729563	0.633923	0.498814
PF3D7_0609100	-0.105941	0.660765	-0.203253	0.226368	0.299188
PF3D7_0610400	0.255568	0.343144	0.59863	0.151224	0.0830566
PF3D7_0612400	0.471039	0.339738	0.0628007	0.327303	0.851794
PF3D7_0613000	0.844674	1.56278	0.987933	0.690252	0.328376
PF3D7_0617000	0.659683	0.525548	0.779259	0.28279	0.0756142
PF3D7_0618600	0.563672	0.749493	0.148185	0.33536	0.305208
PF3D7_0619400	0.407407	0.690264	0.786626	0.732062	0.287352
PF3D7_0619500	0.636784	0.781085	0.210372	0.303983	0.165559
PF3D7_0622800	0.694999	0.411734	0.404052	0.517608	0.410515
PF3D7_0624300	0.590844	0.603638	-0.0318527	0.401946	0.671466
PF3D7_0624500	0.108655	0.391163	0.607592	0.690653	0.925445
PF3D7_0626000	0.564188	0.705383	0.643373	0.352777	0.308656
PF3D7_0626800	0.599514	1.02146	-0.0336616	0.570434	0.191543
PF3D7_0628800	0.640958	0.390536	0.281034	0.287142	0.00815597
PF3D7_0704900	0.0641938	0.116988	0.630037	0.472933	0.263341
PF3D7_0705900	0.388006	0.973865	0.0894854	0.625293	0.652025
PF3D7_0710300	0.503581	0.584892	0.43115	0.0194263	0.194356
PF3D7_0711500	0.578148	0.704158	0.328825	0.460029	0.514433
PF3D7_0712400	0.820198	-0.735547	1.32401	0.702099	0.419659
PF3D7_0713700	0.358146	1.11857	0.615885	0.605511	0.262742
PF3D7_0714000	-0.0635802	0.671176	0.712617	0.686666	0.473373
PF3D7_0715000	0.709418	0.166055	0.925205	0.65121	0.265813
PF3D7_0718400	0.691671	0.820109	0.5477	0.846966	0.178973
PF3D7_0718700	1.1018	0.565593	0.632877	1.01036	0.345516
PF3D7_0719700	0.955729	0.678392	0.537546	1.09819	0.221875
PF3D7_0720400	0.49466	0.642482	0.356416	0.365618	-0.0473857
PF3D7_0720500	0.354393	0.619244	-0.0544565	0.520207	0.351851
PF3D7_0721100	1.31779	1.1204	0.752124	1.07599	0.894195
PF3D7_0721400	0.581364	0.918734	1.12786	0.944443	0.628484
PF3D7_0721800	0.646719	1.15617	0.566986	0.461067	0.492828
PF3D7_0725200	0.420537	0.815411	0.0458459	0.466615	0.28156
PF3D7_0727500	0.942496	0.807114	0.654021	0.693024	1.01106
PF3D7_0727800	0.501827	0.460233	0.310197	0.864102	0.442975
PF3D7_0731600	0.663774	0.464792	0.12648	0.170142	0.233676
PF3D7_0803400	0.0738267	-0.142099	0.645134	0.369628	0.256663
PF3D7_0803800	0.38636	0.818315	0.0537403	0.155167	0.29239
PF3D7_0807000	0.739915	0.706622	0.647962	0.580159	0.739409
PF3D7_0811700	0.67416	0.90597	0.871075	-0.0701616	0.865736
PF3D7_0812100	0.457283	0.618504	0.3389	0.341539	0.571379
PF3D7_0812400	0.717922	0.966942	0.254457	0.29989	0.0727722
PF3D7_0812600	0.493131	0.661271	0.506384	0.627228	0.458276
PF3D7_0817800	0.535385	0.572179	0.597787	0.861548	0.302536
PF3D7_0820700	0.557795	0.677638	0.582435	0.726353	0.550773
PF3D7_0821900	1.08	0.81244	0.852757	1.02611	0.962472
PF3D7_0822000	0.658531	0.417559	0.369653	0.461186	0.617537
PF3D7_0824200	0.565899	0.623973	0.134986	0.246558	0.0618319
PF3D7_0824400	0.723094	0.660933	0.374551	0.531138	0.475418
PF3D7_0826300	0.758228	0.847244	0.664949	1.08128	0.928579
PF3D7_0826500	0.359505	0.559343	0.462227	0.674548	0.24333
PF3D7_0832000	-0.119589	-0.319158	0.700237	-0.2268	-0.259176
PF3D7_0901700	1.03864	0.923089	1.14434	0.963028	1.38538
PF3D7_0902200	1.19291	0.271239	0.0789882	1.04155	0.274073
PF3D7_0908300	0.496053	0.543743	0.332151	0.642155	0.495171
PF3D7_0910400	0.0537644	0.185935	0.618412	0.0822991	0.0855671
PF3D7_0911000	0.143749	0.267805	0.0768485	0.887246	0.683343
PF3D7_0911200	0.602255	0.65643	-0.0862462	0.528382	0.728181
PF3D7_0912000	0.588513	0.510807	0.478382	0.37372	0.513418
PF3D7_0912400	0.855932	0.875319	0.608251	1.20817	0.823291
PF3D7_0915400	0.624223	0.701158	0.58476	0.629273	0.00584147
PF3D7_0920300	0.639674	0.593662	0.331891	0.628844	0.485075
PF3D7_0921100	0.81696	0.584048	0.523694	0.384718	0.174366
PF3D7_0922200	0.486163	0.383984	0.462994	0.595382	0.529765
PF3D7_0926100	0.194316	0.590036	0.211441	0.325063	0.269795
PF3D7_0926400	0.758629	0.685753	0.460846	0.247309	0.587692
PF3D7_0928700	0.635356	0.701482	0.435803	0.0980967	0.839743
PF3D7_0931800	0.829587	1.16315	0.575726	0.870961	0.571098
PF3D7_0932300	0.776443	0.928502	0.288152	0.540329	0.126196
PF3D7_0932800	0.263855	0.57302	0.624791	0.637012	0.0945259
PF3D7_0934200	0.69708	0.796351	0.676622	1.41923	0.826451
PF3D7_0935000	0.604031	0.578957	0.646326	0.488624	0.382836
PF3D7_0935400	0.385304	0.696563	-0.0885048	0.658331	0.778005
PF3D7_1003500	0.133631	0.660657	0.0700633	-0.125237	-0.137748
PF3D7_1004400	0.806267	0.413948	0.417954	0.474943	0.449726
PF3D7_1005000	0.703649	0.491618	0.355998	0.829368	0.625045
PF3D7_1007000	0.737127	0.912672	0.643796	0.610957	0.297681
PF3D7_1008900	0.659937	0.552532	0.594678	0.472423	-0.151862
PF3D7_1009500	0.518934	0.768381	0.0609802	0.293574	0.175077
PF3D7_1010800	0.484647	0.122761	0.672395	0.396299	-0.0898831
PF3D7_1011200	0.659358	0.785589	0.0295108	0.398068	0.485642
PF3D7_1012500	0.645068	0.512402	0.507598	0.525098	0.216419
PF3D7_1015800	0.623443	0.692975	0.298025	1.0169	0.427725
PF3D7_1017000	0.602743	0.533108	0.684791	0.520776	0.562907
PF3D7_1019400	1.0297	1.16522	0.615998	0.930906	0.867795
PF3D7_1019500	0.637398	0.396294	0.336994	0.783755	0.438944
PF3D7_1024200	0.959623	0.747572	0.647154	0.260758	0.445361
PF3D7_1027500	0.354781	0.941934	0.168764	0.584928	1.01706
PF3D7_1028200	0.233934	0.616556	0.38175	0.670751	0.630524
PF3D7_1030900	0.12916	0.316838	0.534928	1.27076	0.778989
PF3D7_1032400	0.602636	0.436114	0.611601	0.769615	0.613954
PF3D7_1032500	0.415633	0.661116	-0.121098	0.594776	0.102459
PF3D7_1032800	0.476398	0.695223	0.428756	0.478496	0.364776
PF3D7_1036800	0.8252	0.600667	0.661777	0.77289	0.727159
PF3D7_1103100	0.67989	0.807589	0.20914	0.281892	0.00774157
PF3D7_1103200	-0.237555	-0.272371	0.655781	0.0885805	-0.597313
PF3D7_1103600	0.597201	0.440952	0.586366	0.551037	0.563459
PF3D7_1103700	0.652534	0.682218	0.976185	0.85611	0.476431
PF3D7_1103900	-0.0466237	0.83445	-0.282681	0.0748288	0.395385
PF3D7_1104300	0.711071	0.57362	0.523873	1.01617	0.780541
PF3D7_1104400	0.526225	0.750495	0.699028	0.790657	0.136041
PF3D7_1106200	0.586985	0.529474	0.178016	0.524812	0.42315
PF3D7_1107500	0.706728	0.670893	0.370306	0.177282	0.0564982
PF3D7_1108400	0.745867	1.00003	0.506795	0.711541	0.2523
PF3D7_1108700	0.452524	0.579941	0.917224	0.763506	0.272365
PF3D7_1111400	0.995709	1.13033	0.659325	0.956279	0.52983
PF3D7_1116500	0.323528	0.469812	0.33611	0.776148	0.733706
PF3D7_1118200	1.25857	0.756697	0.364934	1.1467	0.687851
PF3D7_1120100	0.72358	0.539724	0.640847	0.323027	-0.264409
PF3D7_1120900	0.334179	0.833086	0.0348208	0.0131337	-0.26621
PF3D7_1127100	0.732453	0.586393	0.424955	0.371943	0.380417
PF3D7_1128700	0.438678	0.195837	0.685469	0.746665	0.318361
PF3D7_1137300	0.597773	0.497423	0.568125	0.856698	0.510934
PF3D7_1143500	0.309535	0.0809134	0.408283	0.720587	0.531239
PF3D7_1145600	0.612241	0.244015	0.72069	1.21998	0.954509
PF3D7_1202100	0.571851	0.766917	0.553712	0.575586	0.521431
PF3D7_1204700	0.771494	0.803395	0.633943	0.895153	0.680627
PF3D7_1208600	1.1282	1.00809	0.436036	0.572088	0.128842
PF3D7_1210900	0.523905	0.998878	-0.274091	0.67869	0.318202
PF3D7_1211700	0.265834	0.342695	0.802428	0.209419	0.234012
PF3D7_1214100	0.588352	1.02109	0.563574	1.0025	0.895046
PF3D7_1215600	0.809804	0.74658	0.886844	0.981517	-0.00613383
PF3D7_1221500	0.776608	0.552841	0.0892599	0.586607	0.455304
PF3D7_1222500	0.152855	0.676089	0.379483	0.369094	0.231316
PF3D7_1223700	0.627498	0.509735	0.0783944	0.206858	0.147666
PF3D7_1224000	1.05079	0.814814	0.737377	0.59224	0.735675
PF3D7_1225800	0.601453	0.953809	0.642906	0.79839	0.825353
PF3D7_1226800	0.040666	0.166522	0.086764	0.632854	0.225251
PF3D7_1227400	0.374459	0.249191	0.806741	0.700888	0.232503
PF3D7_1230700	0.0790388	0.59469	0.603524	0.609671	0.485596
PF3D7_1233000	0.753137	0.235359	1.2421	0.453699	0.438257
PF3D7_1234000	0.245336	1.12652	-0.0695646	0.578072	0.379687
PF3D7_1234800	0.516469	0.433465	0.257619	0.599737	0.152204
PF3D7_1237700	0.543512	1.05588	0.531363	0.741475	0.904071
PF3D7_1238100	0.938617	1.18161	-0.173305	0.701724	-0.0173421
PF3D7_1241300	0.648975	0.157689	0.404831	0.113221	0.524316
PF3D7_1241700	0.3905	0.51819	0.439587	0.655327	0.619819
PF3D7_1242200	0.457069	0.360423	0.283618	0.681532	0.448108
PF3D7_1245100	0.137285	0.877303	0.505712	0.1622	-0.00686313
PF3D7_1247300	0.381044	0.406593	0.376702	0.662588	0.490708
PF3D7_1248900	0.2185	0.572835	0.772807	0.345555	0.0868202
PF3D7_1249500	0.515967	0.399575	0.580437	0.870898	0.606867
PF3D7_1250500	0.706072	1.07885	0.501426	0.693309	0.781413
PF3D7_1302100	0.769797	0.738658	0.0833636	1.20895	0.899787
PF3D7_1303200	1.22916	1.17396	0.778255	1.33067	0.757662
PF3D7_1304100	0.504562	0.471221	0.809489	0.300044	0.330362
PF3D7_1304700	0.68152	1.15535	0.594663	1.02573	0.854673
PF3D7_1306600	0.472958	0.800341	0.238107	0.466259	0.225631
PF3D7_1306700	0.5965	0.15239	-0.116885	0.762089	0.603724
PF3D7_1307000	0.430533	0.755849	-0.220533	-0.0680214	0.125883
PF3D7_1309800	0.778581	0.445829	0.249888	0.301695	0.0018725
PF3D7_1309900	0.630454	0.420881	-0.127432	-0.325725	0.002369
PF3D7_1310100	0.717859	0.32313	0.105495	0.546495	0.185424
PF3D7_1310500	0.560402	0.699024	0.0868899	0.700987	0.255928
PF3D7_1311300	0.0600379	0.902746	-0.205883	0.847903	0.428905
PF3D7_1313200	0.543417	0.520894	0.575168	0.757272	0.604749
PF3D7_1314300	0.507337	0.592682	0.29886	0.273647	0.24222
PF3D7_1315200	0.466936	0.763777	0.280434	0.337793	0.79299
PF3D7_1316500	0.859844	0.21526	-0.209334	0.615989	0.214337
PF3D7_1319400	0.412425	0.559286	0.309253	0.39346	0.657991
PF3D7_1322300	1.07334	0.837605	0.491949	0.588557	0.63176
PF3D7_1322800	0.555209	0.729273	0.656624	0.818682	0.168228
PF3D7_1323600	0.661598	0.453998	0.40685	0.446794	0.165687
PF3D7_1323700	-0.0387427	0.378007	0.375759	0.214591	0.653586
PF3D7_1324800	0.678997	0.909997	0.325476	0.392297	0.576174
PF3D7_1325100	0.583957	0.429398	-0.0088715	0.15824	-0.146524
PF3D7_1328100	0.329482	0.697167	0.187578	0.638095	0.46402
PF3D7_1329300	0.382977	0.919504	0.86629	0.284936	0.449241
PF3D7_1330700	0.491714	0.702929	0.377957	0.346882	0.303528
PF3D7_1333000	0.879414	0.728261	1.06489	0.372106	0.535444
PF3D7_1334100	0.375958	0.470302	0.699577	0.597128	0.593709
PF3D7_1334500	0.708818	0.245497	-0.160805	0.337543	0.273388
PF3D7_1336200	0.561046	0.501764	0.290661	0.550201	0.822957
PF3D7_1340900	0.241246	0.2848	0.66462	0.386324	0.144845
PF3D7_1342800	0.502194	0.373023	0.639966	1.00755	0.530004
PF3D7_1346000	0.411133	0.373003	0.665532	0.609489	0.343747
PF3D7_1347200	0.586608	0.593345	0.0593177	0.22597	-0.116431
PF3D7_1348400	0.689275	0.445562	0.234222	0.474262	0.58325
PF3D7_1351400	0.994363	0.937571	0.807034	0.788425	0.11565
PF3D7_1355100	0.602791	0.644061	0.809762	0.68248	0.723751
PF3D7_1358200	0.669333	0.574934	0.448065	0.48241	0.623491
PF3D7_1358800	0.534975	0.904716	0.320549	0.172733	-0.300196
PF3D7_1359200	0.511866	0.649185	0.215287	0.259943	0.302357
PF3D7_1360900	0.89861	1.08083	0.902832	1.0108	0.731725
PF3D7_1364600	0.56667	0.641044	0.00249621	0.473196	0.688188
PF3D7_1365000	0.709061	1.09263	-0.138638	0.184432	0.392634
PF3D7_1365500	1.06312	1.23075	0.425192	0.611944	0.583391
PF3D7_1367000	0.68902	0.772854	1.14628	0.841496	0.45924
PF3D7_1368300	0.603217	0.748917	0.341839	0.481824	0.795863
PF3D7_1372200	1.95838	-0.217411	0.202018	1.88959	-0.295181
PF3D7_1403300	0.727784	0.535767	0.690843	0.596204	0.358762
PF3D7_1406300	0.630164	0.365379	0.596811	0.438769	0.328708
PF3D7_1406400	0.503162	0.260343	0.826653	0.35559	0.000900297
PF3D7_1408600	0.793654	0.232152	0.756362	0.378673	0.13463
PF3D7_1409000	0.639197	0.256388	0.797065	0.293544	0.713776
PF3D7_1409900	0.77599	0.788498	0.0644088	0.652902	0.529932
PF3D7_1410700	0.834677	1.06317	0.342852	0.948224	0.809502
PF3D7_1411300	0.341191	0.719833	0.552548	0.641509	0.410487
PF3D7_1412300	0.607975	1.19475	0.0374326	0.44691	-0.108879
PF3D7_1412900	0.668162	0.545749	0.485118	0.997282	0.483218
PF3D7_1413400	0.477705	0.139197	0.606173	0.451453	0.552742
PF3D7_1414000	0.216167	0.621311	0.170489	0.448449	0.178447
PF3D7_1414800	0.386216	0.718757	0.584013	0.492345	0.270841
PF3D7_1416300	1.02908	0.66163	1.13799	0.630022	1.08585
PF3D7_1416900	0.712896	1.06739	-0.112468	0.671902	0.124699
PF3D7_1419200	0.592896	0.761922	-0.0576496	0.187277	0.282707
PF3D7_1420600	0.833119	0.882783	0.683395	0.712607	0.679243
PF3D7_1421200	1.31131	0.83109	1.01747	1.65843	0.670383
PF3D7_1423800	0.535709	0.132893	-0.320227	0.824353	0.323657
PF3D7_1427300	0.796147	0.621145	0.898671	0.948324	0.910742
PF3D7_1427400	0.423251	0.605413	0.593227	0.480335	0.433759
PF3D7_1427500	0.7448	0.775455	0.470935	0.66003	0.373682
PF3D7_1427600	0.71655	0.654057	0.173489	0.312254	0.274603
PF3D7_1427800	0.433343	0.677448	-0.284063	0.183655	0.449146
PF3D7_1429000	0.802694	0.792036	0.781345	0.844892	0.231397
PF3D7_1434800	1.26514	1.4644	0.696774	0.652055	0.355123
PF3D7_1436900	0.808833	0.838288	0.852589	0.942999	0.918134
PF3D7_1437700	0.21272	0.44523	0.0510693	0.580613	0.415816
PF3D7_1438000	0.39762	0.564385	0.31332	0.669214	0.58193
PF3D7_1439700	0.610535	0.75446	0.239194	0.549385	0.41296
PF3D7_1443600	0.607765	0.699645	0.326201	0.195781	0.446672
PF3D7_1448400	0.398267	0.69906	0.285521	0.551068	0.326926
PF3D7_1452700	0.63284	0.324061	0.584438	0.2242	0.355055
PF3D7_1453600	0.588328	0.263678	0.0241155	-0.145122	0.385915
PF3D7_1454100	0.660445	1.02008	0.494031	0.84764	0.554286
PF3D7_1454600	0.528072	0.758512	0.0129305	0.263499	0.00135627
PF3D7_1455400	0.48645	0.407089	0.1492	0.679095	0.538817
PF3D7_1457000	0.542122	0.783616	0.220956	0.86903	0.418434
PF3D7_1457200	0.799543	0.800637	0.975758	0.678746	0.241508
PF3D7_1458100	0.460785	0.833497	0.0668871	0.360507	0.270374
PF3D7_1459400	0.275474	0.597736	0.781833	0.727939	0.401598
PF3D7_1459700	0.880303	0.477517	0.640154	0.234122	0.252376
PF3D7_1459800	0.563868	0.671949	0.435807	0.522611	0.71927
PF3D7_1460800	0.421632	0.619408	0.48525	-0.0184621	0.149948
PF3D7_1462200	0.617279	1.19215	0.499268	0.876651	0.611242
PF3D7_1463300	0.334734	0.625068	0.478733	0.130311	-0.126555
PF3D7_1467300	0.521605	0.362685	0.834772	0.451481	0.435872
PF3D7_1467800	0.75475	0.892843	0.377061	0.451527	0.288061
PF3D7_1468500	0.294137	0.572221	0.33095	0.678177	0.575753
PF3D7_1470500	0.696294	0.575097	0.0292653	0.356902	0.631333
PF3D7_1470800	0.536816	0.423964	0.270129	0.602633	0.663183
PF3D7_1475200	0.659171	0.198136	0.344997	0.364131	0.342201
