# Supplementary material for: Histone 4 lysine 8 acetylation regulates proliferation and host–pathogen interaction in Plasmodium falciparum
Source: Epigenetics Chromatin. 2017 Aug 22;10:40. doi: 10.1186/s13072-017-0147-z (PMC5568195; doi:10.1186/s13072-017-0147-z)
Supplement: Supplementary file 5 — Additional file 5. Table S5. Parasite age estimation from RNA expression data of the transfectants (related to Fig. 1). [file 13072_2017_147_MOESM5_ESM.xls]

## Sheet: microcorrel_Dd2
	Maximum Correlation (Pearson)	Age matched to reference transcriptome
H4-HA_Ra	0.43	14 hpi
H4-HA_Rb	0.46	14 hpi
H4-HA_Rc	0.57	12 hpi
H4K8R_Ra	0.18	16 hpi
H4K8R_Rb	0.5	14 hpi
H4K8R_Rc	0.53	14 hpi
H4K16R_Ra	0.21	12 hpi
H4K16R_Rb	0.14	12 hpi
H4K16R_Rc	0.25	48 hpi
H4K12R_Ra	0.41	10 hpi
H4K12R_Rb	0.36	10 hpi
H4K12R_Rc	0.23	48 hpi
H4K5R_Ra	0.46	16 hpi
H4K5R_Rb	0.35	16 hpi
H4K5R_Rc	0.31	18 hpi
H4ac4R_Ra	0.5	14 hpi
H4ac4R_Rb	0.35	12 hpi
H4ac4R_Rc	0.54	14 hpi
H4-HA_Ta	0.53	32 hpi
H4-HA_Tb	0.56	30 hpi
H4-HA_Tc	0.53	32 hpi
H4K8R_Ta	0.53	30 hpi
H4K8R_Tb	0.61	28 hpi
H4K8R_Tc	0.56	30 hpi
H4K16R_Ta	0.53	30 hpi
H4K16R_Tb	0.63	32 hpi
H4K16R_Tc	0.54	32 hpi
H4K12R_Ta	0.53	30 hpi
H4K12R_Tb	0.62	32 hpi
H4K12R_Tc	0.68	30 hpi
H4K5R_Ta	0.55	28 hpi
H4K5R_Tb	0.63	26 hpi
H4K5R_Tc	0.48	28 hpi
H4ac4R_Ta	0.58	28 hpi
H4ac4R_Tb	0.49	36 hpi
H4ac4R_Tc	0.55	28 hpi
H4-HA_Sa	0.63	40 hpi
H4-HA_Sb	0.69	42 hpi
H4-HA_Sc	0.72	42 hpi
H4K8R_Sa	0.67	38 hpi
H4K8R_Sb	0.5	36 hpi
H4K8R_Sc	0.45	36 hpi
H4K16R_Sa	0.7	36 hpi
H4K16R_Sb	0.43	36 hpi
H4K16R_Sc	0.69	36 hpi
H4K12R_Sa	0.58	40 hpi
H4K12R_Sb	0.67	38 hpi
H4K12R_Sc	0.63	36 hpi
H4K5R_Sa	0.61	36 hpi
H4K5R_Sb	0.64	38 hpi
H4K5R_Sc	0.64	40 hpi
H4ac4R_Sa	0.7	36 hpi
H4ac4R_Sb	0.73	40 hpi
H4ac4R_Sc	0.67	38 hpi
