# Supplementary material for: Histone 4 lysine 8 acetylation regulates proliferation and host–pathogen interaction in Plasmodium falciparum
Source: Epigenetics Chromatin. 2017 Aug 22;10:40. doi: 10.1186/s13072-017-0147-z (PMC5568195; doi:10.1186/s13072-017-0147-z)
Supplement: Supplementary file 6 — Additional file 6. Table S2. Genes that remain deregulated after removal of TSA (related to Fig. 2). [file 13072_2017_147_MOESM6_ESM.xls]

## Sheet: Sheet1
Genes that remain up regulated after removal of TSA (student's t-test P < 0.05)
Gene id	Annotation	Maximum expression stage (Plasmo DB)
PF3D7_0422300	alpha tubulin 2	Gametocyte
PF3D7_0728700	alpha/beta hydrolase, putative	Gametocyte
PF3D7_1323000	beta-hydroxyacyl-ACP dehydratase	Gametocyte
PF3D7_1006100	CCR4-NOT transcription complex subunit 5, putative	Gametocyte
PF3D7_1467600	conserved Plasmodium protein, unknown function	Gametocyte
PF3D7_1030300	conserved Plasmodium protein, unknown function	Gametocyte
PF3D7_1137600	conserved Plasmodium protein, unknown function	Gametocyte
PF3D7_0418000	conserved Plasmodium protein, unknown function	Gametocyte
PF3D7_1250400	conserved Plasmodium protein, unknown function	Gametocyte
PF3D7_1362900	conserved Plasmodium protein, unknown function	Gametocyte
PF3D7_1356000	conserved Plasmodium protein, unknown function	Gametocyte
PF3D7_0603600	conserved Plasmodium protein, unknown function	Gametocyte
PF3D7_0417900	conserved Plasmodium protein, unknown function	Gametocyte
PF3D7_0213800	conserved Plasmodium protein, unknown function	Gametocyte
PF3D7_1020800	dihydrolipoamide acyltransferase component E2	Gametocyte
PF3D7_1016900	early transcribed membrane protein 10.3	Gametocyte
PF3D7_0114000	exported protein family 1	Gametocyte
PF3D7_1302100	gamete antigen 27/25	Gametocyte
PF3D7_0708600	heat shock protein 86 family protein	Gametocyte
PF3D7_0312900	hypothetical protein	Gametocyte
PF3D7_1216500	male development gene 1	Gametocyte
PF3D7_0523500	outer arm dynein lc3, putative	Gametocyte
PF3D7_0406200	sexual stage-specific protein precursor	Gametocyte
PF3D7_0322600	conserved Plasmodium protein, unknown function	Merozoite
PF3D7_1117200	conserved Plasmodium protein, unknown function	Merozoite
PF3D7_1413100	conserved Plasmodium protein, unknown function	Merozoite
PF3D7_0528900	conserved Plasmodium protein, unknown function	Merozoite
PF3D7_0214300	conserved Plasmodium protein, unknown function	Merozoite
PF3D7_0823600	lipoate-protein ligase B	Merozoite
PF3D7_0115000	surface-associated interspersed protein 1.3 (SURFIN 1.3)	Merozoite
PF3D7_0317600	40S ribosomal protein S11, putative	Late Ring
PF3D7_1142600	60S ribosomal protein L35ae, putative	Early Ring
PF3D7_0724500	conserved Plasmodium protein, unknown function	Late Ring
PF3D7_1472200	histone deacetylase, putative	Early Ring
PF3D7_1103100	60S acidic ribosomal protein P1, putative	Early Trophozoite
PF3D7_0909900	helicase with Zn-finger motif, putative	Early Trophozoite
PF3D7_0608800	ornithine aminotransferase	Early Trophozoite
PF3D7_1363400	polyubiquitin binding protein, putative	Early Trophozoite
PF3D7_1345200	rhomboid protease ROM6, putative	Early Trophozoite
PF3D7_0525000	zinc finger protein, putative	Early Trophozoite
Genes that remain down regulated after removal of TSA (student's t-test P < 0.05)
Gene id	Annotation	Maximum expression stage (Plasmo DB)
PF3D7_1428600	peptide chain release factor 1, putative	Early Ring
PF3D7_1343200	tRNA guanosine-2'-O-methyltransferase, putative	Early Ring
PF3D7_0405200	ag-1 blood stage membrane protein homologue	Early Ring
PF3D7_1026200	conserved Plasmodium protein, unknown function	Early Ring
PF3D7_1004800	ADP/ATP carrier protein, putative	Late Ring
PF3D7_1242500	conserved protein, unknown function	Late Ring
PF3D7_0423400	asparagine-rich protein	Late Ring
PF3D7_1127100	deoxyuridine 5'-triphosphate nucleotidohydrolase	Late Ring
PF3D7_0618800	conserved Plasmodium protein, unknown function	Early Trophozoite
PF3D7_0922200	S-adenosylmethionine synthetase	Early Trophozoite
PF3D7_1368800	DNA repair endonuclease, putative	Early Trophozoite
PF3D7_1142400	coproporphyrinogen-III oxidase	Early Trophozoite
PF3D7_0207800	serine repeat antigen 3	Early Trophozoite
PF3D7_0820200	phosphatidylglycerophosphate synthase	Early Trophozoite
PF3D7_1001600	alpha/beta hydrolase, putative	Early Schizogony
PF3D7_0419400	conserved Plasmodium protein, unknown function	Early Schizogony
PF3D7_0824700	conserved Plasmodium membrane protein, unknown function	Early Schizogony
PF3D7_1243500	vacuolar-sorting protein SNF7, putative	Early Schizogony
PF3D7_1306300	SAM dependent methyltransferase, putative	Early Schizogony
PF3D7_1347200	nucleoside transporter 1	Early Schizogony
PF3D7_1038100	GDP dissociation inhibitor, putative	Early Schizogony
PF3D7_0733000	erythrocyte membrane protein 1, PfEMP1	Early Schizogony
PF3D7_1352400	conserved Plasmodium protein, unknown function	Early Schizogony
PF3D7_1406300	glycerophosphodiester phosphodiesterase	Late Schizogony
PF3D7_1141600	dolichol phosphate mannose synthase	Late Schizogony
PF3D7_0308500	activator of Hsp90 ATPase, putative	Late Trophozoite
PF3D7_0626400	Sec14 domain containing protein	Late Trophozoite
PF3D7_1035900	probable protein, unknown function	Late Trophozoite
PF3D7_0810500	protein phosphatase, putative	Late Trophozoite
PF3D7_1029800	RAP protein, putative	Late Trophozoite
PF3D7_1214100	phosphatidylinositol-glycan biosynthesis class O protein, putative	Late Trophozoite
PF3D7_1333900	conserved Plasmodium protein, unknown function	Late Trophozoite
PF3D7_1446900	glutaminyl-peptide cyclotransferase, putative	Late Trophozoite
PF3D7_0704500	serine/threonine protein kinase, putative	Late Trophozoite
PF3D7_1322000	adenosine-diphosphatase, putative	Late Trophozoite
PF3D7_1221300	conserved Plasmodium protein, unknown function	Late Trophozoite
PF3D7_0521100	conserved Plasmodium protein, unknown function	Late Trophozoite
PF3D7_1143000	alpha/beta hydrolase, putative	Gametocyte
PF3D7_1011400	proteasome subunit beta type-5	Gametocyte
PF3D7_1431800	apyrase, putative	Gametocyte
PF3D7_0717600	conserved Plasmodium protein, unknown function	Gametocyte
PF3D7_0604100	transcription factor with AP2 domain(s) | SPE2-interacting protein	Gametocyte
PF3D7_0807500	proteasome subunit alpha, putative	Gametocyte
PF3D7_1003800	U5 small nuclear ribonuclear protein, putative	Gametocyte
PF3D7_0203900	5'-3' exonuclease, N-terminal resolvase-like domain, putative	Gametocyte
PF3D7_1433600	microsomal signal peptidase protein, putative	Gametocyte
PF3D7_1019800	tRNA methyltransferase, putative	Gametocyte
PF3D7_1331600	protein tyrosine phosphatase, putative	Merozoite
PF3D7_1475000	mediator complex subunit 31, putative	Merozoite
PF3D7_1322700	conserved Plasmodium protein, unknown function	Merozoite
