# Supplementary material for: Histone 4 lysine 8 acetylation regulates proliferation and host–pathogen interaction in Plasmodium falciparum
Source: Epigenetics Chromatin. 2017 Aug 22;10:40. doi: 10.1186/s13072-017-0147-z (PMC5568195; doi:10.1186/s13072-017-0147-z)
Supplement: Supplementary file 7 — Additional file 7. Table S3. Overlap between H4K8ac binding and expression changes during TSA treatment (related to Fig. 2). [file 13072_2017_147_MOESM7_ESM.xls]

## Sheet: Sheet1
Gene id	Differential ChIP binding	Differential RNA expression	Probe location on the microarray chip
PF3D7_0102200	-0.400994	0.381338	ORF
PF3D7_0102500	0.530498	0.539154	ORF
PF3D7_0103900	-0.49968	-0.254682	ORF
PF3D7_0103900	-0.583568	-0.254682	ORF
PF3D7_0104200	1.05557	0.768387	ORF
PF3D7_0105100	-0.42954	-0.571608	ORF
PF3D7_0110100	-0.218364	-0.860033	ORF
PF3D7_0112000	-0.901018	-0.177571	ORF
PF3D7_0113800	0.737564	-0.168795	ORF
PF3D7_0113800	-0.517012	-0.168795	ORF
PF3D7_0114000	-0.892545	1.57033	ORF
PF3D7_0203900	0.554977	-0.817371	ORF
PF3D7_0204000	0.45426	-0.383952	ORF
PF3D7_0207900	0.842953	2.41546	ORF
PF3D7_0208200	0.670686	-1.10318	ORF
PF3D7_0208300	-0.531394	0.370886	ORF
PF3D7_0212700	0.712284	-0.40019	ORF
PF3D7_0212800	-1.45209	0.274026	ORF
PF3D7_0214300	-0.481168	0.957045	ORF
PF3D7_0214300	-0.670968	0.957045	ORF
PF3D7_0216000	0.905555	0.452413	ORF
PF3D7_0216000	0.636428	0.452413	ORF
PF3D7_0216900	0.903659	0.24887	ORF
PF3D7_0218400	-0.443277	-0.194628	ORF
PF3D7_0223500	0.485351	-0.223587	ORF
PF3D7_0223500	0.3958	-0.223587	ORF
PF3D7_0301500	-1.50081	-0.598796	ORF
PF3D7_0303100	0.513806	0.289842	IGR
PF3D7_0303100	0.378285	0.289842	ORF
PF3D7_0305100	0.271968	-0.27079	ORF
PF3D7_0306800	0.563935	-1.07974	ORF
PF3D7_0308200	0.71935	-0.173654	ORF
PF3D7_0308200	0.501019	-0.173654	ORF
PF3D7_0308900	0.907201	-0.385602	ORF
PF3D7_0308900	0.512414	-0.385602	ORF
PF3D7_0320500	-1.12376	0.213813	ORF
PF3D7_0322700	0.584666	-0.474905	ORF
PF3D7_0322700	0.51888	-0.474905	ORF
PF3D7_0402100	-1.03619	0.978185	ORF
PF3D7_0402400	0.525856	0.30884	ORF
PF3D7_0404500	0.955123	0.593856	ORF
PF3D7_0405200	-1.15864	-0.680367	ORF
PF3D7_0406000	-0.639353	-0.512537	ORF
PF3D7_0406100	0.733775	-0.0300027	ORF
PF3D7_0406100	0.612175	-0.0300027	ORF
PF3D7_0407100	-1.31437	-0.154131	ORF
PF3D7_0407500	0.477438	0.377754	ORF
PF3D7_0417600	-0.79868	0.232733	ORF
PF3D7_0418200	-0.794304	-0.193424	ORF
PF3D7_0418700	0.750526	-0.638852	ORF
PF3D7_0419900	0.473774	0.241042	ORF
PF3D7_0419900	0.412932	0.241042	ORF
PF3D7_0422300	0.336796	1.54426	ORF
PF3D7_0422500	0.778034	-0.361371	ORF
PF3D7_0422500	0.575386	-0.361371	ORF
PF3D7_0423800	-0.775717	1.15998	ORF
PF3D7_0424500	0.901102	0.719259	ORF
PF3D7_0424500	0.519448	0.719259	ORF
PF3D7_0503300	0.570714	-0.532685	ORF
PF3D7_0504400	-0.77312	-0.553267	ORF
PF3D7_0504700	-0.519043	-0.271409	ORF
PF3D7_0504800	-0.384706	0.271892	ORF
PF3D7_0510100	0.398053	0.590391	ORF
PF3D7_0512600	-0.30105	0.442399	ORF
PF3D7_0513200	0.774188	0.212895	ORF
PF3D7_0515500	0.483258	0.202693	ORF
PF3D7_0522400	0.511771	0.471256	ORF
PF3D7_0523100	0.774294	-0.137712	ORF
PF3D7_0523100	0.648552	-0.137712	ORF
PF3D7_0525000	0.848994	1.51049	ORF
PF3D7_0527500	0.743617	-0.213941	ORF
PF3D7_0528100	0.76771	-0.388331	ORF
PF3D7_0530200	0.490573	-0.781151	IGR
PF3D7_0531400	0.353607	-0.588916	ORF
PF3D7_0532600	-0.807245	0.391127	ORF
PF3D7_0603600	-0.566977	0.463547	ORF
PF3D7_0603900	-0.990776	-0.338231	ORF
PF3D7_0604000	-0.475978	-0.658094	ORF
PF3D7_0605800	-0.804524	-0.221801	ORF
PF3D7_0605800	-0.815947	-0.221801	ORF
PF3D7_0607900	0.194751	-0.0590217	ORF
PF3D7_0612700	-0.585988	-0.633745	ORF
PF3D7_0616500	0.51159	0.501369	ORF
PF3D7_0617200	-1.3184	-0.57843	ORF
PF3D7_0621100	-0.610229	0.488176	ORF
PF3D7_0622900	0.455808	0.615025	ORF
PF3D7_0623500	-0.455242	0.205412	ORF
PF3D7_0626300	0.252509	-0.213686	ORF
PF3D7_0627800	0.564061	-0.893702	ORF
PF3D7_0702900	-0.703984	-0.2563	ORF
PF3D7_0703400	-1.01306	-0.259881	ORF
PF3D7_0704600	0.335811	0.0745916	ORF
PF3D7_0704800	0.674111	-0.458236	IGR
PF3D7_0704900	0.524649	-0.5431	ORF
PF3D7_0706000	0.631565	0.50676	ORF
PF3D7_0711000	1.21188	-0.40658	ORF
PF3D7_0716500	-0.454138	-0.272767	ORF
PF3D7_0717900	-1.5446	-0.381508	ORF
PF3D7_0720700	0.758342	0.679708	ORF
PF3D7_0720700	0.753429	0.679708	ORF
PF3D7_0725300	0.401632	0.372795	ORF
PF3D7_0725400	-0.62565	0.516836	ORF
PF3D7_0727900	-0.350328	-0.114369	ORF
PF3D7_0728100	0.424839	0.174586	ORF
PF3D7_0729200	-0.528554	-0.49558	ORF
PF3D7_0731500	0.879738	0.245265	ORF
PF3D7_0731500	0.699765	0.245265	ORF
PF3D7_0804400	0.409652	-1.24381	ORF
PF3D7_0805100	0.743272	0.299391	ORF
PF3D7_0809600	-0.414863	-0.304912	ORF
PF3D7_0809900	0.373586	0.605493	ORF
PF3D7_0810400	-0.59704	-0.914489	ORF
PF3D7_0811200	0.359866	0.531751	ORF
PF3D7_0811900	0.346862	-0.379122	ORF
PF3D7_0819700	-0.949725	-0.468755	ORF
PF3D7_0820000	0.501887	0.353876	ORF
PF3D7_0821400	-1.30545	0.685353	ORF
PF3D7_0822000	0.491841	-0.606923	ORF
PF3D7_0823500	-0.75035	0.329361	ORF
PF3D7_0829600	0.516132	1.01258	ORF
PF3D7_0829600	-0.559408	1.01258	ORF
PF3D7_0902000	0.535534	-0.462457	ORF
PF3D7_0902300	0.82097	0.446697	ORF
PF3D7_0906500	0.910061	0.489254	ORF
PF3D7_0907700	0.598984	0.128423	ORF
PF3D7_0909200	-0.785493	0.338808	ORF
PF3D7_0909500	0.822031	0.39881	ORF
PF3D7_0910000	-0.458284	0.331964	ORF
PF3D7_0910800	0.980795	-0.495685	ORF
PF3D7_0911700	0.475405	-0.738309	ORF
PF3D7_0917500	0.311169	-0.399418	ORF
PF3D7_0918600	0.608894	-0.511449	ORF
PF3D7_0920200	0.859211	-0.717094	ORF
PF3D7_0920500	-0.621099	0.675463	ORF
PF3D7_0922500	0.632288	0.52279	ORF
PF3D7_0923200	0.38714	0.140458	ORF
PF3D7_0923800	0.470816	-0.679809	ORF
PF3D7_0926800	0.527444	-0.399103	ORF
PF3D7_0927200	0.742262	0.716045	ORF
PF3D7_0928800	0.488363	-0.252256	ORF
PF3D7_0928800	-1.38485	-0.252256	ORF
PF3D7_0931400	0.659858	-0.255779	ORF
PF3D7_0933500	0.910875	0.338156	ORF
PF3D7_0936400	-0.324857	1.48412	ORF
PF3D7_1001800	0.881251	0.414384	ORF
PF3D7_1001900	0.280133	-0.359338	ORF
PF3D7_1002100	0.695487	0.217432	ORF
PF3D7_1005900	0.443834	-0.822267	ORF
PF3D7_1005900	-0.417845	-0.822267	ORF
PF3D7_1007400	-0.914624	-0.611974	IGR
PF3D7_1007700	0.58504	0.750813	ORF
PF3D7_1008200	-0.273328	-0.287274	ORF
PF3D7_1010200	-0.451435	-0.378521	ORF
PF3D7_1014300	-0.549094	0.417676	ORF
PF3D7_1015200	0.839758	0.17741	ORF
PF3D7_1015600	0.664269	-0.544446	ORF
PF3D7_1018800	0.615157	-0.521305	ORF
PF3D7_1019800	-1.18082	-1.48006	ORF
PF3D7_1021900	0.327418	0.491684	ORF
PF3D7_1024800	0.453318	0.24554	ORF
PF3D7_1027500	-0.661493	0.73014	ORF
PF3D7_1027500	-1.31155	0.73014	ORF
PF3D7_1029400	0.478036	-0.362088	ORF
PF3D7_1030100	0.551257	-0.517142	ORF
PF3D7_1031600	0.611018	-0.30146	ORF
PF3D7_1032100	-0.569436	0.701836	ORF
PF3D7_1033200	0.55905	0.639979	ORF
PF3D7_1033600	1.41489	-0.324669	ORF
PF3D7_1033700	0.945104	-0.493293	ORF
PF3D7_1035300	-0.755176	0.375229	ORF
PF3D7_1036800	0.77913	-0.716183	ORF
PF3D7_1037100	-0.90727	-0.448709	ORF
PF3D7_1038600	0.459673	1.08369	ORF
PF3D7_1102600	0.467651	1.6555	ORF
PF3D7_1103600	-0.549947	-0.434302	ORF
PF3D7_1104000	0.350795	-0.337437	ORF
PF3D7_1105700	-0.416221	-0.395455	ORF
PF3D7_1113600	0.356306	-0.460949	ORF
PF3D7_1114100	0.361804	-0.491008	ORF
PF3D7_1117100	0.599572	-0.575215	IGR
PF3D7_1119300	0.644702	-0.760214	ORF
PF3D7_1119500	-0.425342	-0.408472	ORF
PF3D7_1120600	-0.687995	-0.666131	IGR
PF3D7_1124200	-0.299263	0.225679	ORF
PF3D7_1124600	0.389094	0.41682	ORF
PF3D7_1126000	0.844802	-0.423415	ORF
PF3D7_1144900	0.3454	0.719519	IGR
PF3D7_1148000	1.00074	-0.397986	ORF
PF3D7_1149900	-0.559577	-0.646512	ORF
PF3D7_1201200	-0.597304	0.666711	IGR
PF3D7_1205100	0.459773	-0.779158	ORF
PF3D7_1218700	-0.545378	0.411753	ORF
PF3D7_1219300	-0.541247	0.203531	ORF
PF3D7_1219300	-0.696142	0.203531	ORF
PF3D7_1219700	0.40785	0.332567	IGR
PF3D7_1220300	-0.779468	-0.392363	ORF
PF3D7_1223600	-0.996873	-0.214017	IGR
PF3D7_1226500	-0.38206	-0.114824	IGR
PF3D7_1226500	-0.707106	-0.114824	ORF
PF3D7_1227200	0.49527	0.458881	IGR
PF3D7_1227200	0.488086	0.458881	ORF
PF3D7_1230700	0.585057	0.521295	ORF
PF3D7_1234100	0.568227	-0.177254	ORF
PF3D7_1234200	1.11601	-0.391017	ORF
PF3D7_1234200	0.721163	-0.391017	ORF
PF3D7_1234200	0.315038	-0.391017	ORF
PF3D7_1235700	0.908792	-0.992376	ORF
PF3D7_1236700	0.714436	-0.972792	ORF
PF3D7_1237600	-0.766835	0.321141	IGR
PF3D7_1238700	-0.77383	0.433456	ORF
PF3D7_1241400	0.620544	0.799846	ORF
PF3D7_1242400	-0.716546	0.517467	IGR
PF3D7_1243800	-0.555064	-0.164403	ORF
PF3D7_1246700	0.237191	-0.999237	ORF
PF3D7_1248100	0.287393	-0.494733	ORF
PF3D7_1250400	0.355482	0.651917	ORF
PF3D7_1251700	0.731697	-0.433931	IGR
PF3D7_1252600	0.890714	0.577774	ORF
PF3D7_1302900	-1.32159	-1.14557	ORF
PF3D7_1305100	0.444934	-0.364426	IGR
PF3D7_1309600	0.521939	-0.233775	ORF
PF3D7_1309600	0.204455	-0.233775	ORF
PF3D7_1309700	0.535547	-0.176324	ORF
PF3D7_1309800	0.238977	-1.16058	IGR
PF3D7_1312900	0.284731	0.266243	IGR
PF3D7_1313800	-0.401782	0.335772	IGR
PF3D7_1313800	-0.508093	0.335772	IGR
PF3D7_1314400	-0.698717	0.778033	ORF
PF3D7_1315500	-1.00367	-0.481846	IGR
PF3D7_1319300	0.721905	-0.289398	IGR
PF3D7_1319300	0.598158	-0.289398	ORF
PF3D7_1322300	0.594289	-0.180724	ORF
PF3D7_1324300	0.327714	0.163777	IGR
PF3D7_1324300	-0.671255	0.163777	ORF
PF3D7_1324800	0.586323	-0.488248	ORF
PF3D7_1325900	0.39076	-0.164163	IGR
PF3D7_1326300	-0.886931	-0.295442	IGR
PF3D7_1328500	-0.860279	-0.266928	ORF
PF3D7_1329000	0.484159	-0.154191	ORF
PF3D7_1333000	-0.797737	0.137471	IGR
PF3D7_1336900	0.743031	0.31085	IGR
PF3D7_1343200	-0.726582	-0.285442	ORF
PF3D7_1343800	0.854467	0.384526	IGR
PF3D7_1345400	0.373416	-0.367653	IGR
PF3D7_1350700	0.683427	-0.562611	ORF
PF3D7_1352700	0.525969	-0.218907	ORF
PF3D7_1358400	0.42242	0.914636	ORF
PF3D7_1358900	-0.884203	-0.927003	IGR
PF3D7_1358900	-0.958271	-0.927003	ORF
PF3D7_1362200	0.780441	-0.497907	ORF
PF3D7_1367500	0.625654	-0.846387	IGR
PF3D7_1368400	-0.496956	0.312684	IGR
PF3D7_1401800	0.617153	0.713529	ORF
PF3D7_1402100	-0.654937	-0.196788	ORF
PF3D7_1403000	-0.966868	0.623592	IGR
PF3D7_1403800	0.392793	-0.29248	ORF
PF3D7_1404400	0.186222	-0.259179	ORF
PF3D7_1405500	0.444824	-0.532991	IGR
PF3D7_1419600	-0.907773	0.621795	IGR
PF3D7_1422800	0.434777	-0.736655	ORF
PF3D7_1422800	0.414295	-0.736655	ORF
PF3D7_1422900	1.19732	0.51861	IGR
PF3D7_1422900	-0.339657	0.51861	ORF
PF3D7_1423700	-1.12122	0.249703	ORF
PF3D7_1424100	0.934048	-0.229171	ORF
PF3D7_1425600	0.348222	0.751735	ORF
PF3D7_1429200	0.68478	0.465138	IGR
PF3D7_1430300	1.08402	-0.225664	IGR
PF3D7_1431800	0.600937	-1.10832	ORF
PF3D7_1437400	0.807756	-1.53643	IGR
PF3D7_1444100	0.492461	-0.168951	ORF
PF3D7_1446900	0.532893	-0.605599	ORF
PF3D7_1448400	0.753237	-0.366258	ORF
PF3D7_1449400	0.333633	-0.357519	IGR
PF3D7_1450700	0.959909	-0.645055	IGR
PF3D7_1452600	-0.316405	0.323876	ORF
PF3D7_1452600	-0.825088	0.323876	ORF
PF3D7_1457400	0.830547	-0.398194	ORF
PF3D7_1459800	-1.11046	-0.444661	IGR
PF3D7_1460700	0.362276	-0.496237	IGR
PF3D7_1460700	-0.862992	-0.496237	IGR
PF3D7_1461900	0.167019	-0.780396	ORF
PF3D7_1468100	0.454581	0.388865	IGR
PF3D7_1468900	0.563813	-0.658621	ORF
PF3D7_1469600	0.773474	0.658226	IGR
PF3D7_1469600	0.560328	0.658226	IGR
PF3D7_1473400	0.448377	0.18371	IGR
PF3D7_1475900	0.846025	0.709075	ORF
