# Supplementary material for: Histone 4 lysine 8 acetylation regulates proliferation and host–pathogen interaction in Plasmodium falciparum
Source: Epigenetics Chromatin. 2017 Aug 22;10:40. doi: 10.1186/s13072-017-0147-z (PMC5568195; doi:10.1186/s13072-017-0147-z)
Supplement: Supplementary file 10 — Additional file 10. Table S4. MACS identified peaks for H4K8ac ChIP-Seq (related to Fig. 4). [file 13072_2017_147_MOESM10_ESM.xls]

## Sheet: Rings_H4K8ac_read number
chromosome	peak start	peak end	peak_name	read number	region_size(bp)
Pf3D7_01_v3	229248	229455	RH4K8ac_peak_39	1895	207
Pf3D7_01_v3	245428	245830	RH4K8ac_peak_43	3297	402
Pf3D7_01_v3	376795	377005	RH4K8ac_peak_62	987	210
Pf3D7_01_v3	1732	4273	RH4K8ac_peak_1	23833	2541
Pf3D7_01_v3	4525	7576	RH4K8ac_peak_2	24304	3051
Pf3D7_01_v3	7797	8747	RH4K8ac_peak_3	7411	950
Pf3D7_01_v3	25021	25712	RH4K8ac_peak_4	5125	691
Pf3D7_01_v3	26782	27093	RH4K8ac_peak_5	2501	311
Pf3D7_01_v3	34433	34818	RH4K8ac_peak_6	2942	385
Pf3D7_01_v3	35919	36404	RH4K8ac_peak_7	3407	485
Pf3D7_01_v3	36639	37145	RH4K8ac_peak_8	3497	506
Pf3D7_01_v3	39062	39930	RH4K8ac_peak_9	6073	868
Pf3D7_01_v3	41603	41907	RH4K8ac_peak_10	1202	304
Pf3D7_01_v3	45345	45650	RH4K8ac_peak_11	1769	305
Pf3D7_01_v3	45851	46828	RH4K8ac_peak_12	5752	977
Pf3D7_01_v3	47651	48060	RH4K8ac_peak_13	2398	409
Pf3D7_01_v3	50502	50713	RH4K8ac_peak_14	1494	211
Pf3D7_01_v3	50929	51784	RH4K8ac_peak_15	5052	855
Pf3D7_01_v3	82199	82429	RH4K8ac_peak_16	2045	230
Pf3D7_01_v3	109253	109489	RH4K8ac_peak_17	1439	236
Pf3D7_01_v3	112623	113010	RH4K8ac_peak_18	3163	387
Pf3D7_01_v3	116358	116699	RH4K8ac_peak_19	2050	341
Pf3D7_01_v3	124795	125398	RH4K8ac_peak_20	3834	603
Pf3D7_01_v3	126447	126874	RH4K8ac_peak_21	2049	427
Pf3D7_01_v3	130164	130742	RH4K8ac_peak_22	4013	578
Pf3D7_01_v3	138868	139115	RH4K8ac_peak_23	1729	247
Pf3D7_01_v3	140693	140962	RH4K8ac_peak_24	2429	269
Pf3D7_01_v3	151099	151369	RH4K8ac_peak_25	2253	270
Pf3D7_01_v3	154395	154677	RH4K8ac_peak_26	1871	282
Pf3D7_01_v3	161134	161482	RH4K8ac_peak_27	2228	348
Pf3D7_01_v3	166617	166876	RH4K8ac_peak_28	1692	259
Pf3D7_01_v3	172932	173330	RH4K8ac_peak_29	2916	398
Pf3D7_01_v3	176025	176320	RH4K8ac_peak_30	1472	295
Pf3D7_01_v3	182925	183159	RH4K8ac_peak_31	1968	234
Pf3D7_01_v3	201046	201272	RH4K8ac_peak_32	1619	226
Pf3D7_01_v3	203530	204019	RH4K8ac_peak_33	3488	489
Pf3D7_01_v3	204617	205431	RH4K8ac_peak_34	4825	814
Pf3D7_01_v3	215799	216441	RH4K8ac_peak_35	4410	642
Pf3D7_01_v3	216988	217733	RH4K8ac_peak_36	4657	745
Pf3D7_01_v3	226603	227260	RH4K8ac_peak_37	3694	657
Pf3D7_01_v3	228270	228660	RH4K8ac_peak_38	2785	390
Pf3D7_01_v3	231029	231300	RH4K8ac_peak_40	1926	271
Pf3D7_01_v3	236439	236813	RH4K8ac_peak_41	1890	374
Pf3D7_01_v3	243092	243587	RH4K8ac_peak_42	4120	495
Pf3D7_01_v3	253600	253809	RH4K8ac_peak_44	1433	209
Pf3D7_01_v3	260292	260501	RH4K8ac_peak_45	1042	209
Pf3D7_01_v3	262944	263276	RH4K8ac_peak_46	1983	332
Pf3D7_01_v3	268357	269144	RH4K8ac_peak_47	5375	787
Pf3D7_01_v3	281218	281817	RH4K8ac_peak_48	4496	599
Pf3D7_01_v3	296682	296904	RH4K8ac_peak_49	1245	222
Pf3D7_01_v3	302930	303332	RH4K8ac_peak_50	2182	402
Pf3D7_01_v3	328935	329293	RH4K8ac_peak_51	2369	358
Pf3D7_01_v3	332232	332618	RH4K8ac_peak_52	2468	386
Pf3D7_01_v3	337250	337653	RH4K8ac_peak_53	2918	403
Pf3D7_01_v3	349262	349781	RH4K8ac_peak_54	4108	519
Pf3D7_01_v3	355698	356134	RH4K8ac_peak_55	3551	436
Pf3D7_01_v3	361502	361784	RH4K8ac_peak_56	1097	282
Pf3D7_01_v3	363292	363945	RH4K8ac_peak_57	9602	653
Pf3D7_01_v3	368384	368944	RH4K8ac_peak_58	3343	560
Pf3D7_01_v3	369669	370245	RH4K8ac_peak_59	4126	576
Pf3D7_01_v3	371928	372143	RH4K8ac_peak_60	1489	215
Pf3D7_01_v3	376288	376543	RH4K8ac_peak_61	1659	255
Pf3D7_01_v3	377893	378658	RH4K8ac_peak_63	3959	765
Pf3D7_01_v3	379198	379487	RH4K8ac_peak_64	1698	289
Pf3D7_01_v3	382117	382441	RH4K8ac_peak_65	2560	324
Pf3D7_01_v3	383332	383564	RH4K8ac_peak_66	1209	232
Pf3D7_01_v3	385362	385954	RH4K8ac_peak_67	3237	592
Pf3D7_01_v3	392593	392860	RH4K8ac_peak_68	2649	267
Pf3D7_01_v3	394672	394946	RH4K8ac_peak_69	1909	274
Pf3D7_01_v3	396717	397146	RH4K8ac_peak_70	3046	429
Pf3D7_01_v3	405820	406164	RH4K8ac_peak_71	2631	344
Pf3D7_01_v3	413817	414353	RH4K8ac_peak_72	4405	536
Pf3D7_01_v3	417921	418152	RH4K8ac_peak_73	1209	231
Pf3D7_01_v3	418415	418622	RH4K8ac_peak_74	1605	207
Pf3D7_01_v3	419126	419726	RH4K8ac_peak_75	3721	600
Pf3D7_01_v3	420515	420830	RH4K8ac_peak_76	2189	315
Pf3D7_01_v3	423535	424250	RH4K8ac_peak_77	5622	715
Pf3D7_01_v3	442401	442714	RH4K8ac_peak_78	1923	313
Pf3D7_01_v3	442866	443209	RH4K8ac_peak_79	1996	343
Pf3D7_01_v3	443644	443910	RH4K8ac_peak_80	1284	266
Pf3D7_01_v3	449299	449552	RH4K8ac_peak_81	1322	253
Pf3D7_01_v3	450553	450783	RH4K8ac_peak_82	1429	230
Pf3D7_01_v3	451600	452342	RH4K8ac_peak_83	4166	742
Pf3D7_01_v3	454812	455267	RH4K8ac_peak_84	3789	455
Pf3D7_01_v3	460613	460812	RH4K8ac_peak_85	1203	199
Pf3D7_01_v3	462636	463924	RH4K8ac_peak_86	5916	1288
Pf3D7_01_v3	464507	464718	RH4K8ac_peak_87	1451	211
Pf3D7_01_v3	478331	478812	RH4K8ac_peak_88	3380	481
Pf3D7_01_v3	505572	505890	RH4K8ac_peak_89	2878	318
Pf3D7_01_v3	506914	507189	RH4K8ac_peak_90	1047	275
Pf3D7_01_v3	520027	520619	RH4K8ac_peak_91	2682	592
Pf3D7_01_v3	521184	521612	RH4K8ac_peak_92	2546	428
Pf3D7_01_v3	609582	609813	RH4K8ac_peak_93	1975	231
Pf3D7_01_v3	621046	621377	RH4K8ac_peak_94	1914	331
Pf3D7_02_v3	262125	262445	RH4K8ac_peak_148	2107	320
Pf3D7_02_v3	393056	393361	RH4K8ac_peak_178	1923	305
Pf3D7_02_v3	98024	98481	RH4K8ac_peak_109	2709	457
Pf3D7_02_v3	605561	606469	RH4K8ac_peak_224	5611	908
Pf3D7_02_v3	687423	688203	RH4K8ac_peak_237	5874	780
Pf3D7_02_v3	787	1001	RH4K8ac_peak_95	3401	214
Pf3D7_02_v3	73496	73963	RH4K8ac_peak_96	2717	467
Pf3D7_02_v3	74332	74537	RH4K8ac_peak_97	882	205
Pf3D7_02_v3	74884	75382	RH4K8ac_peak_98	1880	498
Pf3D7_02_v3	77157	78285	RH4K8ac_peak_99	5895	1128
Pf3D7_02_v3	78567	78781	RH4K8ac_peak_100	1143	214
Pf3D7_02_v3	79936	80242	RH4K8ac_peak_101	1168	306
Pf3D7_02_v3	81288	81522	RH4K8ac_peak_102	1516	234
Pf3D7_02_v3	82234	82445	RH4K8ac_peak_103	1740	211
Pf3D7_02_v3	85759	86064	RH4K8ac_peak_104	1332	305
Pf3D7_02_v3	87712	87961	RH4K8ac_peak_105	1453	249
Pf3D7_02_v3	88492	89073	RH4K8ac_peak_106	2096	581
Pf3D7_02_v3	92619	92984	RH4K8ac_peak_107	1900	365
Pf3D7_02_v3	95749	96598	RH4K8ac_peak_108	5023	849
Pf3D7_02_v3	99646	100071	RH4K8ac_peak_110	2133	425
Pf3D7_02_v3	100331	100548	RH4K8ac_peak_111	1150	217
Pf3D7_02_v3	103297	105222	RH4K8ac_peak_112	15034	1925
Pf3D7_02_v3	106462	107170	RH4K8ac_peak_113	2369	708
Pf3D7_02_v3	109123	109336	RH4K8ac_peak_114	820	213
Pf3D7_02_v3	109660	110174	RH4K8ac_peak_115	3628	514
Pf3D7_02_v3	112614	113091	RH4K8ac_peak_116	3350	477
Pf3D7_02_v3	113364	113685	RH4K8ac_peak_117	1251	321
Pf3D7_02_v3	115473	115854	RH4K8ac_peak_118	1707	381
Pf3D7_02_v3	116173	116396	RH4K8ac_peak_119	1244	223
Pf3D7_02_v3	123933	124187	RH4K8ac_peak_120	1617	254
Pf3D7_02_v3	127843	128303	RH4K8ac_peak_121	3509	460
Pf3D7_02_v3	141677	141937	RH4K8ac_peak_122	1749	260
Pf3D7_02_v3	145643	145844	RH4K8ac_peak_123	1981	201
Pf3D7_02_v3	156446	156943	RH4K8ac_peak_124	3826	497
Pf3D7_02_v3	159355	159657	RH4K8ac_peak_125	1809	302
Pf3D7_02_v3	164592	165047	RH4K8ac_peak_126	1730	455
Pf3D7_02_v3	169661	170335	RH4K8ac_peak_127	3916	674
Pf3D7_02_v3	183423	183743	RH4K8ac_peak_128	3354	320
Pf3D7_02_v3	185154	185521	RH4K8ac_peak_129	3730	367
Pf3D7_02_v3	192213	192447	RH4K8ac_peak_130	1289	234
Pf3D7_02_v3	192874	193140	RH4K8ac_peak_131	1515	266
Pf3D7_02_v3	199251	199473	RH4K8ac_peak_132	1858	222
Pf3D7_02_v3	203803	204111	RH4K8ac_peak_133	2114	308
Pf3D7_02_v3	206739	207351	RH4K8ac_peak_134	4991	612
Pf3D7_02_v3	213063	213701	RH4K8ac_peak_135	4124	638
Pf3D7_02_v3	215576	215889	RH4K8ac_peak_136	1868	313
Pf3D7_02_v3	218352	218642	RH4K8ac_peak_137	1964	290
Pf3D7_02_v3	224818	225146	RH4K8ac_peak_138	2159	328
Pf3D7_02_v3	226860	227071	RH4K8ac_peak_139	1039	211
Pf3D7_02_v3	230134	230454	RH4K8ac_peak_140	1141	320
Pf3D7_02_v3	231023	231647	RH4K8ac_peak_141	3113	624
Pf3D7_02_v3	237769	238057	RH4K8ac_peak_142	2380	288
Pf3D7_02_v3	243667	244074	RH4K8ac_peak_143	2519	407
Pf3D7_02_v3	246535	246932	RH4K8ac_peak_144	2521	397
Pf3D7_02_v3	247604	247982	RH4K8ac_peak_145	2036	378
Pf3D7_02_v3	249031	249654	RH4K8ac_peak_146	4853	623
Pf3D7_02_v3	250064	250378	RH4K8ac_peak_147	3228	314
Pf3D7_02_v3	263818	264032	RH4K8ac_peak_149	1976	214
Pf3D7_02_v3	265133	265516	RH4K8ac_peak_150	3007	383
Pf3D7_02_v3	271645	272159	RH4K8ac_peak_151	3661	514
Pf3D7_02_v3	272428	272916	RH4K8ac_peak_152	3788	488
Pf3D7_02_v3	273741	274705	RH4K8ac_peak_153	12611	964
Pf3D7_02_v3	275417	277093	RH4K8ac_peak_154	11092	1676
Pf3D7_02_v3	277417	278445	RH4K8ac_peak_155	8515	1028
Pf3D7_02_v3	279412	280226	RH4K8ac_peak_156	5232	814
Pf3D7_02_v3	280597	280899	RH4K8ac_peak_157	2190	302
Pf3D7_02_v3	281779	282500	RH4K8ac_peak_158	5403	721
Pf3D7_02_v3	283059	284185	RH4K8ac_peak_159	7618	1126
Pf3D7_02_v3	286660	286939	RH4K8ac_peak_160	2760	279
Pf3D7_02_v3	288148	288630	RH4K8ac_peak_161	3570	482
Pf3D7_02_v3	297057	297297	RH4K8ac_peak_162	1905	240
Pf3D7_02_v3	311680	311911	RH4K8ac_peak_163	2048	231
Pf3D7_02_v3	314204	314687	RH4K8ac_peak_164	4052	483
Pf3D7_02_v3	317754	318275	RH4K8ac_peak_165	3864	521
Pf3D7_02_v3	320544	320773	RH4K8ac_peak_166	2642	229
Pf3D7_02_v3	329797	330060	RH4K8ac_peak_167	1224	263
Pf3D7_02_v3	330472	330751	RH4K8ac_peak_168	1573	279
Pf3D7_02_v3	330995	331505	RH4K8ac_peak_169	2616	510
Pf3D7_02_v3	335687	336705	RH4K8ac_peak_170	6472	1018
Pf3D7_02_v3	337644	338341	RH4K8ac_peak_171	3741	697
Pf3D7_02_v3	338611	339020	RH4K8ac_peak_172	3657	409
Pf3D7_02_v3	342604	342850	RH4K8ac_peak_173	1762	246
Pf3D7_02_v3	351387	352028	RH4K8ac_peak_174	2691	641
Pf3D7_02_v3	354580	354835	RH4K8ac_peak_175	1453	255
Pf3D7_02_v3	389305	389519	RH4K8ac_peak_176	1178	214
Pf3D7_02_v3	392410	392734	RH4K8ac_peak_177	2212	324
Pf3D7_02_v3	400992	401205	RH4K8ac_peak_179	1804	213
Pf3D7_02_v3	402973	403811	RH4K8ac_peak_180	3899	838
Pf3D7_02_v3	404303	404712	RH4K8ac_peak_181	3263	409
Pf3D7_02_v3	405856	406388	RH4K8ac_peak_182	3307	532
Pf3D7_02_v3	407913	408125	RH4K8ac_peak_183	1121	212
Pf3D7_02_v3	410017	410354	RH4K8ac_peak_184	2118	337
Pf3D7_02_v3	412566	412818	RH4K8ac_peak_185	1555	252
Pf3D7_02_v3	433103	433685	RH4K8ac_peak_186	3084	582
Pf3D7_02_v3	435266	435492	RH4K8ac_peak_187	1121	226
Pf3D7_02_v3	438293	438941	RH4K8ac_peak_188	3810	648
Pf3D7_02_v3	442594	443037	RH4K8ac_peak_189	2988	443
Pf3D7_02_v3	443745	444498	RH4K8ac_peak_190	4198	753
Pf3D7_02_v3	445438	445761	RH4K8ac_peak_191	1868	323
Pf3D7_02_v3	446443	446703	RH4K8ac_peak_192	1899	260
Pf3D7_02_v3	446875	447462	RH4K8ac_peak_193	3262	587
Pf3D7_02_v3	450412	451307	RH4K8ac_peak_194	4006	895
Pf3D7_02_v3	451528	452086	RH4K8ac_peak_195	3853	558
Pf3D7_02_v3	462259	462671	RH4K8ac_peak_196	2226	412
Pf3D7_02_v3	467877	468352	RH4K8ac_peak_197	3055	475
Pf3D7_02_v3	468865	469267	RH4K8ac_peak_198	3118	402
Pf3D7_02_v3	469834	470360	RH4K8ac_peak_199	3875	526
Pf3D7_02_v3	475295	475630	RH4K8ac_peak_200	2552	335
Pf3D7_02_v3	493315	494295	RH4K8ac_peak_201	6760	980
Pf3D7_02_v3	495156	495602	RH4K8ac_peak_202	2923	446
Pf3D7_02_v3	512400	513183	RH4K8ac_peak_203	6102	783
Pf3D7_02_v3	523422	523992	RH4K8ac_peak_204	4140	570
Pf3D7_02_v3	524698	525223	RH4K8ac_peak_205	3469	525
Pf3D7_02_v3	525665	525905	RH4K8ac_peak_206	1535	240
Pf3D7_02_v3	526519	526720	RH4K8ac_peak_207	1311	201
Pf3D7_02_v3	531645	531894	RH4K8ac_peak_208	1682	249
Pf3D7_02_v3	539031	539281	RH4K8ac_peak_209	2170	250
Pf3D7_02_v3	561257	561475	RH4K8ac_peak_210	1883	218
Pf3D7_02_v3	561987	562270	RH4K8ac_peak_211	2731	283
Pf3D7_02_v3	564076	564473	RH4K8ac_peak_212	2808	397
Pf3D7_02_v3	566456	567009	RH4K8ac_peak_213	4111	553
Pf3D7_02_v3	572888	573306	RH4K8ac_peak_214	2987	418
Pf3D7_02_v3	575229	575673	RH4K8ac_peak_215	3152	444
Pf3D7_02_v3	580247	580845	RH4K8ac_peak_216	4323	598
Pf3D7_02_v3	584413	584765	RH4K8ac_peak_217	3364	352
Pf3D7_02_v3	585724	586104	RH4K8ac_peak_218	2525	380
Pf3D7_02_v3	588221	588462	RH4K8ac_peak_219	2068	241
Pf3D7_02_v3	588757	588997	RH4K8ac_peak_220	1539	240
Pf3D7_02_v3	591642	592421	RH4K8ac_peak_221	3473	779
Pf3D7_02_v3	601903	602114	RH4K8ac_peak_222	1276	211
Pf3D7_02_v3	602516	602812	RH4K8ac_peak_223	1617	296
Pf3D7_02_v3	607836	608058	RH4K8ac_peak_225	2317	222
Pf3D7_02_v3	608549	609447	RH4K8ac_peak_226	6107	898
Pf3D7_02_v3	624398	624810	RH4K8ac_peak_227	1590	412
Pf3D7_02_v3	625237	625694	RH4K8ac_peak_228	2281	457
Pf3D7_02_v3	634575	634988	RH4K8ac_peak_229	2811	413
Pf3D7_02_v3	635226	635428	RH4K8ac_peak_230	1910	202
Pf3D7_02_v3	638367	638599	RH4K8ac_peak_231	1063	232
Pf3D7_02_v3	648205	648475	RH4K8ac_peak_232	2506	270
Pf3D7_02_v3	653051	653473	RH4K8ac_peak_233	3140	422
Pf3D7_02_v3	669582	669829	RH4K8ac_peak_234	1844	247
Pf3D7_02_v3	683210	683917	RH4K8ac_peak_235	4731	707
Pf3D7_02_v3	686634	686960	RH4K8ac_peak_236	1797	326
Pf3D7_02_v3	697862	698599	RH4K8ac_peak_238	5649	737
Pf3D7_02_v3	708366	708609	RH4K8ac_peak_239	2390	243
Pf3D7_02_v3	715912	716222	RH4K8ac_peak_240	1317	310
Pf3D7_02_v3	717959	718307	RH4K8ac_peak_241	1853	348
Pf3D7_02_v3	718731	718998	RH4K8ac_peak_242	978	267
Pf3D7_02_v3	719839	720129	RH4K8ac_peak_243	1612	290
Pf3D7_02_v3	720498	720752	RH4K8ac_peak_244	2237	254
Pf3D7_02_v3	721178	721470	RH4K8ac_peak_245	2619	292
Pf3D7_02_v3	729266	729467	RH4K8ac_peak_246	1181	201
Pf3D7_02_v3	731081	731304	RH4K8ac_peak_247	1695	223
Pf3D7_02_v3	732678	733040	RH4K8ac_peak_248	1966	362
Pf3D7_02_v3	735578	735798	RH4K8ac_peak_249	1879	220
Pf3D7_02_v3	738965	739299	RH4K8ac_peak_250	2714	334
Pf3D7_02_v3	741062	741696	RH4K8ac_peak_251	3626	634
Pf3D7_02_v3	749955	750475	RH4K8ac_peak_252	3551	520
Pf3D7_02_v3	751009	751681	RH4K8ac_peak_253	4073	672
Pf3D7_02_v3	766386	766597	RH4K8ac_peak_254	1120	211
Pf3D7_02_v3	767912	768176	RH4K8ac_peak_255	1084	264
Pf3D7_02_v3	771320	771551	RH4K8ac_peak_256	996	231
Pf3D7_02_v3	772473	772803	RH4K8ac_peak_257	1640	330
Pf3D7_02_v3	774838	775039	RH4K8ac_peak_258	1005	201
Pf3D7_02_v3	775455	775838	RH4K8ac_peak_259	2119	383
Pf3D7_02_v3	777659	778307	RH4K8ac_peak_260	3914	648
Pf3D7_02_v3	788188	788463	RH4K8ac_peak_261	1313	275
Pf3D7_02_v3	791411	791622	RH4K8ac_peak_262	995	211
Pf3D7_02_v3	792021	792223	RH4K8ac_peak_263	1399	202
Pf3D7_02_v3	806697	806931	RH4K8ac_peak_264	1945	234
Pf3D7_02_v3	807212	807711	RH4K8ac_peak_265	4338	499
Pf3D7_02_v3	808133	808439	RH4K8ac_peak_266	1417	306
Pf3D7_02_v3	809620	809862	RH4K8ac_peak_267	1815	242
Pf3D7_02_v3	810453	810728	RH4K8ac_peak_268	1148	275
Pf3D7_02_v3	811152	811499	RH4K8ac_peak_269	1591	347
Pf3D7_02_v3	812116	812472	RH4K8ac_peak_270	1735	356
Pf3D7_02_v3	814138	814362	RH4K8ac_peak_271	1504	224
Pf3D7_02_v3	816012	816310	RH4K8ac_peak_272	1572	298
Pf3D7_02_v3	816543	817223	RH4K8ac_peak_273	2283	680
Pf3D7_02_v3	817516	817790	RH4K8ac_peak_274	1325	274
Pf3D7_02_v3	818177	818424	RH4K8ac_peak_275	954	247
Pf3D7_02_v3	824465	824847	RH4K8ac_peak_276	2438	382
Pf3D7_02_v3	830235	830476	RH4K8ac_peak_277	1036	241
Pf3D7_02_v3	831527	832034	RH4K8ac_peak_278	3486	507
Pf3D7_02_v3	832761	833244	RH4K8ac_peak_279	1794	483
Pf3D7_02_v3	833613	833936	RH4K8ac_peak_280	1514	323
Pf3D7_02_v3	834224	834569	RH4K8ac_peak_281	2836	345
Pf3D7_02_v3	838608	839222	RH4K8ac_peak_282	3355	614
Pf3D7_02_v3	871774	872274	RH4K8ac_peak_283	2119	500
Pf3D7_02_v3	887218	887437	RH4K8ac_peak_284	1453	219
Pf3D7_02_v3	913828	914336	RH4K8ac_peak_285	4226	508
Pf3D7_02_v3	918350	918682	RH4K8ac_peak_286	2518	332
Pf3D7_02_v3	926071	926351	RH4K8ac_peak_287	2521	280
Pf3D7_02_v3	926539	927053	RH4K8ac_peak_288	3953	514
Pf3D7_02_v3	937831	938118	RH4K8ac_peak_289	2517	287
Pf3D7_02_v3	938467	939304	RH4K8ac_peak_290	6604	837
Pf3D7_02_v3	939650	942702	RH4K8ac_peak_291	23834	3052
Pf3D7_02_v3	942880	945427	RH4K8ac_peak_292	23715	2547
Pf3D7_02_v3	946651	946997	RH4K8ac_peak_293	8764	346
Pf3D7_03_v3	868284	868609	RH4K8ac_peak_472	1263	325
Pf3D7_03_v3	982936	983785	RH4K8ac_peak_491	5759	849
Pf3D7_03_v3	1064572	1065828	RH4K8ac_peak_510	16895	1256
Pf3D7_03_v3	832	1073	RH4K8ac_peak_294	2827	241
Pf3D7_03_v3	2462	3599	RH4K8ac_peak_295	13775	1137
Pf3D7_03_v3	4055	10170	RH4K8ac_peak_296	50683	6115
Pf3D7_03_v3	10471	11450	RH4K8ac_peak_297	7333	979
Pf3D7_03_v3	34006	34327	RH4K8ac_peak_298	2814	321
Pf3D7_03_v3	41934	42311	RH4K8ac_peak_299	3271	377
Pf3D7_03_v3	43174	43765	RH4K8ac_peak_300	3643	591
Pf3D7_03_v3	46393	46610	RH4K8ac_peak_301	1929	217
Pf3D7_03_v3	86276	86580	RH4K8ac_peak_302	1198	304
Pf3D7_03_v3	86753	86952	RH4K8ac_peak_303	1058	199
Pf3D7_03_v3	93683	93924	RH4K8ac_peak_304	946	241
Pf3D7_03_v3	96881	97160	RH4K8ac_peak_305	2041	279
Pf3D7_03_v3	99406	99913	RH4K8ac_peak_306	1812	507
Pf3D7_03_v3	100154	100448	RH4K8ac_peak_307	1411	294
Pf3D7_03_v3	101747	102085	RH4K8ac_peak_308	1400	338
Pf3D7_03_v3	103359	103652	RH4K8ac_peak_309	1368	293
Pf3D7_03_v3	104775	105192	RH4K8ac_peak_310	2447	417
Pf3D7_03_v3	106986	107258	RH4K8ac_peak_311	1524	272
Pf3D7_03_v3	108120	108418	RH4K8ac_peak_312	2056	298
Pf3D7_03_v3	109564	109849	RH4K8ac_peak_313	1926	285
Pf3D7_03_v3	132842	133246	RH4K8ac_peak_314	2084	404
Pf3D7_03_v3	134611	135312	RH4K8ac_peak_315	3599	701
Pf3D7_03_v3	135467	136175	RH4K8ac_peak_316	5082	708
Pf3D7_03_v3	139673	139951	RH4K8ac_peak_317	1884	278
Pf3D7_03_v3	141562	142047	RH4K8ac_peak_318	3329	485
Pf3D7_03_v3	142219	142519	RH4K8ac_peak_319	2420	300
Pf3D7_03_v3	161380	161614	RH4K8ac_peak_320	1835	234
Pf3D7_03_v3	175172	175436	RH4K8ac_peak_321	2059	264
Pf3D7_03_v3	179186	179592	RH4K8ac_peak_322	2879	406
Pf3D7_03_v3	196956	197421	RH4K8ac_peak_323	2308	465
Pf3D7_03_v3	199199	199605	RH4K8ac_peak_324	3133	406
Pf3D7_03_v3	202089	202460	RH4K8ac_peak_325	2194	371
Pf3D7_03_v3	207493	207730	RH4K8ac_peak_326	1867	237
Pf3D7_03_v3	208121	208335	RH4K8ac_peak_327	2042	214
Pf3D7_03_v3	217889	218501	RH4K8ac_peak_328	3678	612
Pf3D7_03_v3	218949	219360	RH4K8ac_peak_329	2192	411
Pf3D7_03_v3	219621	219854	RH4K8ac_peak_330	1600	233
Pf3D7_03_v3	221558	222322	RH4K8ac_peak_331	6826	764
Pf3D7_03_v3	223313	223535	RH4K8ac_peak_332	1500	222
Pf3D7_03_v3	224271	224470	RH4K8ac_peak_333	1440	199
Pf3D7_03_v3	227184	227594	RH4K8ac_peak_334	1898	410
Pf3D7_03_v3	228669	229317	RH4K8ac_peak_335	2967	648
Pf3D7_03_v3	229596	229910	RH4K8ac_peak_336	2054	314
Pf3D7_03_v3	231917	232162	RH4K8ac_peak_337	1769	245
Pf3D7_03_v3	234204	234403	RH4K8ac_peak_338	1766	199
Pf3D7_03_v3	234558	235358	RH4K8ac_peak_339	6423	800
Pf3D7_03_v3	235799	236474	RH4K8ac_peak_340	3523	675
Pf3D7_03_v3	246066	246375	RH4K8ac_peak_341	2519	309
Pf3D7_03_v3	246643	247116	RH4K8ac_peak_342	4101	473
Pf3D7_03_v3	247414	248109	RH4K8ac_peak_343	4058	695
Pf3D7_03_v3	254753	254957	RH4K8ac_peak_344	1245	204
Pf3D7_03_v3	260229	260428	RH4K8ac_peak_345	1283	199
Pf3D7_03_v3	275118	275450	RH4K8ac_peak_346	1246	332
Pf3D7_03_v3	278234	278459	RH4K8ac_peak_347	1138	225
Pf3D7_03_v3	286927	287204	RH4K8ac_peak_348	2214	277
Pf3D7_03_v3	290212	290692	RH4K8ac_peak_349	3072	480
Pf3D7_03_v3	291684	292167	RH4K8ac_peak_350	2036	483
Pf3D7_03_v3	292383	292637	RH4K8ac_peak_351	969	254
Pf3D7_03_v3	293097	293332	RH4K8ac_peak_352	1241	235
Pf3D7_03_v3	306167	306753	RH4K8ac_peak_353	4732	586
Pf3D7_03_v3	306984	307636	RH4K8ac_peak_354	4698	652
Pf3D7_03_v3	308556	308835	RH4K8ac_peak_355	1170	279
Pf3D7_03_v3	309279	309561	RH4K8ac_peak_356	1208	282
Pf3D7_03_v3	312695	313050	RH4K8ac_peak_357	2217	355
Pf3D7_03_v3	314342	314723	RH4K8ac_peak_358	1457	381
Pf3D7_03_v3	315053	315488	RH4K8ac_peak_359	3304	435
Pf3D7_03_v3	318878	319098	RH4K8ac_peak_360	1493	220
Pf3D7_03_v3	321800	322091	RH4K8ac_peak_361	1838	291
Pf3D7_03_v3	322688	322908	RH4K8ac_peak_362	1096	220
Pf3D7_03_v3	330457	331236	RH4K8ac_peak_363	6440	779
Pf3D7_03_v3	337304	337901	RH4K8ac_peak_364	4239	597
Pf3D7_03_v3	338487	338808	RH4K8ac_peak_365	2668	321
Pf3D7_03_v3	339043	339242	RH4K8ac_peak_366	1617	199
Pf3D7_03_v3	353342	353667	RH4K8ac_peak_367	2168	325
Pf3D7_03_v3	356766	357182	RH4K8ac_peak_368	3477	416
Pf3D7_03_v3	362356	363232	RH4K8ac_peak_369	6482	876
Pf3D7_03_v3	363411	363875	RH4K8ac_peak_370	3327	464
Pf3D7_03_v3	369823	370047	RH4K8ac_peak_371	1343	224
Pf3D7_03_v3	372739	373192	RH4K8ac_peak_372	3477	453
Pf3D7_03_v3	373350	373728	RH4K8ac_peak_373	3335	378
Pf3D7_03_v3	373874	374268	RH4K8ac_peak_374	2963	394
Pf3D7_03_v3	375831	376051	RH4K8ac_peak_375	1997	220
Pf3D7_03_v3	380849	381137	RH4K8ac_peak_376	2609	288
Pf3D7_03_v3	384468	384667	RH4K8ac_peak_377	1558	199
Pf3D7_03_v3	398757	399419	RH4K8ac_peak_378	6446	662
Pf3D7_03_v3	404759	405346	RH4K8ac_peak_379	4346	587
Pf3D7_03_v3	408015	408293	RH4K8ac_peak_380	2372	278
Pf3D7_03_v3	409960	410192	RH4K8ac_peak_381	2008	232
Pf3D7_03_v3	410679	410878	RH4K8ac_peak_382	1330	199
Pf3D7_03_v3	425351	425622	RH4K8ac_peak_383	1365	271
Pf3D7_03_v3	438770	439151	RH4K8ac_peak_384	2857	381
Pf3D7_03_v3	442851	443183	RH4K8ac_peak_385	2108	332
Pf3D7_03_v3	451763	451979	RH4K8ac_peak_386	2047	216
Pf3D7_03_v3	456294	456549	RH4K8ac_peak_387	2682	255
Pf3D7_03_v3	463887	464105	RH4K8ac_peak_388	1311	218
Pf3D7_03_v3	464717	465027	RH4K8ac_peak_389	1801	310
Pf3D7_03_v3	466082	466669	RH4K8ac_peak_390	3547	587
Pf3D7_03_v3	469794	470095	RH4K8ac_peak_391	1675	301
Pf3D7_03_v3	472893	473145	RH4K8ac_peak_392	1728	252
Pf3D7_03_v3	473995	474339	RH4K8ac_peak_393	1720	344
Pf3D7_03_v3	486498	486888	RH4K8ac_peak_394	1632	390
Pf3D7_03_v3	497064	497456	RH4K8ac_peak_395	2698	392
Pf3D7_03_v3	522036	522386	RH4K8ac_peak_396	2289	350
Pf3D7_03_v3	522529	522781	RH4K8ac_peak_397	1592	252
Pf3D7_03_v3	530119	530731	RH4K8ac_peak_398	3689	612
Pf3D7_03_v3	531176	531632	RH4K8ac_peak_399	1958	456
Pf3D7_03_v3	532936	533266	RH4K8ac_peak_400	1158	330
Pf3D7_03_v3	538314	538730	RH4K8ac_peak_401	2698	416
Pf3D7_03_v3	540766	541257	RH4K8ac_peak_402	3310	491
Pf3D7_03_v3	547752	548170	RH4K8ac_peak_403	3089	418
Pf3D7_03_v3	549741	549975	RH4K8ac_peak_404	2394	234
Pf3D7_03_v3	552084	552299	RH4K8ac_peak_405	1737	215
Pf3D7_03_v3	559201	559476	RH4K8ac_peak_406	1433	275
Pf3D7_03_v3	567180	567498	RH4K8ac_peak_407	1432	318
Pf3D7_03_v3	570570	570781	RH4K8ac_peak_408	1123	211
Pf3D7_03_v3	582156	582426	RH4K8ac_peak_409	1070	270
Pf3D7_03_v3	582818	583156	RH4K8ac_peak_410	1186	338
Pf3D7_03_v3	585618	586176	RH4K8ac_peak_411	1998	558
Pf3D7_03_v3	586607	587113	RH4K8ac_peak_412	3030	506
Pf3D7_03_v3	597479	597738	RH4K8ac_peak_413	1497	259
Pf3D7_03_v3	600602	600983	RH4K8ac_peak_414	1856	381
Pf3D7_03_v3	602785	603040	RH4K8ac_peak_415	1265	255
Pf3D7_03_v3	603496	604044	RH4K8ac_peak_416	2121	548
Pf3D7_03_v3	607644	607964	RH4K8ac_peak_417	1866	320
Pf3D7_03_v3	608879	609231	RH4K8ac_peak_418	2194	352
Pf3D7_03_v3	612937	613404	RH4K8ac_peak_419	3908	467
Pf3D7_03_v3	614667	615040	RH4K8ac_peak_420	2060	373
Pf3D7_03_v3	616432	616801	RH4K8ac_peak_421	2689	369
Pf3D7_03_v3	618297	619046	RH4K8ac_peak_422	5858	749
Pf3D7_03_v3	624369	624715	RH4K8ac_peak_423	2381	346
Pf3D7_03_v3	635668	636004	RH4K8ac_peak_424	2100	336
Pf3D7_03_v3	636472	637327	RH4K8ac_peak_425	5164	855
Pf3D7_03_v3	645096	645309	RH4K8ac_peak_426	1608	213
Pf3D7_03_v3	645962	646806	RH4K8ac_peak_427	6486	844
Pf3D7_03_v3	664828	665058	RH4K8ac_peak_428	1794	230
Pf3D7_03_v3	669955	670389	RH4K8ac_peak_429	3203	434
Pf3D7_03_v3	671160	671360	RH4K8ac_peak_430	845	200
Pf3D7_03_v3	674446	674696	RH4K8ac_peak_431	1412	250
Pf3D7_03_v3	675258	675633	RH4K8ac_peak_432	2479	375
Pf3D7_03_v3	677812	678034	RH4K8ac_peak_433	1221	222
Pf3D7_03_v3	681001	681388	RH4K8ac_peak_434	3024	387
Pf3D7_03_v3	683304	683775	RH4K8ac_peak_435	3111	471
Pf3D7_03_v3	687025	687340	RH4K8ac_peak_436	2650	315
Pf3D7_03_v3	696018	696356	RH4K8ac_peak_437	1700	338
Pf3D7_03_v3	721454	721807	RH4K8ac_peak_438	1745	353
Pf3D7_03_v3	725542	725835	RH4K8ac_peak_439	2038	293
Pf3D7_03_v3	727101	727315	RH4K8ac_peak_440	1205	214
Pf3D7_03_v3	738547	738843	RH4K8ac_peak_441	2332	296
Pf3D7_03_v3	739282	739485	RH4K8ac_peak_442	1195	203
Pf3D7_03_v3	742306	743050	RH4K8ac_peak_443	3983	744
Pf3D7_03_v3	744016	744984	RH4K8ac_peak_444	6619	968
Pf3D7_03_v3	745703	746153	RH4K8ac_peak_445	2072	450
Pf3D7_03_v3	755268	755718	RH4K8ac_peak_446	3672	450
Pf3D7_03_v3	761628	761893	RH4K8ac_peak_447	1515	265
Pf3D7_03_v3	766901	767376	RH4K8ac_peak_448	2234	475
Pf3D7_03_v3	767768	768050	RH4K8ac_peak_449	1846	282
Pf3D7_03_v3	770501	770745	RH4K8ac_peak_450	2375	244
Pf3D7_03_v3	771398	771902	RH4K8ac_peak_451	3593	504
Pf3D7_03_v3	773874	774137	RH4K8ac_peak_452	2265	263
Pf3D7_03_v3	784445	784813	RH4K8ac_peak_453	3049	368
Pf3D7_03_v3	788434	788808	RH4K8ac_peak_454	2659	374
Pf3D7_03_v3	789305	789982	RH4K8ac_peak_455	2378	677
Pf3D7_03_v3	792909	793340	RH4K8ac_peak_456	2258	431
Pf3D7_03_v3	798727	798988	RH4K8ac_peak_457	2329	261
Pf3D7_03_v3	799926	800268	RH4K8ac_peak_458	2972	342
Pf3D7_03_v3	800534	801014	RH4K8ac_peak_459	3365	480
Pf3D7_03_v3	805469	806272	RH4K8ac_peak_460	4040	803
Pf3D7_03_v3	807274	807564	RH4K8ac_peak_461	2201	290
Pf3D7_03_v3	817857	818198	RH4K8ac_peak_462	1924	341
Pf3D7_03_v3	833821	834025	RH4K8ac_peak_463	1616	204
Pf3D7_03_v3	834876	835187	RH4K8ac_peak_464	1242	311
Pf3D7_03_v3	838973	839175	RH4K8ac_peak_465	927	202
Pf3D7_03_v3	843884	844390	RH4K8ac_peak_466	3490	506
Pf3D7_03_v3	845787	846362	RH4K8ac_peak_467	4969	575
Pf3D7_03_v3	860871	861500	RH4K8ac_peak_468	4398	629
Pf3D7_03_v3	861727	862063	RH4K8ac_peak_469	2326	336
Pf3D7_03_v3	864404	864695	RH4K8ac_peak_470	1049	291
Pf3D7_03_v3	867058	867401	RH4K8ac_peak_471	1793	343
Pf3D7_03_v3	871503	872489	RH4K8ac_peak_473	7603	986
Pf3D7_03_v3	872738	873052	RH4K8ac_peak_474	1365	314
Pf3D7_03_v3	875187	875386	RH4K8ac_peak_475	1131	199
Pf3D7_03_v3	875759	875973	RH4K8ac_peak_476	1217	214
Pf3D7_03_v3	876892	877243	RH4K8ac_peak_477	1363	351
Pf3D7_03_v3	877705	878161	RH4K8ac_peak_478	2774	456
Pf3D7_03_v3	885276	885619	RH4K8ac_peak_479	2056	343
Pf3D7_03_v3	897419	897647	RH4K8ac_peak_480	1996	228
Pf3D7_03_v3	924617	925134	RH4K8ac_peak_481	4048	517
Pf3D7_03_v3	928715	929176	RH4K8ac_peak_482	3329	461
Pf3D7_03_v3	942817	943035	RH4K8ac_peak_483	1767	218
Pf3D7_03_v3	946495	946772	RH4K8ac_peak_484	1503	277
Pf3D7_03_v3	956851	957074	RH4K8ac_peak_485	1820	223
Pf3D7_03_v3	962864	963069	RH4K8ac_peak_486	1073	205
Pf3D7_03_v3	965626	966069	RH4K8ac_peak_487	3258	443
Pf3D7_03_v3	966318	966586	RH4K8ac_peak_488	1845	268
Pf3D7_03_v3	967819	968132	RH4K8ac_peak_489	1345	313
Pf3D7_03_v3	978950	979248	RH4K8ac_peak_490	2308	298
Pf3D7_03_v3	986621	986903	RH4K8ac_peak_492	1721	282
Pf3D7_03_v3	988677	988890	RH4K8ac_peak_493	1602	213
Pf3D7_03_v3	990565	990983	RH4K8ac_peak_494	2133	418
Pf3D7_03_v3	994772	995079	RH4K8ac_peak_495	1442	307
Pf3D7_03_v3	1003917	1004127	RH4K8ac_peak_496	1704	210
Pf3D7_03_v3	1022501	1022709	RH4K8ac_peak_497	1317	208
Pf3D7_03_v3	1024841	1025090	RH4K8ac_peak_498	1156	249
Pf3D7_03_v3	1026947	1027175	RH4K8ac_peak_499	787	228
Pf3D7_03_v3	1028114	1028546	RH4K8ac_peak_500	3558	432
Pf3D7_03_v3	1031576	1032051	RH4K8ac_peak_501	3056	475
Pf3D7_03_v3	1032984	1033352	RH4K8ac_peak_502	3325	368
Pf3D7_03_v3	1033943	1034171	RH4K8ac_peak_503	2107	228
Pf3D7_03_v3	1040950	1041265	RH4K8ac_peak_504	2541	315
Pf3D7_03_v3	1041431	1042116	RH4K8ac_peak_505	4917	685
Pf3D7_03_v3	1054454	1055952	RH4K8ac_peak_506	10706	1498
Pf3D7_03_v3	1056263	1059339	RH4K8ac_peak_507	23795	3076
Pf3D7_03_v3	1059566	1062125	RH4K8ac_peak_508	26177	2559
Pf3D7_03_v3	1063615	1064384	RH4K8ac_peak_509	15972	769
Pf3D7_03_v3	1066004	1066589	RH4K8ac_peak_511	10235	585
Pf3D7_03_v3	1066858	1067838	RH4K8ac_peak_512	11745	980
Pf3D7_04_v3	1048258	1048674	RH4K8ac_peak_671	2563	416
Pf3D7_04_v3	294882	295150	RH4K8ac_peak_557	2538	268
Pf3D7_04_v3	409440	409684	RH4K8ac_peak_589	2661	244
Pf3D7_04_v3	736396	737519	RH4K8ac_peak_635	7903	1123
Pf3D7_04_v3	1194936	1196144	RH4K8ac_peak_697	9639	1208
Pf3D7_04_v3	123	414	RH4K8ac_peak_513	4090	291
Pf3D7_04_v3	4872	8366	RH4K8ac_peak_514	27472	3494
Pf3D7_04_v3	8673	8915	RH4K8ac_peak_515	2540	242
Pf3D7_04_v3	25310	25733	RH4K8ac_peak_516	3157	423
Pf3D7_04_v3	25963	26330	RH4K8ac_peak_517	2752	367
Pf3D7_04_v3	34733	35376	RH4K8ac_peak_518	4875	643
Pf3D7_04_v3	36478	36731	RH4K8ac_peak_519	1816	253
Pf3D7_04_v3	37213	37693	RH4K8ac_peak_520	3063	480
Pf3D7_04_v3	38775	39986	RH4K8ac_peak_521	7318	1211
Pf3D7_04_v3	41933	42800	RH4K8ac_peak_522	6122	867
Pf3D7_04_v3	89759	90115	RH4K8ac_peak_523	2725	356
Pf3D7_04_v3	91652	92020	RH4K8ac_peak_524	1205	368
Pf3D7_04_v3	96828	97064	RH4K8ac_peak_525	932	236
Pf3D7_04_v3	101507	102214	RH4K8ac_peak_526	5879	707
Pf3D7_04_v3	103931	104193	RH4K8ac_peak_527	2160	262
Pf3D7_04_v3	104395	105197	RH4K8ac_peak_528	6905	802
Pf3D7_04_v3	108284	109001	RH4K8ac_peak_529	6568	717
Pf3D7_04_v3	132942	133263	RH4K8ac_peak_530	3187	321
Pf3D7_04_v3	133638	133857	RH4K8ac_peak_531	2227	219
Pf3D7_04_v3	147769	148005	RH4K8ac_peak_532	1841	236
Pf3D7_04_v3	175399	175658	RH4K8ac_peak_533	1807	259
Pf3D7_04_v3	194343	194572	RH4K8ac_peak_534	1513	229
Pf3D7_04_v3	195523	195823	RH4K8ac_peak_535	2290	300
Pf3D7_04_v3	199795	200672	RH4K8ac_peak_536	6461	877
Pf3D7_04_v3	200828	201102	RH4K8ac_peak_537	2409	274
Pf3D7_04_v3	208841	209079	RH4K8ac_peak_538	2045	238
Pf3D7_04_v3	213473	213739	RH4K8ac_peak_539	2595	266
Pf3D7_04_v3	215902	216240	RH4K8ac_peak_540	1483	338
Pf3D7_04_v3	222319	222864	RH4K8ac_peak_541	3902	545
Pf3D7_04_v3	223651	224017	RH4K8ac_peak_542	2631	366
Pf3D7_04_v3	224833	225070	RH4K8ac_peak_543	2006	237
Pf3D7_04_v3	232873	233229	RH4K8ac_peak_544	2127	356
Pf3D7_04_v3	241634	242263	RH4K8ac_peak_545	4242	629
Pf3D7_04_v3	243045	243437	RH4K8ac_peak_546	1939	392
Pf3D7_04_v3	251258	251549	RH4K8ac_peak_547	2324	291
Pf3D7_04_v3	260570	261158	RH4K8ac_peak_548	4668	588
Pf3D7_04_v3	264237	266182	RH4K8ac_peak_549	12526	1945
Pf3D7_04_v3	267364	267721	RH4K8ac_peak_550	2725	357
Pf3D7_04_v3	267950	268431	RH4K8ac_peak_551	3429	481
Pf3D7_04_v3	268982	269743	RH4K8ac_peak_552	5284	761
Pf3D7_04_v3	270140	270364	RH4K8ac_peak_553	1759	224
Pf3D7_04_v3	270857	271097	RH4K8ac_peak_554	2047	240
Pf3D7_04_v3	278936	279374	RH4K8ac_peak_555	2213	438
Pf3D7_04_v3	291752	292294	RH4K8ac_peak_556	5672	542
Pf3D7_04_v3	297810	298322	RH4K8ac_peak_558	4071	512
Pf3D7_04_v3	298950	299304	RH4K8ac_peak_559	3130	354
Pf3D7_04_v3	300426	300865	RH4K8ac_peak_560	3191	439
Pf3D7_04_v3	310935	311284	RH4K8ac_peak_561	3070	349
Pf3D7_04_v3	315560	315812	RH4K8ac_peak_562	1566	252
Pf3D7_04_v3	316674	317004	RH4K8ac_peak_563	2489	330
Pf3D7_04_v3	317768	318014	RH4K8ac_peak_564	1922	246
Pf3D7_04_v3	318209	318607	RH4K8ac_peak_565	2626	398
Pf3D7_04_v3	321072	321493	RH4K8ac_peak_566	3049	421
Pf3D7_04_v3	323372	324506	RH4K8ac_peak_567	9063	1134
Pf3D7_04_v3	325073	325321	RH4K8ac_peak_568	1189	248
Pf3D7_04_v3	329203	329506	RH4K8ac_peak_569	2081	303
Pf3D7_04_v3	330624	331112	RH4K8ac_peak_570	1676	488
Pf3D7_04_v3	331899	332186	RH4K8ac_peak_571	1595	287
Pf3D7_04_v3	335557	335994	RH4K8ac_peak_572	2923	437
Pf3D7_04_v3	336357	337344	RH4K8ac_peak_573	9217	987
Pf3D7_04_v3	337634	338424	RH4K8ac_peak_574	5625	790
Pf3D7_04_v3	338788	339288	RH4K8ac_peak_575	4136	500
Pf3D7_04_v3	350464	350701	RH4K8ac_peak_576	1461	237
Pf3D7_04_v3	356494	356888	RH4K8ac_peak_577	3182	394
Pf3D7_04_v3	361461	361719	RH4K8ac_peak_578	1608	258
Pf3D7_04_v3	364692	364916	RH4K8ac_peak_579	1668	224
Pf3D7_04_v3	366071	366568	RH4K8ac_peak_580	2897	497
Pf3D7_04_v3	371758	372199	RH4K8ac_peak_581	2079	441
Pf3D7_04_v3	373033	373240	RH4K8ac_peak_582	1576	207
Pf3D7_04_v3	376576	376783	RH4K8ac_peak_583	1459	207
Pf3D7_04_v3	379932	380300	RH4K8ac_peak_584	3876	368
Pf3D7_04_v3	384932	385251	RH4K8ac_peak_585	2833	319
Pf3D7_04_v3	394187	394529	RH4K8ac_peak_586	2721	342
Pf3D7_04_v3	396077	396547	RH4K8ac_peak_587	2755	470
Pf3D7_04_v3	399917	400342	RH4K8ac_peak_588	4000	425
Pf3D7_04_v3	424236	424449	RH4K8ac_peak_590	1618	213
Pf3D7_04_v3	425995	426219	RH4K8ac_peak_591	1692	224
Pf3D7_04_v3	437358	437988	RH4K8ac_peak_592	5037	630
Pf3D7_04_v3	438949	439219	RH4K8ac_peak_593	2622	270
Pf3D7_04_v3	439817	440150	RH4K8ac_peak_594	2691	333
Pf3D7_04_v3	442545	442915	RH4K8ac_peak_595	2546	370
Pf3D7_04_v3	443893	444129	RH4K8ac_peak_596	1728	236
Pf3D7_04_v3	446125	446420	RH4K8ac_peak_597	2399	295
Pf3D7_04_v3	463871	464093	RH4K8ac_peak_598	1365	222
Pf3D7_04_v3	471058	471355	RH4K8ac_peak_599	2475	297
Pf3D7_04_v3	493062	493295	RH4K8ac_peak_600	1954	233
Pf3D7_04_v3	494476	495032	RH4K8ac_peak_601	2392	556
Pf3D7_04_v3	503291	503846	RH4K8ac_peak_602	4607	555
Pf3D7_04_v3	504547	504983	RH4K8ac_peak_603	3481	436
Pf3D7_04_v3	617077	617850	RH4K8ac_peak_604	5404	773
Pf3D7_04_v3	619886	620212	RH4K8ac_peak_605	2288	326
Pf3D7_04_v3	625308	625860	RH4K8ac_peak_606	4185	552
Pf3D7_04_v3	629891	630156	RH4K8ac_peak_607	1908	265
Pf3D7_04_v3	636039	637147	RH4K8ac_peak_608	7014	1108
Pf3D7_04_v3	639506	640216	RH4K8ac_peak_609	3832	710
Pf3D7_04_v3	645447	645780	RH4K8ac_peak_610	1818	333
Pf3D7_04_v3	648195	648649	RH4K8ac_peak_611	2326	454
Pf3D7_04_v3	648906	649191	RH4K8ac_peak_612	1115	285
Pf3D7_04_v3	650133	650344	RH4K8ac_peak_613	983	211
Pf3D7_04_v3	652730	653278	RH4K8ac_peak_614	3116	548
Pf3D7_04_v3	653748	653957	RH4K8ac_peak_615	914	209
Pf3D7_04_v3	658785	659143	RH4K8ac_peak_616	2425	358
Pf3D7_04_v3	660083	660462	RH4K8ac_peak_617	1916	379
Pf3D7_04_v3	663548	664014	RH4K8ac_peak_618	3144	466
Pf3D7_04_v3	664229	664557	RH4K8ac_peak_619	2223	328
Pf3D7_04_v3	665790	665990	RH4K8ac_peak_620	1455	200
Pf3D7_04_v3	666633	667289	RH4K8ac_peak_621	3946	656
Pf3D7_04_v3	668670	669003	RH4K8ac_peak_622	2351	333
Pf3D7_04_v3	669238	669642	RH4K8ac_peak_623	3187	404
Pf3D7_04_v3	686466	687065	RH4K8ac_peak_624	3972	599
Pf3D7_04_v3	689800	690314	RH4K8ac_peak_625	3168	514
Pf3D7_04_v3	697936	698412	RH4K8ac_peak_626	3925	476
Pf3D7_04_v3	698568	698809	RH4K8ac_peak_627	1713	241
Pf3D7_04_v3	707251	707753	RH4K8ac_peak_628	4170	502
Pf3D7_04_v3	709553	710055	RH4K8ac_peak_629	5492	502
Pf3D7_04_v3	711141	711777	RH4K8ac_peak_630	5162	636
Pf3D7_04_v3	721589	722079	RH4K8ac_peak_631	4455	490
Pf3D7_04_v3	727688	728022	RH4K8ac_peak_632	1640	334
Pf3D7_04_v3	728584	729125	RH4K8ac_peak_633	1757	541
Pf3D7_04_v3	730685	731165	RH4K8ac_peak_634	2950	480
Pf3D7_04_v3	749347	749875	RH4K8ac_peak_636	4494	528
Pf3D7_04_v3	786094	786350	RH4K8ac_peak_637	1744	256
Pf3D7_04_v3	788690	789285	RH4K8ac_peak_638	3931	595
Pf3D7_04_v3	817372	817577	RH4K8ac_peak_639	1828	205
Pf3D7_04_v3	828721	829534	RH4K8ac_peak_640	3684	813
Pf3D7_04_v3	830133	830580	RH4K8ac_peak_641	2165	447
Pf3D7_04_v3	834317	834581	RH4K8ac_peak_642	2016	264
Pf3D7_04_v3	841276	841998	RH4K8ac_peak_643	5316	722
Pf3D7_04_v3	847721	847982	RH4K8ac_peak_644	2037	261
Pf3D7_04_v3	852554	852866	RH4K8ac_peak_645	1747	312
Pf3D7_04_v3	853147	853510	RH4K8ac_peak_646	1868	363
Pf3D7_04_v3	865048	865364	RH4K8ac_peak_647	2697	316
Pf3D7_04_v3	869270	869484	RH4K8ac_peak_648	949	214
Pf3D7_04_v3	871177	871791	RH4K8ac_peak_649	4370	614
Pf3D7_04_v3	873234	873445	RH4K8ac_peak_650	1540	211
Pf3D7_04_v3	874923	875558	RH4K8ac_peak_651	3758	635
Pf3D7_04_v3	901937	902335	RH4K8ac_peak_652	2847	398
Pf3D7_04_v3	903330	903924	RH4K8ac_peak_653	4463	594
Pf3D7_04_v3	904117	904568	RH4K8ac_peak_654	2753	451
Pf3D7_04_v3	912323	912541	RH4K8ac_peak_655	1111	218
Pf3D7_04_v3	913586	914773	RH4K8ac_peak_656	3989	1187
Pf3D7_04_v3	921991	922217	RH4K8ac_peak_657	2152	226
Pf3D7_04_v3	923946	924282	RH4K8ac_peak_658	3013	336
Pf3D7_04_v3	938962	939180	RH4K8ac_peak_659	1478	218
Pf3D7_04_v3	950800	951120	RH4K8ac_peak_660	3462	320
Pf3D7_04_v3	962772	963344	RH4K8ac_peak_661	3140	572
Pf3D7_04_v3	973539	974065	RH4K8ac_peak_662	3545	526
Pf3D7_04_v3	1001615	1001848	RH4K8ac_peak_663	1686	233
Pf3D7_04_v3	1020529	1020728	RH4K8ac_peak_664	821	199
Pf3D7_04_v3	1023087	1023367	RH4K8ac_peak_665	2432	280
Pf3D7_04_v3	1023794	1024049	RH4K8ac_peak_666	2412	255
Pf3D7_04_v3	1026924	1027468	RH4K8ac_peak_667	3738	544
Pf3D7_04_v3	1040516	1040903	RH4K8ac_peak_668	3106	387
Pf3D7_04_v3	1041134	1041551	RH4K8ac_peak_669	3379	417
Pf3D7_04_v3	1042591	1042827	RH4K8ac_peak_670	1305	236
Pf3D7_04_v3	1049709	1050020	RH4K8ac_peak_672	1886	311
Pf3D7_04_v3	1050400	1050918	RH4K8ac_peak_673	3171	518
Pf3D7_04_v3	1053831	1054035	RH4K8ac_peak_674	804	204
Pf3D7_04_v3	1054404	1055255	RH4K8ac_peak_675	3864	851
Pf3D7_04_v3	1055620	1056355	RH4K8ac_peak_676	3927	735
Pf3D7_04_v3	1059027	1059595	RH4K8ac_peak_677	3527	568
Pf3D7_04_v3	1059831	1060431	RH4K8ac_peak_678	3909	600
Pf3D7_04_v3	1065965	1066575	RH4K8ac_peak_679	4201	610
Pf3D7_04_v3	1071470	1071901	RH4K8ac_peak_680	2690	431
Pf3D7_04_v3	1074999	1075219	RH4K8ac_peak_681	894	220
Pf3D7_04_v3	1076419	1076835	RH4K8ac_peak_682	2377	416
Pf3D7_04_v3	1079396	1080224	RH4K8ac_peak_683	4613	828
Pf3D7_04_v3	1081367	1081748	RH4K8ac_peak_684	2563	381
Pf3D7_04_v3	1083636	1083856	RH4K8ac_peak_685	1671	220
Pf3D7_04_v3	1090722	1090945	RH4K8ac_peak_686	1744	223
Pf3D7_04_v3	1093463	1093925	RH4K8ac_peak_687	3345	462
Pf3D7_04_v3	1113309	1114003	RH4K8ac_peak_688	4156	694
Pf3D7_04_v3	1114362	1114600	RH4K8ac_peak_689	1226	238
Pf3D7_04_v3	1118857	1119153	RH4K8ac_peak_690	2123	296
Pf3D7_04_v3	1120491	1120981	RH4K8ac_peak_691	3268	490
Pf3D7_04_v3	1170557	1171070	RH4K8ac_peak_692	3672	513
Pf3D7_04_v3	1173317	1173572	RH4K8ac_peak_693	1940	255
Pf3D7_04_v3	1191902	1192240	RH4K8ac_peak_694	2750	338
Pf3D7_04_v3	1192585	1193353	RH4K8ac_peak_695	5963	768
Pf3D7_04_v3	1193915	1194731	RH4K8ac_peak_696	6408	816
Pf3D7_04_v3	1196309	1198745	RH4K8ac_peak_698	23184	2436
Pf3D7_04_v3	1199723	1200325	RH4K8ac_peak_699	4679	602
Pf3D7_05_v3	81084	82359	RH4K8ac_peak_717	9079	1275
Pf3D7_05_v3	491419	491793	RH4K8ac_peak_808	3164	374
Pf3D7_05_v3	753328	753859	RH4K8ac_peak_853	3541	531
Pf3D7_05_v3	25980	26385	RH4K8ac_peak_700	4204	405
Pf3D7_05_v3	27048	27313	RH4K8ac_peak_701	1659	265
Pf3D7_05_v3	27876	28251	RH4K8ac_peak_702	2941	375
Pf3D7_05_v3	30096	30425	RH4K8ac_peak_703	2921	329
Pf3D7_05_v3	52661	52951	RH4K8ac_peak_704	1395	290
Pf3D7_05_v3	53497	53865	RH4K8ac_peak_705	1587	368
Pf3D7_05_v3	55259	55537	RH4K8ac_peak_706	1269	278
Pf3D7_05_v3	56250	56774	RH4K8ac_peak_707	3648	524
Pf3D7_05_v3	57280	57532	RH4K8ac_peak_708	993	252
Pf3D7_05_v3	61530	62506	RH4K8ac_peak_709	4330	976
Pf3D7_05_v3	62758	63116	RH4K8ac_peak_710	1615	358
Pf3D7_05_v3	66517	66833	RH4K8ac_peak_711	1319	316
Pf3D7_05_v3	68799	69587	RH4K8ac_peak_712	5789	788
Pf3D7_05_v3	69826	70148	RH4K8ac_peak_713	1747	322
Pf3D7_05_v3	70784	71183	RH4K8ac_peak_714	1442	399
Pf3D7_05_v3	76911	77184	RH4K8ac_peak_715	2131	273
Pf3D7_05_v3	78972	79992	RH4K8ac_peak_716	7694	1020
Pf3D7_05_v3	83992	85225	RH4K8ac_peak_718	8471	1233
Pf3D7_05_v3	86684	87150	RH4K8ac_peak_719	3156	466
Pf3D7_05_v3	91411	92425	RH4K8ac_peak_720	6556	1014
Pf3D7_05_v3	92721	93071	RH4K8ac_peak_721	3238	350
Pf3D7_05_v3	94034	94563	RH4K8ac_peak_722	3711	529
Pf3D7_05_v3	104223	104678	RH4K8ac_peak_723	2565	455
Pf3D7_05_v3	123613	124142	RH4K8ac_peak_724	2544	529
Pf3D7_05_v3	128315	128595	RH4K8ac_peak_725	1995	280
Pf3D7_05_v3	137649	138715	RH4K8ac_peak_726	3551	1066
Pf3D7_05_v3	148157	148520	RH4K8ac_peak_727	2163	363
Pf3D7_05_v3	149550	150057	RH4K8ac_peak_728	4007	507
Pf3D7_05_v3	151433	152198	RH4K8ac_peak_729	3388	765
Pf3D7_05_v3	152371	152695	RH4K8ac_peak_730	1470	324
Pf3D7_05_v3	153275	153648	RH4K8ac_peak_731	1768	373
Pf3D7_05_v3	164048	164831	RH4K8ac_peak_732	5259	783
Pf3D7_05_v3	166439	166671	RH4K8ac_peak_733	1626	232
Pf3D7_05_v3	182711	184151	RH4K8ac_peak_734	10333	1440
Pf3D7_05_v3	184293	184564	RH4K8ac_peak_735	2452	271
Pf3D7_05_v3	184827	185107	RH4K8ac_peak_736	2767	280
Pf3D7_05_v3	222980	223306	RH4K8ac_peak_737	3392	326
Pf3D7_05_v3	228863	229143	RH4K8ac_peak_738	2552	280
Pf3D7_05_v3	230646	230972	RH4K8ac_peak_739	2219	326
Pf3D7_05_v3	239809	240192	RH4K8ac_peak_740	3055	383
Pf3D7_05_v3	240561	240841	RH4K8ac_peak_741	2301	280
Pf3D7_05_v3	245940	246571	RH4K8ac_peak_742	4266	631
Pf3D7_05_v3	251541	251822	RH4K8ac_peak_743	1556	281
Pf3D7_05_v3	255306	255528	RH4K8ac_peak_744	1161	222
Pf3D7_05_v3	256333	256647	RH4K8ac_peak_745	1493	314
Pf3D7_05_v3	258270	258568	RH4K8ac_peak_746	1851	298
Pf3D7_05_v3	259783	260079	RH4K8ac_peak_747	2084	296
Pf3D7_05_v3	261843	262104	RH4K8ac_peak_748	1934	261
Pf3D7_05_v3	262756	263038	RH4K8ac_peak_749	1657	282
Pf3D7_05_v3	263434	263999	RH4K8ac_peak_750	3265	565
Pf3D7_05_v3	267158	267712	RH4K8ac_peak_751	3179	554
Pf3D7_05_v3	268188	268396	RH4K8ac_peak_752	1408	208
Pf3D7_05_v3	269338	269612	RH4K8ac_peak_753	2201	274
Pf3D7_05_v3	276071	276910	RH4K8ac_peak_754	5161	839
Pf3D7_05_v3	280947	281322	RH4K8ac_peak_755	2902	375
Pf3D7_05_v3	286800	287035	RH4K8ac_peak_756	1688	235
Pf3D7_05_v3	289947	290172	RH4K8ac_peak_757	2270	225
Pf3D7_05_v3	293142	293345	RH4K8ac_peak_758	853	203
Pf3D7_05_v3	295428	295875	RH4K8ac_peak_759	3723	447
Pf3D7_05_v3	301922	302409	RH4K8ac_peak_760	3049	487
Pf3D7_05_v3	306008	306477	RH4K8ac_peak_761	2956	469
Pf3D7_05_v3	307369	308438	RH4K8ac_peak_762	9205	1069
Pf3D7_05_v3	309120	309446	RH4K8ac_peak_763	2442	326
Pf3D7_05_v3	310473	310792	RH4K8ac_peak_764	1679	319
Pf3D7_05_v3	314013	314330	RH4K8ac_peak_765	2721	317
Pf3D7_05_v3	318128	318513	RH4K8ac_peak_766	2293	385
Pf3D7_05_v3	329166	329651	RH4K8ac_peak_767	3562	485
Pf3D7_05_v3	331734	331956	RH4K8ac_peak_768	1784	222
Pf3D7_05_v3	332913	333239	RH4K8ac_peak_769	2512	326
Pf3D7_05_v3	342316	343311	RH4K8ac_peak_770	6718	995
Pf3D7_05_v3	348425	348942	RH4K8ac_peak_771	3388	517
Pf3D7_05_v3	351940	352152	RH4K8ac_peak_772	1869	212
Pf3D7_05_v3	354742	355023	RH4K8ac_peak_773	1886	281
Pf3D7_05_v3	356041	356671	RH4K8ac_peak_774	5003	630
Pf3D7_05_v3	358331	358842	RH4K8ac_peak_775	3199	511
Pf3D7_05_v3	362388	362672	RH4K8ac_peak_776	2201	284
Pf3D7_05_v3	364052	364560	RH4K8ac_peak_777	3363	508
Pf3D7_05_v3	386222	386460	RH4K8ac_peak_778	1601	238
Pf3D7_05_v3	394722	394960	RH4K8ac_peak_779	2222	238
Pf3D7_05_v3	396262	396607	RH4K8ac_peak_780	2774	345
Pf3D7_05_v3	400055	400452	RH4K8ac_peak_781	2459	397
Pf3D7_05_v3	401300	401619	RH4K8ac_peak_782	1871	319
Pf3D7_05_v3	403343	403562	RH4K8ac_peak_783	1297	219
Pf3D7_05_v3	418628	418859	RH4K8ac_peak_784	1274	231
Pf3D7_05_v3	435321	435667	RH4K8ac_peak_785	1350	346
Pf3D7_05_v3	436489	437053	RH4K8ac_peak_786	2539	564
Pf3D7_05_v3	437507	438227	RH4K8ac_peak_787	4848	720
Pf3D7_05_v3	439335	439607	RH4K8ac_peak_788	2423	272
Pf3D7_05_v3	443157	443363	RH4K8ac_peak_789	1303	206
Pf3D7_05_v3	447491	447697	RH4K8ac_peak_790	2154	206
Pf3D7_05_v3	447937	448689	RH4K8ac_peak_791	4689	752
Pf3D7_05_v3	449970	450182	RH4K8ac_peak_792	1860	212
Pf3D7_05_v3	450822	451462	RH4K8ac_peak_793	3574	640
Pf3D7_05_v3	451744	452122	RH4K8ac_peak_794	2022	378
Pf3D7_05_v3	454924	455127	RH4K8ac_peak_795	1200	203
Pf3D7_05_v3	457960	458211	RH4K8ac_peak_796	1790	251
Pf3D7_05_v3	462682	463064	RH4K8ac_peak_797	3078	382
Pf3D7_05_v3	464249	464511	RH4K8ac_peak_798	1908	262
Pf3D7_05_v3	464736	465431	RH4K8ac_peak_799	3467	695
Pf3D7_05_v3	465790	466345	RH4K8ac_peak_800	2800	555
Pf3D7_05_v3	467741	468119	RH4K8ac_peak_801	3245	378
Pf3D7_05_v3	469379	469764	RH4K8ac_peak_802	2217	385
Pf3D7_05_v3	473563	473840	RH4K8ac_peak_803	1994	277
Pf3D7_05_v3	475974	476226	RH4K8ac_peak_804	1998	252
Pf3D7_05_v3	480815	481020	RH4K8ac_peak_805	983	205
Pf3D7_05_v3	482259	482670	RH4K8ac_peak_806	2918	411
Pf3D7_05_v3	483909	484206	RH4K8ac_peak_807	1521	297
Pf3D7_05_v3	496965	497656	RH4K8ac_peak_809	5030	691
Pf3D7_05_v3	513296	513516	RH4K8ac_peak_810	1990	220
Pf3D7_05_v3	513865	514094	RH4K8ac_peak_811	2146	229
Pf3D7_05_v3	516230	516446	RH4K8ac_peak_812	1980	216
Pf3D7_05_v3	522334	522596	RH4K8ac_peak_813	2432	262
Pf3D7_05_v3	533631	533957	RH4K8ac_peak_814	2521	326
Pf3D7_05_v3	535962	536448	RH4K8ac_peak_815	2793	486
Pf3D7_05_v3	539711	539951	RH4K8ac_peak_816	1354	240
Pf3D7_05_v3	543324	543575	RH4K8ac_peak_817	1354	251
Pf3D7_05_v3	547187	547505	RH4K8ac_peak_818	2020	318
Pf3D7_05_v3	552455	552794	RH4K8ac_peak_819	3321	339
Pf3D7_05_v3	569566	569861	RH4K8ac_peak_820	2694	295
Pf3D7_05_v3	581995	582945	RH4K8ac_peak_821	6510	950
Pf3D7_05_v3	607275	607475	RH4K8ac_peak_822	1106	200
Pf3D7_05_v3	609540	609750	RH4K8ac_peak_823	1140	210
Pf3D7_05_v3	613460	613838	RH4K8ac_peak_824	2257	378
Pf3D7_05_v3	614182	614640	RH4K8ac_peak_825	3322	458
Pf3D7_05_v3	618619	618960	RH4K8ac_peak_826	2512	341
Pf3D7_05_v3	622963	623256	RH4K8ac_peak_827	2238	293
Pf3D7_05_v3	634309	634515	RH4K8ac_peak_828	2513	206
Pf3D7_05_v3	634753	635326	RH4K8ac_peak_829	4343	573
Pf3D7_05_v3	638514	638940	RH4K8ac_peak_830	3201	426
Pf3D7_05_v3	639558	640063	RH4K8ac_peak_831	3459	505
Pf3D7_05_v3	642166	642375	RH4K8ac_peak_832	1240	209
Pf3D7_05_v3	642773	643036	RH4K8ac_peak_833	1553	263
Pf3D7_05_v3	648244	648451	RH4K8ac_peak_834	1630	207
Pf3D7_05_v3	650064	650399	RH4K8ac_peak_835	2862	335
Pf3D7_05_v3	653993	654209	RH4K8ac_peak_836	2041	216
Pf3D7_05_v3	654370	655303	RH4K8ac_peak_837	7712	933
Pf3D7_05_v3	657041	658187	RH4K8ac_peak_838	5253	1146
Pf3D7_05_v3	658454	659070	RH4K8ac_peak_839	2721	616
Pf3D7_05_v3	680158	680422	RH4K8ac_peak_840	2707	264
Pf3D7_05_v3	686719	687022	RH4K8ac_peak_841	1974	303
Pf3D7_05_v3	698150	698620	RH4K8ac_peak_842	3200	470
Pf3D7_05_v3	712790	713535	RH4K8ac_peak_843	5772	745
Pf3D7_05_v3	715839	716169	RH4K8ac_peak_844	1697	330
Pf3D7_05_v3	721021	721248	RH4K8ac_peak_845	2052	227
Pf3D7_05_v3	725308	725773	RH4K8ac_peak_846	3452	465
Pf3D7_05_v3	728832	729048	RH4K8ac_peak_847	931	216
Pf3D7_05_v3	740297	740719	RH4K8ac_peak_848	2656	422
Pf3D7_05_v3	743227	744084	RH4K8ac_peak_849	5664	857
Pf3D7_05_v3	744525	744869	RH4K8ac_peak_850	3060	344
Pf3D7_05_v3	745149	745404	RH4K8ac_peak_851	1830	255
Pf3D7_05_v3	745779	746387	RH4K8ac_peak_852	4158	608
Pf3D7_05_v3	763674	763947	RH4K8ac_peak_854	2606	273
Pf3D7_05_v3	764425	764638	RH4K8ac_peak_855	2205	213
Pf3D7_05_v3	766598	766825	RH4K8ac_peak_856	1684	227
Pf3D7_05_v3	774560	775146	RH4K8ac_peak_857	4287	586
Pf3D7_05_v3	784829	785211	RH4K8ac_peak_858	1780	382
Pf3D7_05_v3	785592	786010	RH4K8ac_peak_859	2799	418
Pf3D7_05_v3	786953	787428	RH4K8ac_peak_860	1823	475
Pf3D7_05_v3	788494	789189	RH4K8ac_peak_861	4816	695
Pf3D7_05_v3	790339	790613	RH4K8ac_peak_862	1405	274
Pf3D7_05_v3	793766	794004	RH4K8ac_peak_863	1203	238
Pf3D7_05_v3	794484	794761	RH4K8ac_peak_864	1153	277
Pf3D7_05_v3	796598	797357	RH4K8ac_peak_865	5191	759
Pf3D7_05_v3	798375	798780	RH4K8ac_peak_866	3514	405
Pf3D7_05_v3	822733	823604	RH4K8ac_peak_867	4849	871
Pf3D7_05_v3	824001	824200	RH4K8ac_peak_868	1011	199
Pf3D7_05_v3	829524	829894	RH4K8ac_peak_869	2112	370
Pf3D7_05_v3	838185	838390	RH4K8ac_peak_870	1215	205
Pf3D7_05_v3	841561	842562	RH4K8ac_peak_871	5471	1001
Pf3D7_05_v3	843428	843917	RH4K8ac_peak_872	2691	489
Pf3D7_05_v3	845896	846286	RH4K8ac_peak_873	2340	390
Pf3D7_05_v3	857092	857437	RH4K8ac_peak_874	2756	345
Pf3D7_05_v3	865825	866069	RH4K8ac_peak_875	2064	244
Pf3D7_05_v3	875777	876119	RH4K8ac_peak_876	2637	342
Pf3D7_05_v3	878019	878321	RH4K8ac_peak_877	2017	302
Pf3D7_05_v3	882369	882594	RH4K8ac_peak_878	2040	225
Pf3D7_05_v3	884429	884657	RH4K8ac_peak_879	1864	228
Pf3D7_05_v3	891410	891861	RH4K8ac_peak_880	3015	451
Pf3D7_05_v3	892056	892793	RH4K8ac_peak_881	5333	737
Pf3D7_05_v3	897584	898676	RH4K8ac_peak_882	6882	1092
Pf3D7_05_v3	900004	900216	RH4K8ac_peak_883	1159	212
Pf3D7_05_v3	901358	901676	RH4K8ac_peak_884	1513	318
Pf3D7_05_v3	904849	905134	RH4K8ac_peak_885	1393	285
Pf3D7_05_v3	905940	906354	RH4K8ac_peak_886	1702	414
Pf3D7_05_v3	911959	912670	RH4K8ac_peak_887	4440	711
Pf3D7_05_v3	937152	937372	RH4K8ac_peak_888	1396	220
Pf3D7_05_v3	940418	940625	RH4K8ac_peak_889	1922	207
Pf3D7_05_v3	943628	943902	RH4K8ac_peak_890	1171	274
Pf3D7_05_v3	944511	945027	RH4K8ac_peak_891	3148	516
Pf3D7_05_v3	945440	945816	RH4K8ac_peak_892	1897	376
Pf3D7_05_v3	946042	946246	RH4K8ac_peak_893	1367	204
Pf3D7_05_v3	954740	955085	RH4K8ac_peak_894	1851	345
Pf3D7_05_v3	957864	958203	RH4K8ac_peak_895	2211	339
Pf3D7_05_v3	958573	958783	RH4K8ac_peak_896	1881	210
Pf3D7_05_v3	963349	963969	RH4K8ac_peak_897	4524	620
Pf3D7_05_v3	971654	972187	RH4K8ac_peak_898	2113	533
Pf3D7_05_v3	981985	982244	RH4K8ac_peak_899	2089	259
Pf3D7_05_v3	986113	986498	RH4K8ac_peak_900	1362	385
Pf3D7_05_v3	988578	988864	RH4K8ac_peak_901	1302	286
Pf3D7_05_v3	991540	991976	RH4K8ac_peak_902	3034	436
Pf3D7_05_v3	993490	993769	RH4K8ac_peak_903	1854	279
Pf3D7_05_v3	1000507	1001395	RH4K8ac_peak_904	6394	888
Pf3D7_05_v3	1001542	1002029	RH4K8ac_peak_905	3829	487
Pf3D7_05_v3	1004276	1004506	RH4K8ac_peak_906	1668	230
Pf3D7_05_v3	1011959	1012217	RH4K8ac_peak_907	1633	258
Pf3D7_05_v3	1012614	1012966	RH4K8ac_peak_908	1346	352
Pf3D7_05_v3	1013567	1013914	RH4K8ac_peak_909	2853	347
Pf3D7_05_v3	1014104	1014483	RH4K8ac_peak_910	3295	379
Pf3D7_05_v3	1019555	1019805	RH4K8ac_peak_911	1711	250
Pf3D7_05_v3	1022986	1023345	RH4K8ac_peak_912	2519	359
Pf3D7_05_v3	1024109	1024561	RH4K8ac_peak_913	2334	452
Pf3D7_05_v3	1024942	1025141	RH4K8ac_peak_914	1155	199
Pf3D7_05_v3	1030025	1030283	RH4K8ac_peak_915	1805	258
Pf3D7_05_v3	1036289	1036519	RH4K8ac_peak_916	1878	230
Pf3D7_05_v3	1036816	1037526	RH4K8ac_peak_917	6261	710
Pf3D7_05_v3	1037746	1037988	RH4K8ac_peak_918	2061	242
Pf3D7_05_v3	1039967	1040246	RH4K8ac_peak_919	1258	279
Pf3D7_05_v3	1041854	1042623	RH4K8ac_peak_920	5567	769
Pf3D7_05_v3	1042953	1043426	RH4K8ac_peak_921	3637	473
Pf3D7_05_v3	1045476	1045689	RH4K8ac_peak_922	1384	213
Pf3D7_05_v3	1046089	1046696	RH4K8ac_peak_923	3587	607
Pf3D7_05_v3	1054144	1054732	RH4K8ac_peak_924	2864	588
Pf3D7_05_v3	1056383	1056717	RH4K8ac_peak_925	1773	334
Pf3D7_05_v3	1057697	1057935	RH4K8ac_peak_926	1615	238
Pf3D7_05_v3	1065207	1065507	RH4K8ac_peak_927	2014	300
Pf3D7_05_v3	1067829	1068159	RH4K8ac_peak_928	1399	330
Pf3D7_05_v3	1068523	1068810	RH4K8ac_peak_929	1570	287
Pf3D7_05_v3	1069064	1069580	RH4K8ac_peak_930	3732	516
Pf3D7_05_v3	1071249	1072195	RH4K8ac_peak_931	6980	946
Pf3D7_05_v3	1075989	1076417	RH4K8ac_peak_932	2850	428
Pf3D7_05_v3	1079775	1079997	RH4K8ac_peak_933	1361	222
Pf3D7_05_v3	1083595	1084475	RH4K8ac_peak_934	3740	880
Pf3D7_05_v3	1092915	1093235	RH4K8ac_peak_935	2980	320
Pf3D7_05_v3	1102104	1102329	RH4K8ac_peak_936	2411	225
Pf3D7_05_v3	1102982	1103515	RH4K8ac_peak_937	5305	533
Pf3D7_05_v3	1119050	1119559	RH4K8ac_peak_938	3050	509
Pf3D7_05_v3	1120726	1120954	RH4K8ac_peak_939	1888	228
Pf3D7_05_v3	1121424	1121750	RH4K8ac_peak_940	2289	326
Pf3D7_05_v3	1123065	1123265	RH4K8ac_peak_941	1294	200
Pf3D7_05_v3	1128019	1128238	RH4K8ac_peak_942	1461	219
Pf3D7_05_v3	1134384	1134733	RH4K8ac_peak_943	2202	349
Pf3D7_05_v3	1136129	1136434	RH4K8ac_peak_944	2406	305
Pf3D7_05_v3	1136724	1136927	RH4K8ac_peak_945	1078	203
Pf3D7_05_v3	1137734	1138144	RH4K8ac_peak_946	1659	410
Pf3D7_05_v3	1139455	1139664	RH4K8ac_peak_947	921	209
Pf3D7_05_v3	1144779	1145448	RH4K8ac_peak_948	4398	669
Pf3D7_05_v3	1146022	1146223	RH4K8ac_peak_949	860	201
Pf3D7_05_v3	1150587	1150818	RH4K8ac_peak_950	1109	231
Pf3D7_05_v3	1151105	1151649	RH4K8ac_peak_951	1964	544
Pf3D7_05_v3	1153637	1153933	RH4K8ac_peak_952	1847	296
Pf3D7_05_v3	1160942	1161584	RH4K8ac_peak_953	4986	642
Pf3D7_05_v3	1163630	1163971	RH4K8ac_peak_954	2532	341
Pf3D7_05_v3	1164552	1164984	RH4K8ac_peak_955	2680	432
Pf3D7_05_v3	1166472	1166740	RH4K8ac_peak_956	1541	268
Pf3D7_05_v3	1168872	1169431	RH4K8ac_peak_957	2317	559
Pf3D7_05_v3	1177002	1177574	RH4K8ac_peak_958	2511	572
Pf3D7_05_v3	1178285	1178767	RH4K8ac_peak_959	3479	482
Pf3D7_05_v3	1182217	1182463	RH4K8ac_peak_960	975	246
Pf3D7_05_v3	1191275	1191652	RH4K8ac_peak_961	2045	377
Pf3D7_05_v3	1192292	1192491	RH4K8ac_peak_962	1062	199
Pf3D7_05_v3	1211923	1212191	RH4K8ac_peak_963	1962	268
Pf3D7_05_v3	1222152	1222584	RH4K8ac_peak_964	1536	432
Pf3D7_05_v3	1224175	1224824	RH4K8ac_peak_965	2947	649
Pf3D7_05_v3	1225056	1225328	RH4K8ac_peak_966	1235	272
Pf3D7_05_v3	1226785	1227038	RH4K8ac_peak_967	1850	253
Pf3D7_05_v3	1229254	1229758	RH4K8ac_peak_968	3704	504
Pf3D7_05_v3	1229997	1230312	RH4K8ac_peak_969	2472	315
Pf3D7_05_v3	1242783	1243143	RH4K8ac_peak_970	2953	360
Pf3D7_05_v3	1257825	1260050	RH4K8ac_peak_971	14695	2225
Pf3D7_05_v3	1273813	1274158	RH4K8ac_peak_972	2567	345
Pf3D7_05_v3	1285869	1286080	RH4K8ac_peak_973	1538	211
Pf3D7_05_v3	1288162	1288493	RH4K8ac_peak_974	1660	331
Pf3D7_05_v3	1288837	1289156	RH4K8ac_peak_975	1632	319
Pf3D7_05_v3	1290168	1290495	RH4K8ac_peak_976	1795	327
Pf3D7_05_v3	1291257	1291584	RH4K8ac_peak_977	1721	327
Pf3D7_05_v3	1292344	1292839	RH4K8ac_peak_978	3217	495
Pf3D7_05_v3	1293028	1293332	RH4K8ac_peak_979	1556	304
Pf3D7_05_v3	1293500	1293728	RH4K8ac_peak_980	1085	228
Pf3D7_05_v3	1294021	1294232	RH4K8ac_peak_981	1070	211
Pf3D7_05_v3	1295852	1296229	RH4K8ac_peak_982	1693	377
Pf3D7_05_v3	1296797	1297510	RH4K8ac_peak_983	3189	713
Pf3D7_05_v3	1297716	1298371	RH4K8ac_peak_984	3011	655
Pf3D7_05_v3	1299532	1299783	RH4K8ac_peak_985	1070	251
Pf3D7_05_v3	1301153	1301806	RH4K8ac_peak_986	5107	653
Pf3D7_05_v3	1305276	1305522	RH4K8ac_peak_987	899	246
Pf3D7_05_v3	1305731	1306044	RH4K8ac_peak_988	1146	313
Pf3D7_05_v3	1307321	1307788	RH4K8ac_peak_989	1451	467
Pf3D7_05_v3	1309578	1309897	RH4K8ac_peak_990	2233	319
Pf3D7_05_v3	1313572	1313784	RH4K8ac_peak_991	1997	212
Pf3D7_05_v3	1343098	1343306	RH4K8ac_peak_992	1813	208
Pf3D7_06_v3	245593	245792	RH4K8ac_peak_1035	1081	199
Pf3D7_06_v3	425744	426226	RH4K8ac_peak_1064	3232	482
Pf3D7_06_v3	475019	475473	RH4K8ac_peak_1087	2324	454
Pf3D7_06_v3	606093	606509	RH4K8ac_peak_1116	2498	416
Pf3D7_06_v3	1097354	1097826	RH4K8ac_peak_1204	3619	472
Pf3D7_06_v3	1293784	1294372	RH4K8ac_peak_1236	2392	588
Pf3D7_06_v3	1406588	1412117	RH4K8ac_peak_1258	42972	5529
Pf3D7_06_v3	117	417	RH4K8ac_peak_993	5858	300
Pf3D7_06_v3	10751	10979	RH4K8ac_peak_994	1840	228
Pf3D7_06_v3	15158	16103	RH4K8ac_peak_995	6338	945
Pf3D7_06_v3	55156	55957	RH4K8ac_peak_996	3109	801
Pf3D7_06_v3	56179	56483	RH4K8ac_peak_997	1684	304
Pf3D7_06_v3	57772	58125	RH4K8ac_peak_998	3030	353
Pf3D7_06_v3	59843	60300	RH4K8ac_peak_999	3504	457
Pf3D7_06_v3	60458	60730	RH4K8ac_peak_1000	2678	272
Pf3D7_06_v3	60961	61670	RH4K8ac_peak_1001	5064	709
Pf3D7_06_v3	61878	62914	RH4K8ac_peak_1002	7213	1036
Pf3D7_06_v3	65861	66066	RH4K8ac_peak_1003	880	205
Pf3D7_06_v3	75609	75936	RH4K8ac_peak_1004	1080	327
Pf3D7_06_v3	76422	76716	RH4K8ac_peak_1005	1615	294
Pf3D7_06_v3	76967	77226	RH4K8ac_peak_1006	1270	259
Pf3D7_06_v3	77926	78374	RH4K8ac_peak_1007	1980	448
Pf3D7_06_v3	78652	78904	RH4K8ac_peak_1008	1571	252
Pf3D7_06_v3	97961	98252	RH4K8ac_peak_1009	2362	291
Pf3D7_06_v3	104151	104473	RH4K8ac_peak_1010	2495	322
Pf3D7_06_v3	106218	106503	RH4K8ac_peak_1011	2253	285
Pf3D7_06_v3	110097	110321	RH4K8ac_peak_1012	1902	224
Pf3D7_06_v3	116046	116392	RH4K8ac_peak_1013	2481	346
Pf3D7_06_v3	119921	120225	RH4K8ac_peak_1014	1810	304
Pf3D7_06_v3	129217	129966	RH4K8ac_peak_1015	4839	749
Pf3D7_06_v3	130359	130605	RH4K8ac_peak_1016	1752	246
Pf3D7_06_v3	131626	132079	RH4K8ac_peak_1017	2972	453
Pf3D7_06_v3	136231	136810	RH4K8ac_peak_1018	3323	579
Pf3D7_06_v3	140259	140556	RH4K8ac_peak_1019	2360	297
Pf3D7_06_v3	148524	148895	RH4K8ac_peak_1020	2639	371
Pf3D7_06_v3	154981	155185	RH4K8ac_peak_1021	1827	204
Pf3D7_06_v3	160233	160594	RH4K8ac_peak_1022	2184	361
Pf3D7_06_v3	161241	161452	RH4K8ac_peak_1023	1602	211
Pf3D7_06_v3	176808	177176	RH4K8ac_peak_1024	2716	368
Pf3D7_06_v3	178927	179200	RH4K8ac_peak_1025	1401	273
Pf3D7_06_v3	180972	181345	RH4K8ac_peak_1026	1803	373
Pf3D7_06_v3	182128	182525	RH4K8ac_peak_1027	2324	397
Pf3D7_06_v3	189109	189408	RH4K8ac_peak_1028	2276	299
Pf3D7_06_v3	213453	214120	RH4K8ac_peak_1029	4119	667
Pf3D7_06_v3	215675	215971	RH4K8ac_peak_1030	1551	296
Pf3D7_06_v3	218355	218627	RH4K8ac_peak_1031	2311	272
Pf3D7_06_v3	224765	225037	RH4K8ac_peak_1032	1817	272
Pf3D7_06_v3	236425	236784	RH4K8ac_peak_1033	2933	359
Pf3D7_06_v3	244250	244488	RH4K8ac_peak_1034	1960	238
Pf3D7_06_v3	247665	247866	RH4K8ac_peak_1036	1170	201
Pf3D7_06_v3	255933	256213	RH4K8ac_peak_1037	1551	280
Pf3D7_06_v3	261057	261348	RH4K8ac_peak_1038	1611	291
Pf3D7_06_v3	261758	262113	RH4K8ac_peak_1039	1647	355
Pf3D7_06_v3	262716	263303	RH4K8ac_peak_1040	3847	587
Pf3D7_06_v3	271453	271695	RH4K8ac_peak_1041	2290	242
Pf3D7_06_v3	282108	282452	RH4K8ac_peak_1042	2610	344
Pf3D7_06_v3	284616	284882	RH4K8ac_peak_1043	2178	266
Pf3D7_06_v3	290683	291025	RH4K8ac_peak_1044	2397	342
Pf3D7_06_v3	292882	293386	RH4K8ac_peak_1045	3128	504
Pf3D7_06_v3	332430	332853	RH4K8ac_peak_1046	2994	423
Pf3D7_06_v3	334563	334912	RH4K8ac_peak_1047	2679	349
Pf3D7_06_v3	341398	341626	RH4K8ac_peak_1048	1553	228
Pf3D7_06_v3	343267	343490	RH4K8ac_peak_1049	1443	223
Pf3D7_06_v3	348073	348333	RH4K8ac_peak_1050	1794	260
Pf3D7_06_v3	351980	352335	RH4K8ac_peak_1051	2757	355
Pf3D7_06_v3	352584	352817	RH4K8ac_peak_1052	1216	233
Pf3D7_06_v3	354386	354690	RH4K8ac_peak_1053	1349	304
Pf3D7_06_v3	358466	358669	RH4K8ac_peak_1054	1670	203
Pf3D7_06_v3	361027	361351	RH4K8ac_peak_1055	1630	324
Pf3D7_06_v3	362770	363818	RH4K8ac_peak_1056	7302	1048
Pf3D7_06_v3	390447	390660	RH4K8ac_peak_1057	1101	213
Pf3D7_06_v3	391288	391714	RH4K8ac_peak_1058	1558	426
Pf3D7_06_v3	410860	411310	RH4K8ac_peak_1059	3673	450
Pf3D7_06_v3	411472	411973	RH4K8ac_peak_1060	4591	501
Pf3D7_06_v3	419221	419466	RH4K8ac_peak_1061	1952	245
Pf3D7_06_v3	424461	424663	RH4K8ac_peak_1062	846	202
Pf3D7_06_v3	425106	425324	RH4K8ac_peak_1063	1222	218
Pf3D7_06_v3	426473	427323	RH4K8ac_peak_1065	5627	850
Pf3D7_06_v3	433127	433335	RH4K8ac_peak_1066	1321	208
Pf3D7_06_v3	433732	434161	RH4K8ac_peak_1067	2908	429
Pf3D7_06_v3	435208	435484	RH4K8ac_peak_1068	2399	276
Pf3D7_06_v3	441744	442153	RH4K8ac_peak_1069	1785	409
Pf3D7_06_v3	444689	445170	RH4K8ac_peak_1070	4596	481
Pf3D7_06_v3	446311	446785	RH4K8ac_peak_1071	1693	474
Pf3D7_06_v3	447773	448005	RH4K8ac_peak_1072	918	232
Pf3D7_06_v3	449935	450311	RH4K8ac_peak_1073	2869	376
Pf3D7_06_v3	451429	451921	RH4K8ac_peak_1074	2334	492
Pf3D7_06_v3	453729	455116	RH4K8ac_peak_1075	10707	1387
Pf3D7_06_v3	456768	457524	RH4K8ac_peak_1076	5045	756
Pf3D7_06_v3	459281	459514	RH4K8ac_peak_1077	1727	233
Pf3D7_06_v3	459972	460484	RH4K8ac_peak_1078	4137	512
Pf3D7_06_v3	462417	462828	RH4K8ac_peak_1079	2391	411
Pf3D7_06_v3	465528	465859	RH4K8ac_peak_1080	1695	331
Pf3D7_06_v3	466200	466426	RH4K8ac_peak_1081	1305	226
Pf3D7_06_v3	466830	467051	RH4K8ac_peak_1082	1031	221
Pf3D7_06_v3	468049	468281	RH4K8ac_peak_1083	1988	232
Pf3D7_06_v3	470927	471239	RH4K8ac_peak_1084	2444	312
Pf3D7_06_v3	471759	472096	RH4K8ac_peak_1085	2689	337
Pf3D7_06_v3	473211	474168	RH4K8ac_peak_1086	6095	957
Pf3D7_06_v3	481537	481884	RH4K8ac_peak_1088	2079	347
Pf3D7_06_v3	482847	484034	RH4K8ac_peak_1089	7929	1187
Pf3D7_06_v3	487926	488269	RH4K8ac_peak_1090	2526	343
Pf3D7_06_v3	493519	493789	RH4K8ac_peak_1091	2559	270
Pf3D7_06_v3	497906	498373	RH4K8ac_peak_1092	4266	467
Pf3D7_06_v3	498579	498953	RH4K8ac_peak_1093	2529	374
Pf3D7_06_v3	499408	499681	RH4K8ac_peak_1094	2415	273
Pf3D7_06_v3	501630	501832	RH4K8ac_peak_1095	1058	202
Pf3D7_06_v3	510668	511123	RH4K8ac_peak_1096	2801	455
Pf3D7_06_v3	520537	520889	RH4K8ac_peak_1097	2093	352
Pf3D7_06_v3	524908	525142	RH4K8ac_peak_1098	1791	234
Pf3D7_06_v3	526033	527206	RH4K8ac_peak_1099	7395	1173
Pf3D7_06_v3	527961	528290	RH4K8ac_peak_1100	2226	329
Pf3D7_06_v3	531045	531483	RH4K8ac_peak_1101	3034	438
Pf3D7_06_v3	532056	532460	RH4K8ac_peak_1102	3574	404
Pf3D7_06_v3	537675	538013	RH4K8ac_peak_1103	2235	338
Pf3D7_06_v3	539177	539591	RH4K8ac_peak_1104	2448	414
Pf3D7_06_v3	543686	543911	RH4K8ac_peak_1105	1780	225
Pf3D7_06_v3	547464	547749	RH4K8ac_peak_1106	2270	285
Pf3D7_06_v3	561196	561405	RH4K8ac_peak_1107	1462	209
Pf3D7_06_v3	562334	562905	RH4K8ac_peak_1108	1986	571
Pf3D7_06_v3	584407	584729	RH4K8ac_peak_1109	2378	322
Pf3D7_06_v3	585171	585868	RH4K8ac_peak_1110	4955	697
Pf3D7_06_v3	587066	588718	RH4K8ac_peak_1111	11835	1652
Pf3D7_06_v3	589490	589822	RH4K8ac_peak_1112	2368	332
Pf3D7_06_v3	595620	595842	RH4K8ac_peak_1113	1846	222
Pf3D7_06_v3	603451	603724	RH4K8ac_peak_1114	1001	273
Pf3D7_06_v3	604429	605210	RH4K8ac_peak_1115	4713	781
Pf3D7_06_v3	606942	607324	RH4K8ac_peak_1117	1603	382
Pf3D7_06_v3	610811	611130	RH4K8ac_peak_1118	1598	319
Pf3D7_06_v3	615238	615595	RH4K8ac_peak_1119	2721	357
Pf3D7_06_v3	616215	616557	RH4K8ac_peak_1120	2168	342
Pf3D7_06_v3	621134	621477	RH4K8ac_peak_1121	2545	343
Pf3D7_06_v3	622344	622591	RH4K8ac_peak_1122	1686	247
Pf3D7_06_v3	623078	623551	RH4K8ac_peak_1123	3569	473
Pf3D7_06_v3	667399	667840	RH4K8ac_peak_1124	2511	441
Pf3D7_06_v3	672105	672418	RH4K8ac_peak_1125	1376	313
Pf3D7_06_v3	674158	674596	RH4K8ac_peak_1126	2964	438
Pf3D7_06_v3	694736	694983	RH4K8ac_peak_1127	1401	247
Pf3D7_06_v3	696767	697022	RH4K8ac_peak_1128	2343	255
Pf3D7_06_v3	699356	699612	RH4K8ac_peak_1129	1883	256
Pf3D7_06_v3	716161	716593	RH4K8ac_peak_1130	1644	432
Pf3D7_06_v3	722036	722314	RH4K8ac_peak_1131	1402	278
Pf3D7_06_v3	724989	725686	RH4K8ac_peak_1132	5756	697
Pf3D7_06_v3	726990	727277	RH4K8ac_peak_1133	2475	287
Pf3D7_06_v3	728103	728317	RH4K8ac_peak_1134	2106	214
Pf3D7_06_v3	747026	747551	RH4K8ac_peak_1135	1742	525
Pf3D7_06_v3	747705	747977	RH4K8ac_peak_1136	1298	272
Pf3D7_06_v3	748440	748887	RH4K8ac_peak_1137	5117	447
Pf3D7_06_v3	751066	751357	RH4K8ac_peak_1138	1213	291
Pf3D7_06_v3	752012	752234	RH4K8ac_peak_1139	1001	222
Pf3D7_06_v3	752564	752809	RH4K8ac_peak_1140	979	245
Pf3D7_06_v3	754307	754862	RH4K8ac_peak_1141	5013	555
Pf3D7_06_v3	756173	756526	RH4K8ac_peak_1142	1329	353
Pf3D7_06_v3	756792	757057	RH4K8ac_peak_1143	1580	265
Pf3D7_06_v3	762050	762472	RH4K8ac_peak_1144	2730	422
Pf3D7_06_v3	766473	766835	RH4K8ac_peak_1145	1472	362
Pf3D7_06_v3	768577	768980	RH4K8ac_peak_1146	1895	403
Pf3D7_06_v3	774556	775413	RH4K8ac_peak_1147	5503	857
Pf3D7_06_v3	783185	783417	RH4K8ac_peak_1148	1639	232
Pf3D7_06_v3	784442	784772	RH4K8ac_peak_1149	2519	330
Pf3D7_06_v3	798206	798523	RH4K8ac_peak_1150	1859	317
Pf3D7_06_v3	799226	799960	RH4K8ac_peak_1151	5149	734
Pf3D7_06_v3	811602	811971	RH4K8ac_peak_1152	3156	369
Pf3D7_06_v3	821795	822045	RH4K8ac_peak_1153	1965	250
Pf3D7_06_v3	823581	823796	RH4K8ac_peak_1154	1879	215
Pf3D7_06_v3	840634	840926	RH4K8ac_peak_1155	2179	292
Pf3D7_06_v3	844656	844958	RH4K8ac_peak_1156	1466	302
Pf3D7_06_v3	851383	851884	RH4K8ac_peak_1157	3884	501
Pf3D7_06_v3	853885	854189	RH4K8ac_peak_1158	1760	304
Pf3D7_06_v3	855224	855519	RH4K8ac_peak_1159	2672	295
Pf3D7_06_v3	861645	862054	RH4K8ac_peak_1160	2264	409
Pf3D7_06_v3	862831	863125	RH4K8ac_peak_1161	1913	294
Pf3D7_06_v3	869014	869290	RH4K8ac_peak_1162	2327	276
Pf3D7_06_v3	871424	872144	RH4K8ac_peak_1163	5127	720
Pf3D7_06_v3	873762	873991	RH4K8ac_peak_1164	1363	229
Pf3D7_06_v3	874832	875231	RH4K8ac_peak_1165	2644	399
Pf3D7_06_v3	877205	877762	RH4K8ac_peak_1166	3076	557
Pf3D7_06_v3	880175	880742	RH4K8ac_peak_1167	4025	567
Pf3D7_06_v3	882013	882225	RH4K8ac_peak_1168	1621	212
Pf3D7_06_v3	892021	892412	RH4K8ac_peak_1169	2657	391
Pf3D7_06_v3	894866	895849	RH4K8ac_peak_1170	6303	983
Pf3D7_06_v3	906019	906279	RH4K8ac_peak_1171	2158	260
Pf3D7_06_v3	911502	911885	RH4K8ac_peak_1172	2206	383
Pf3D7_06_v3	939757	940090	RH4K8ac_peak_1173	1742	333
Pf3D7_06_v3	946244	947581	RH4K8ac_peak_1174	8456	1337
Pf3D7_06_v3	947955	948505	RH4K8ac_peak_1175	3639	550
Pf3D7_06_v3	952219	952469	RH4K8ac_peak_1176	897	250
Pf3D7_06_v3	961298	961580	RH4K8ac_peak_1177	2633	282
Pf3D7_06_v3	963783	964119	RH4K8ac_peak_1178	2512	336
Pf3D7_06_v3	974499	974699	RH4K8ac_peak_1179	843	200
Pf3D7_06_v3	976288	976497	RH4K8ac_peak_1180	959	209
Pf3D7_06_v3	976976	977960	RH4K8ac_peak_1181	5555	984
Pf3D7_06_v3	981032	982461	RH4K8ac_peak_1182	9521	1429
Pf3D7_06_v3	986619	986847	RH4K8ac_peak_1183	1668	228
Pf3D7_06_v3	991862	992151	RH4K8ac_peak_1184	1943	289
Pf3D7_06_v3	994256	994887	RH4K8ac_peak_1185	3866	631
Pf3D7_06_v3	1020095	1020301	RH4K8ac_peak_1186	1361	206
Pf3D7_06_v3	1023245	1023539	RH4K8ac_peak_1187	2264	294
Pf3D7_06_v3	1035385	1035684	RH4K8ac_peak_1188	1767	299
Pf3D7_06_v3	1039380	1040064	RH4K8ac_peak_1189	5180	684
Pf3D7_06_v3	1042457	1042680	RH4K8ac_peak_1190	1721	223
Pf3D7_06_v3	1043513	1043783	RH4K8ac_peak_1191	1980	270
Pf3D7_06_v3	1051773	1052426	RH4K8ac_peak_1192	4274	653
Pf3D7_06_v3	1055614	1055874	RH4K8ac_peak_1193	1644	260
Pf3D7_06_v3	1059707	1060039	RH4K8ac_peak_1194	1801	332
Pf3D7_06_v3	1066152	1066450	RH4K8ac_peak_1195	2548	298
Pf3D7_06_v3	1073755	1073969	RH4K8ac_peak_1196	1348	214
Pf3D7_06_v3	1075029	1075348	RH4K8ac_peak_1197	2289	319
Pf3D7_06_v3	1078997	1079217	RH4K8ac_peak_1198	1289	220
Pf3D7_06_v3	1080776	1081241	RH4K8ac_peak_1199	3955	465
Pf3D7_06_v3	1083672	1084228	RH4K8ac_peak_1200	3209	556
Pf3D7_06_v3	1084580	1084927	RH4K8ac_peak_1201	1824	347
Pf3D7_06_v3	1092517	1092908	RH4K8ac_peak_1202	3606	391
Pf3D7_06_v3	1093248	1093553	RH4K8ac_peak_1203	2604	305
Pf3D7_06_v3	1098061	1098635	RH4K8ac_peak_1205	3652	574
Pf3D7_06_v3	1099781	1100069	RH4K8ac_peak_1206	1683	288
Pf3D7_06_v3	1100274	1100846	RH4K8ac_peak_1207	4210	572
Pf3D7_06_v3	1101857	1102177	RH4K8ac_peak_1208	1866	320
Pf3D7_06_v3	1103069	1103324	RH4K8ac_peak_1209	1063	255
Pf3D7_06_v3	1104188	1104489	RH4K8ac_peak_1210	2236	301
Pf3D7_06_v3	1115184	1115383	RH4K8ac_peak_1211	2058	199
Pf3D7_06_v3	1116828	1117486	RH4K8ac_peak_1212	4243	658
Pf3D7_06_v3	1123019	1123363	RH4K8ac_peak_1213	2782	344
Pf3D7_06_v3	1132483	1132793	RH4K8ac_peak_1214	2573	310
Pf3D7_06_v3	1138819	1139188	RH4K8ac_peak_1215	2775	369
Pf3D7_06_v3	1145308	1145875	RH4K8ac_peak_1216	4508	567
Pf3D7_06_v3	1146227	1146751	RH4K8ac_peak_1217	3994	524
Pf3D7_06_v3	1146958	1147310	RH4K8ac_peak_1218	2867	352
Pf3D7_06_v3	1154606	1154809	RH4K8ac_peak_1219	1166	203
Pf3D7_06_v3	1157662	1158040	RH4K8ac_peak_1220	1820	378
Pf3D7_06_v3	1167082	1167641	RH4K8ac_peak_1221	4648	559
Pf3D7_06_v3	1168462	1169048	RH4K8ac_peak_1222	4692	586
Pf3D7_06_v3	1170762	1171032	RH4K8ac_peak_1223	1642	270
Pf3D7_06_v3	1177606	1178018	RH4K8ac_peak_1224	2138	412
Pf3D7_06_v3	1182817	1183091	RH4K8ac_peak_1225	1471	274
Pf3D7_06_v3	1183649	1183993	RH4K8ac_peak_1226	2136	344
Pf3D7_06_v3	1188235	1188489	RH4K8ac_peak_1227	2113	254
Pf3D7_06_v3	1202451	1202707	RH4K8ac_peak_1228	1221	256
Pf3D7_06_v3	1205487	1205966	RH4K8ac_peak_1229	3821	479
Pf3D7_06_v3	1219888	1220179	RH4K8ac_peak_1230	1432	291
Pf3D7_06_v3	1248682	1248968	RH4K8ac_peak_1231	1320	286
Pf3D7_06_v3	1274246	1275692	RH4K8ac_peak_1232	5722	1446
Pf3D7_06_v3	1276276	1276547	RH4K8ac_peak_1233	1693	271
Pf3D7_06_v3	1283832	1284088	RH4K8ac_peak_1234	1558	256
Pf3D7_06_v3	1292459	1293047	RH4K8ac_peak_1235	3400	588
Pf3D7_06_v3	1299090	1299308	RH4K8ac_peak_1237	913	218
Pf3D7_06_v3	1302327	1302910	RH4K8ac_peak_1238	4690	583
Pf3D7_06_v3	1303433	1303789	RH4K8ac_peak_1239	3329	356
Pf3D7_06_v3	1304139	1305112	RH4K8ac_peak_1240	6863	973
Pf3D7_06_v3	1305722	1305965	RH4K8ac_peak_1241	1916	243
Pf3D7_06_v3	1306243	1306579	RH4K8ac_peak_1242	2608	336
Pf3D7_06_v3	1306754	1307174	RH4K8ac_peak_1243	3282	420
Pf3D7_06_v3	1341737	1342040	RH4K8ac_peak_1244	2724	303
Pf3D7_06_v3	1347813	1348108	RH4K8ac_peak_1245	2422	295
Pf3D7_06_v3	1351247	1351907	RH4K8ac_peak_1246	5296	660
Pf3D7_06_v3	1356058	1356305	RH4K8ac_peak_1247	2085	247
Pf3D7_06_v3	1362985	1363246	RH4K8ac_peak_1248	2075	261
Pf3D7_06_v3	1365391	1365743	RH4K8ac_peak_1249	2734	352
Pf3D7_06_v3	1366220	1366511	RH4K8ac_peak_1250	2419	291
Pf3D7_06_v3	1368192	1368995	RH4K8ac_peak_1251	5296	803
Pf3D7_06_v3	1371769	1372882	RH4K8ac_peak_1252	7616	1113
Pf3D7_06_v3	1374782	1375344	RH4K8ac_peak_1253	3817	562
Pf3D7_06_v3	1377358	1377735	RH4K8ac_peak_1254	2986	377
Pf3D7_06_v3	1379785	1380227	RH4K8ac_peak_1255	3008	442
Pf3D7_06_v3	1384964	1385370	RH4K8ac_peak_1256	3041	406
Pf3D7_06_v3	1391501	1391905	RH4K8ac_peak_1257	3297	404
Pf3D7_06_v3	1416679	1416961	RH4K8ac_peak_1259	5940	282
Pf3D7_06_v3	1417165	1417396	RH4K8ac_peak_1260	1930	231
Pf3D7_06_v3	1417709	1417990	RH4K8ac_peak_1261	3321	281
Pf3D7_07_v3	1048512	1048736	RH4K8ac_peak_1432	2087	224
Pf3D7_07_v3	1439235	1442342	RH4K8ac_peak_1510	22589	3107
Pf3D7_07_v3	146960	147505	RH4K8ac_peak_1286	3305	545
Pf3D7_07_v3	343883	344600	RH4K8ac_peak_1308	4874	717
Pf3D7_07_v3	671061	671788	RH4K8ac_peak_1341	3542	727
Pf3D7_07_v3	950263	950672	RH4K8ac_peak_1408	3187	409
Pf3D7_07_v3	1080748	1081366	RH4K8ac_peak_1444	5127	618
Pf3D7_07_v3	1294128	1294485	RH4K8ac_peak_1484	1165	357
Pf3D7_07_v3	260	523	RH4K8ac_peak_1262	3843	263
Pf3D7_07_v3	673	986	RH4K8ac_peak_1263	4617	313
Pf3D7_07_v3	1144	2414	RH4K8ac_peak_1264	12734	1270
Pf3D7_07_v3	2613	4693	RH4K8ac_peak_1265	21646	2080
Pf3D7_07_v3	4903	8374	RH4K8ac_peak_1266	24439	3471
Pf3D7_07_v3	15887	16207	RH4K8ac_peak_1267	2680	320
Pf3D7_07_v3	25606	25827	RH4K8ac_peak_1268	1830	221
Pf3D7_07_v3	88244	88809	RH4K8ac_peak_1269	1748	565
Pf3D7_07_v3	90511	90755	RH4K8ac_peak_1270	2125	244
Pf3D7_07_v3	94136	94338	RH4K8ac_peak_1271	1103	202
Pf3D7_07_v3	94676	94982	RH4K8ac_peak_1272	1151	306
Pf3D7_07_v3	97141	97454	RH4K8ac_peak_1273	2516	313
Pf3D7_07_v3	99518	100318	RH4K8ac_peak_1274	2620	800
Pf3D7_07_v3	100581	100936	RH4K8ac_peak_1275	1742	355
Pf3D7_07_v3	101646	101981	RH4K8ac_peak_1276	2486	335
Pf3D7_07_v3	105051	105365	RH4K8ac_peak_1277	2488	314
Pf3D7_07_v3	107637	108110	RH4K8ac_peak_1278	1515	473
Pf3D7_07_v3	111053	111258	RH4K8ac_peak_1279	859	205
Pf3D7_07_v3	111501	112669	RH4K8ac_peak_1280	4950	1168
Pf3D7_07_v3	121595	121818	RH4K8ac_peak_1281	1677	223
Pf3D7_07_v3	123783	124271	RH4K8ac_peak_1282	4810	488
Pf3D7_07_v3	128429	128892	RH4K8ac_peak_1283	3001	463
Pf3D7_07_v3	129455	129656	RH4K8ac_peak_1284	1667	201
Pf3D7_07_v3	132366	132948	RH4K8ac_peak_1285	2355	582
Pf3D7_07_v3	160598	160833	RH4K8ac_peak_1287	2015	235
Pf3D7_07_v3	193356	193555	RH4K8ac_peak_1288	1828	199
Pf3D7_07_v3	216512	216738	RH4K8ac_peak_1289	1481	226
Pf3D7_07_v3	219073	219276	RH4K8ac_peak_1290	2184	203
Pf3D7_07_v3	220331	220672	RH4K8ac_peak_1291	2327	341
Pf3D7_07_v3	241267	241540	RH4K8ac_peak_1292	2254	273
Pf3D7_07_v3	241750	242197	RH4K8ac_peak_1293	3279	447
Pf3D7_07_v3	243166	243452	RH4K8ac_peak_1294	1917	286
Pf3D7_07_v3	244087	244304	RH4K8ac_peak_1295	2045	217
Pf3D7_07_v3	249907	250193	RH4K8ac_peak_1296	2205	286
Pf3D7_07_v3	265721	266132	RH4K8ac_peak_1297	3414	411
Pf3D7_07_v3	281015	281229	RH4K8ac_peak_1298	1895	214
Pf3D7_07_v3	285596	285876	RH4K8ac_peak_1299	1413	280
Pf3D7_07_v3	287094	287350	RH4K8ac_peak_1300	1356	256
Pf3D7_07_v3	304261	304510	RH4K8ac_peak_1301	1498	249
Pf3D7_07_v3	305497	305943	RH4K8ac_peak_1302	2384	446
Pf3D7_07_v3	306838	307251	RH4K8ac_peak_1303	2508	413
Pf3D7_07_v3	325256	325483	RH4K8ac_peak_1304	1733	227
Pf3D7_07_v3	327359	327601	RH4K8ac_peak_1305	1469	242
Pf3D7_07_v3	330007	330316	RH4K8ac_peak_1306	2539	309
Pf3D7_07_v3	335996	336286	RH4K8ac_peak_1307	1976	290
Pf3D7_07_v3	345029	346307	RH4K8ac_peak_1309	7517	1278
Pf3D7_07_v3	354010	354565	RH4K8ac_peak_1310	3065	555
Pf3D7_07_v3	357742	358604	RH4K8ac_peak_1311	4184	862
Pf3D7_07_v3	359414	359679	RH4K8ac_peak_1312	2439	265
Pf3D7_07_v3	361365	361670	RH4K8ac_peak_1313	1916	305
Pf3D7_07_v3	361962	362257	RH4K8ac_peak_1314	1801	295
Pf3D7_07_v3	367003	367700	RH4K8ac_peak_1315	5303	697
Pf3D7_07_v3	379734	379971	RH4K8ac_peak_1316	1386	237
Pf3D7_07_v3	381592	382340	RH4K8ac_peak_1317	5369	748
Pf3D7_07_v3	382489	382691	RH4K8ac_peak_1318	1837	202
Pf3D7_07_v3	391646	392110	RH4K8ac_peak_1319	3362	464
Pf3D7_07_v3	412650	413073	RH4K8ac_peak_1320	3335	423
Pf3D7_07_v3	433519	433765	RH4K8ac_peak_1321	1816	246
Pf3D7_07_v3	461009	461277	RH4K8ac_peak_1322	1620	268
Pf3D7_07_v3	469194	469551	RH4K8ac_peak_1323	2681	357
Pf3D7_07_v3	478944	479257	RH4K8ac_peak_1324	1610	313
Pf3D7_07_v3	480219	480558	RH4K8ac_peak_1325	1621	339
Pf3D7_07_v3	481458	481775	RH4K8ac_peak_1326	2246	317
Pf3D7_07_v3	495076	495424	RH4K8ac_peak_1327	1767	348
Pf3D7_07_v3	499237	499590	RH4K8ac_peak_1328	2413	353
Pf3D7_07_v3	547694	548153	RH4K8ac_peak_1329	3203	459
Pf3D7_07_v3	612393	612956	RH4K8ac_peak_1330	3645	563
Pf3D7_07_v3	625778	625986	RH4K8ac_peak_1331	1406	208
Pf3D7_07_v3	637579	637801	RH4K8ac_peak_1332	859	222
Pf3D7_07_v3	640197	640677	RH4K8ac_peak_1333	1658	480
Pf3D7_07_v3	643139	643499	RH4K8ac_peak_1334	2338	360
Pf3D7_07_v3	645361	645768	RH4K8ac_peak_1335	1454	407
Pf3D7_07_v3	650790	651109	RH4K8ac_peak_1336	2870	319
Pf3D7_07_v3	659038	659382	RH4K8ac_peak_1337	3067	344
Pf3D7_07_v3	660176	660412	RH4K8ac_peak_1338	1445	236
Pf3D7_07_v3	666817	667016	RH4K8ac_peak_1339	1307	199
Pf3D7_07_v3	667891	668656	RH4K8ac_peak_1340	5045	765
Pf3D7_07_v3	672539	672760	RH4K8ac_peak_1342	1073	221
Pf3D7_07_v3	673417	673689	RH4K8ac_peak_1343	1852	272
Pf3D7_07_v3	673945	674248	RH4K8ac_peak_1344	2026	303
Pf3D7_07_v3	691084	691394	RH4K8ac_peak_1345	2071	310
Pf3D7_07_v3	694534	694810	RH4K8ac_peak_1346	1747	276
Pf3D7_07_v3	707881	708121	RH4K8ac_peak_1347	1576	240
Pf3D7_07_v3	712495	712717	RH4K8ac_peak_1348	1946	222
Pf3D7_07_v3	717386	717652	RH4K8ac_peak_1349	1850	266
Pf3D7_07_v3	719542	719790	RH4K8ac_peak_1350	1006	248
Pf3D7_07_v3	721175	721484	RH4K8ac_peak_1351	1718	309
Pf3D7_07_v3	732119	732710	RH4K8ac_peak_1352	4278	591
Pf3D7_07_v3	739755	740034	RH4K8ac_peak_1353	1295	279
Pf3D7_07_v3	742108	743022	RH4K8ac_peak_1354	5635	914
Pf3D7_07_v3	749138	749434	RH4K8ac_peak_1355	1583	296
Pf3D7_07_v3	751801	752081	RH4K8ac_peak_1356	1957	280
Pf3D7_07_v3	752409	752879	RH4K8ac_peak_1357	3269	470
Pf3D7_07_v3	755636	755888	RH4K8ac_peak_1358	1850	252
Pf3D7_07_v3	762315	763224	RH4K8ac_peak_1359	6844	909
Pf3D7_07_v3	766054	766286	RH4K8ac_peak_1360	2157	232
Pf3D7_07_v3	785737	786030	RH4K8ac_peak_1361	2712	293
Pf3D7_07_v3	798785	799593	RH4K8ac_peak_1362	6071	808
Pf3D7_07_v3	800935	802487	RH4K8ac_peak_1363	11985	1552
Pf3D7_07_v3	806067	806276	RH4K8ac_peak_1364	1340	209
Pf3D7_07_v3	806420	806659	RH4K8ac_peak_1365	1546	239
Pf3D7_07_v3	807077	809119	RH4K8ac_peak_1366	10279	2042
Pf3D7_07_v3	812419	813378	RH4K8ac_peak_1367	6733	959
Pf3D7_07_v3	813627	813919	RH4K8ac_peak_1368	2243	292
Pf3D7_07_v3	814265	815575	RH4K8ac_peak_1369	9458	1310
Pf3D7_07_v3	817082	817617	RH4K8ac_peak_1370	3850	535
Pf3D7_07_v3	818364	818648	RH4K8ac_peak_1371	1853	284
Pf3D7_07_v3	820394	820717	RH4K8ac_peak_1372	1964	323
Pf3D7_07_v3	822259	822518	RH4K8ac_peak_1373	1393	259
Pf3D7_07_v3	822793	823102	RH4K8ac_peak_1374	2106	309
Pf3D7_07_v3	823403	824161	RH4K8ac_peak_1375	3260	758
Pf3D7_07_v3	825377	825916	RH4K8ac_peak_1376	2930	539
Pf3D7_07_v3	830659	831244	RH4K8ac_peak_1377	4028	585
Pf3D7_07_v3	831585	831893	RH4K8ac_peak_1378	2214	308
Pf3D7_07_v3	832580	832794	RH4K8ac_peak_1379	1709	214
Pf3D7_07_v3	854724	855005	RH4K8ac_peak_1380	1917	281
Pf3D7_07_v3	857863	858119	RH4K8ac_peak_1381	1077	256
Pf3D7_07_v3	862113	862510	RH4K8ac_peak_1382	1784	397
Pf3D7_07_v3	864438	864660	RH4K8ac_peak_1383	1561	222
Pf3D7_07_v3	867137	867339	RH4K8ac_peak_1384	2003	202
Pf3D7_07_v3	873865	874283	RH4K8ac_peak_1385	3043	418
Pf3D7_07_v3	876772	877109	RH4K8ac_peak_1386	2228	337
Pf3D7_07_v3	878189	878588	RH4K8ac_peak_1387	2661	399
Pf3D7_07_v3	879539	880009	RH4K8ac_peak_1388	2274	470
Pf3D7_07_v3	881932	882376	RH4K8ac_peak_1389	2061	444
Pf3D7_07_v3	883011	883667	RH4K8ac_peak_1390	4786	656
Pf3D7_07_v3	884016	884337	RH4K8ac_peak_1391	2429	321
Pf3D7_07_v3	884739	884942	RH4K8ac_peak_1392	1566	203
Pf3D7_07_v3	885593	886040	RH4K8ac_peak_1393	1875	447
Pf3D7_07_v3	893765	894186	RH4K8ac_peak_1394	3667	421
Pf3D7_07_v3	916990	917333	RH4K8ac_peak_1395	2458	343
Pf3D7_07_v3	921928	922127	RH4K8ac_peak_1396	1244	199
Pf3D7_07_v3	925418	925774	RH4K8ac_peak_1397	2653	356
Pf3D7_07_v3	931437	931858	RH4K8ac_peak_1398	2780	421
Pf3D7_07_v3	933972	934318	RH4K8ac_peak_1399	2041	346
Pf3D7_07_v3	938230	938512	RH4K8ac_peak_1400	1649	282
Pf3D7_07_v3	940775	941016	RH4K8ac_peak_1401	1336	241
Pf3D7_07_v3	941497	942364	RH4K8ac_peak_1402	5459	867
Pf3D7_07_v3	942947	943197	RH4K8ac_peak_1403	1533	250
Pf3D7_07_v3	943397	943596	RH4K8ac_peak_1404	1229	199
Pf3D7_07_v3	944113	944429	RH4K8ac_peak_1405	2290	316
Pf3D7_07_v3	944898	945320	RH4K8ac_peak_1406	3396	422
Pf3D7_07_v3	946345	946901	RH4K8ac_peak_1407	4641	556
Pf3D7_07_v3	952633	953043	RH4K8ac_peak_1409	2318	410
Pf3D7_07_v3	955319	956392	RH4K8ac_peak_1410	7520	1073
Pf3D7_07_v3	957612	958012	RH4K8ac_peak_1411	2080	400
Pf3D7_07_v3	960442	960723	RH4K8ac_peak_1412	1664	281
Pf3D7_07_v3	964266	964620	RH4K8ac_peak_1413	3266	354
Pf3D7_07_v3	970561	970882	RH4K8ac_peak_1414	2060	321
Pf3D7_07_v3	972638	972946	RH4K8ac_peak_1415	2067	308
Pf3D7_07_v3	973686	974320	RH4K8ac_peak_1416	4589	634
Pf3D7_07_v3	976562	978422	RH4K8ac_peak_1417	23077	1860
Pf3D7_07_v3	979410	979644	RH4K8ac_peak_1418	2276	234
Pf3D7_07_v3	983073	983381	RH4K8ac_peak_1419	1694	308
Pf3D7_07_v3	984878	985348	RH4K8ac_peak_1420	2848	470
Pf3D7_07_v3	988854	989169	RH4K8ac_peak_1421	2243	315
Pf3D7_07_v3	990165	991254	RH4K8ac_peak_1422	7539	1089
Pf3D7_07_v3	996312	996908	RH4K8ac_peak_1423	4689	596
Pf3D7_07_v3	997816	998200	RH4K8ac_peak_1424	3191	384
Pf3D7_07_v3	1002417	1002672	RH4K8ac_peak_1425	2616	255
Pf3D7_07_v3	1013909	1014367	RH4K8ac_peak_1426	3706	458
Pf3D7_07_v3	1020223	1020838	RH4K8ac_peak_1427	3249	615
Pf3D7_07_v3	1022432	1022643	RH4K8ac_peak_1428	1065	211
Pf3D7_07_v3	1023175	1023877	RH4K8ac_peak_1429	3359	702
Pf3D7_07_v3	1038709	1038921	RH4K8ac_peak_1430	2141	212
Pf3D7_07_v3	1044778	1044991	RH4K8ac_peak_1431	1843	213
Pf3D7_07_v3	1050436	1051088	RH4K8ac_peak_1433	3431	652
Pf3D7_07_v3	1062308	1062531	RH4K8ac_peak_1434	1777	223
Pf3D7_07_v3	1066355	1067322	RH4K8ac_peak_1435	6460	967
Pf3D7_07_v3	1070934	1071165	RH4K8ac_peak_1436	1675	231
Pf3D7_07_v3	1071464	1071670	RH4K8ac_peak_1437	1426	206
Pf3D7_07_v3	1072071	1072347	RH4K8ac_peak_1438	2201	276
Pf3D7_07_v3	1072573	1072811	RH4K8ac_peak_1439	2358	238
Pf3D7_07_v3	1073490	1074327	RH4K8ac_peak_1440	5302	837
Pf3D7_07_v3	1074671	1075051	RH4K8ac_peak_1441	1601	380
Pf3D7_07_v3	1076316	1076624	RH4K8ac_peak_1442	1728	308
Pf3D7_07_v3	1076842	1077315	RH4K8ac_peak_1443	2189	473
Pf3D7_07_v3	1081564	1082614	RH4K8ac_peak_1445	6808	1050
Pf3D7_07_v3	1082986	1083232	RH4K8ac_peak_1446	1141	246
Pf3D7_07_v3	1084327	1084637	RH4K8ac_peak_1447	1671	310
Pf3D7_07_v3	1085412	1085843	RH4K8ac_peak_1448	2167	431
Pf3D7_07_v3	1086529	1087027	RH4K8ac_peak_1449	3282	498
Pf3D7_07_v3	1087176	1087460	RH4K8ac_peak_1450	1557	284
Pf3D7_07_v3	1087663	1087898	RH4K8ac_peak_1451	1227	235
Pf3D7_07_v3	1088174	1088384	RH4K8ac_peak_1452	1123	210
Pf3D7_07_v3	1090013	1091176	RH4K8ac_peak_1453	5082	1163
Pf3D7_07_v3	1091485	1091798	RH4K8ac_peak_1454	1311	313
Pf3D7_07_v3	1092167	1092668	RH4K8ac_peak_1455	3269	501
Pf3D7_07_v3	1093033	1093292	RH4K8ac_peak_1456	1074	259
Pf3D7_07_v3	1104192	1104516	RH4K8ac_peak_1457	2412	324
Pf3D7_07_v3	1107659	1107880	RH4K8ac_peak_1458	2251	221
Pf3D7_07_v3	1139681	1139888	RH4K8ac_peak_1459	985	207
Pf3D7_07_v3	1144082	1144307	RH4K8ac_peak_1460	1701	225
Pf3D7_07_v3	1145656	1145991	RH4K8ac_peak_1461	2885	335
Pf3D7_07_v3	1159749	1160420	RH4K8ac_peak_1462	4734	671
Pf3D7_07_v3	1161547	1161750	RH4K8ac_peak_1463	1562	203
Pf3D7_07_v3	1171314	1171628	RH4K8ac_peak_1464	2637	314
Pf3D7_07_v3	1191626	1191976	RH4K8ac_peak_1465	2897	350
Pf3D7_07_v3	1195389	1196013	RH4K8ac_peak_1466	3765	624
Pf3D7_07_v3	1223582	1224105	RH4K8ac_peak_1467	3928	523
Pf3D7_07_v3	1231409	1231842	RH4K8ac_peak_1468	2934	433
Pf3D7_07_v3	1234521	1234728	RH4K8ac_peak_1469	1607	207
Pf3D7_07_v3	1236453	1236746	RH4K8ac_peak_1470	1378	293
Pf3D7_07_v3	1251206	1251441	RH4K8ac_peak_1471	1545	235
Pf3D7_07_v3	1252550	1252980	RH4K8ac_peak_1472	2333	430
Pf3D7_07_v3	1255414	1255880	RH4K8ac_peak_1473	3186	466
Pf3D7_07_v3	1257128	1257495	RH4K8ac_peak_1474	2872	367
Pf3D7_07_v3	1258614	1258972	RH4K8ac_peak_1475	2034	358
Pf3D7_07_v3	1263214	1263618	RH4K8ac_peak_1476	2760	404
Pf3D7_07_v3	1271790	1272064	RH4K8ac_peak_1477	2944	274
Pf3D7_07_v3	1278777	1280829	RH4K8ac_peak_1478	15376	2052
Pf3D7_07_v3	1281860	1282260	RH4K8ac_peak_1479	2580	400
Pf3D7_07_v3	1289700	1290002	RH4K8ac_peak_1480	1341	302
Pf3D7_07_v3	1290880	1291129	RH4K8ac_peak_1481	1031	249
Pf3D7_07_v3	1291805	1292337	RH4K8ac_peak_1482	1974	532
Pf3D7_07_v3	1292495	1292956	RH4K8ac_peak_1483	1646	461
Pf3D7_07_v3	1295511	1295771	RH4K8ac_peak_1485	1342	260
Pf3D7_07_v3	1298055	1298339	RH4K8ac_peak_1486	2218	284
Pf3D7_07_v3	1303745	1303970	RH4K8ac_peak_1487	1793	225
Pf3D7_07_v3	1306065	1306344	RH4K8ac_peak_1488	2115	279
Pf3D7_07_v3	1314915	1315212	RH4K8ac_peak_1489	1626	297
Pf3D7_07_v3	1317978	1318231	RH4K8ac_peak_1490	1131	253
Pf3D7_07_v3	1318400	1318749	RH4K8ac_peak_1491	1368	349
Pf3D7_07_v3	1318912	1319135	RH4K8ac_peak_1492	995	223
Pf3D7_07_v3	1319508	1320303	RH4K8ac_peak_1493	3067	795
Pf3D7_07_v3	1321551	1322269	RH4K8ac_peak_1494	5126	718
Pf3D7_07_v3	1324935	1325136	RH4K8ac_peak_1495	811	201
Pf3D7_07_v3	1326469	1326950	RH4K8ac_peak_1496	3940	481
Pf3D7_07_v3	1334106	1334562	RH4K8ac_peak_1497	1906	456
Pf3D7_07_v3	1347390	1347675	RH4K8ac_peak_1498	1133	285
Pf3D7_07_v3	1347996	1348265	RH4K8ac_peak_1499	1092	269
Pf3D7_07_v3	1352453	1352652	RH4K8ac_peak_1500	992	199
Pf3D7_07_v3	1358191	1358692	RH4K8ac_peak_1501	3405	501
Pf3D7_07_v3	1362151	1362417	RH4K8ac_peak_1502	1982	266
Pf3D7_07_v3	1372462	1372724	RH4K8ac_peak_1503	1892	262
Pf3D7_07_v3	1391116	1391446	RH4K8ac_peak_1504	1940	330
Pf3D7_07_v3	1415008	1415458	RH4K8ac_peak_1505	3595	450
Pf3D7_07_v3	1418507	1418932	RH4K8ac_peak_1506	2678	425
Pf3D7_07_v3	1419821	1420172	RH4K8ac_peak_1507	2907	351
Pf3D7_07_v3	1429072	1429507	RH4K8ac_peak_1508	3313	435
Pf3D7_07_v3	1437981	1438969	RH4K8ac_peak_1509	7014	988
Pf3D7_07_v3	1442525	1445082	RH4K8ac_peak_1511	24613	2557
Pf3D7_08_v3	278359	279047	RH4K8ac_peak_1573	5771	688
Pf3D7_08_v3	621878	623408	RH4K8ac_peak_1640	10748	1530
Pf3D7_08_v3	703872	704684	RH4K8ac_peak_1667	5645	812
Pf3D7_08_v3	802534	803068	RH4K8ac_peak_1688	4103	534
Pf3D7_08_v3	965937	966702	RH4K8ac_peak_1723	3798	765
Pf3D7_08_v3	1277696	1278085	RH4K8ac_peak_1791	3235	389
Pf3D7_08_v3	1376142	1376400	RH4K8ac_peak_1828	1347	258
Pf3D7_08_v3	1669	4214	RH4K8ac_peak_1512	21967	2545
Pf3D7_08_v3	4397	5949	RH4K8ac_peak_1513	11361	1552
Pf3D7_08_v3	6512	6715	RH4K8ac_peak_1514	2025	203
Pf3D7_08_v3	7003	8124	RH4K8ac_peak_1515	7710	1121
Pf3D7_08_v3	8329	8579	RH4K8ac_peak_1516	2422	250
Pf3D7_08_v3	16744	17064	RH4K8ac_peak_1517	2563	320
Pf3D7_08_v3	18709	19001	RH4K8ac_peak_1518	2453	292
Pf3D7_08_v3	26009	26382	RH4K8ac_peak_1519	3242	373
Pf3D7_08_v3	27666	28027	RH4K8ac_peak_1520	2852	361
Pf3D7_08_v3	28380	28693	RH4K8ac_peak_1521	2243	313
Pf3D7_08_v3	31644	31859	RH4K8ac_peak_1522	1770	215
Pf3D7_08_v3	48133	48613	RH4K8ac_peak_1523	3707	480
Pf3D7_08_v3	66654	66936	RH4K8ac_peak_1524	1399	282
Pf3D7_08_v3	74502	74813	RH4K8ac_peak_1525	1158	311
Pf3D7_08_v3	77531	77977	RH4K8ac_peak_1526	1553	446
Pf3D7_08_v3	78473	78736	RH4K8ac_peak_1527	1041	263
Pf3D7_08_v3	82616	82848	RH4K8ac_peak_1528	1300	232
Pf3D7_08_v3	83496	83905	RH4K8ac_peak_1529	2551	409
Pf3D7_08_v3	86590	86822	RH4K8ac_peak_1530	2024	232
Pf3D7_08_v3	86977	87732	RH4K8ac_peak_1531	5409	755
Pf3D7_08_v3	91712	92059	RH4K8ac_peak_1532	2181	347
Pf3D7_08_v3	95316	95590	RH4K8ac_peak_1533	1635	274
Pf3D7_08_v3	96289	96678	RH4K8ac_peak_1534	2758	389
Pf3D7_08_v3	96905	97221	RH4K8ac_peak_1535	2492	316
Pf3D7_08_v3	105862	106228	RH4K8ac_peak_1536	1573	366
Pf3D7_08_v3	106626	107100	RH4K8ac_peak_1537	2976	474
Pf3D7_08_v3	107912	108240	RH4K8ac_peak_1538	2235	328
Pf3D7_08_v3	109109	109548	RH4K8ac_peak_1539	2246	439
Pf3D7_08_v3	122709	123161	RH4K8ac_peak_1540	1781	452
Pf3D7_08_v3	124106	124391	RH4K8ac_peak_1541	1013	285
Pf3D7_08_v3	130641	130916	RH4K8ac_peak_1542	2674	275
Pf3D7_08_v3	142532	142776	RH4K8ac_peak_1543	1754	244
Pf3D7_08_v3	148319	149043	RH4K8ac_peak_1544	6071	724
Pf3D7_08_v3	165472	165743	RH4K8ac_peak_1545	2238	271
Pf3D7_08_v3	173142	173486	RH4K8ac_peak_1546	3437	344
Pf3D7_08_v3	180696	180939	RH4K8ac_peak_1547	1897	243
Pf3D7_08_v3	181844	182595	RH4K8ac_peak_1548	5204	751
Pf3D7_08_v3	185147	185441	RH4K8ac_peak_1549	2604	294
Pf3D7_08_v3	186920	187145	RH4K8ac_peak_1550	2262	225
Pf3D7_08_v3	187663	187936	RH4K8ac_peak_1551	1669	273
Pf3D7_08_v3	190407	190631	RH4K8ac_peak_1552	1305	224
Pf3D7_08_v3	191598	191997	RH4K8ac_peak_1553	2194	399
Pf3D7_08_v3	192517	192895	RH4K8ac_peak_1554	2965	378
Pf3D7_08_v3	196652	196853	RH4K8ac_peak_1555	1888	201
Pf3D7_08_v3	202684	202977	RH4K8ac_peak_1556	1676	293
Pf3D7_08_v3	207502	207755	RH4K8ac_peak_1557	1057	253
Pf3D7_08_v3	214959	216006	RH4K8ac_peak_1558	9157	1047
Pf3D7_08_v3	218247	218506	RH4K8ac_peak_1559	2018	259
Pf3D7_08_v3	222070	222275	RH4K8ac_peak_1560	1556	205
Pf3D7_08_v3	231466	231693	RH4K8ac_peak_1561	1939	227
Pf3D7_08_v3	233776	234071	RH4K8ac_peak_1562	2086	295
Pf3D7_08_v3	234306	234748	RH4K8ac_peak_1563	1902	442
Pf3D7_08_v3	235506	235773	RH4K8ac_peak_1564	1312	267
Pf3D7_08_v3	241936	242629	RH4K8ac_peak_1565	3945	693
Pf3D7_08_v3	244426	244690	RH4K8ac_peak_1566	2378	264
Pf3D7_08_v3	255557	256025	RH4K8ac_peak_1567	3449	468
Pf3D7_08_v3	264557	264758	RH4K8ac_peak_1568	2099	201
Pf3D7_08_v3	268183	268394	RH4K8ac_peak_1569	1856	211
Pf3D7_08_v3	270113	270680	RH4K8ac_peak_1570	3898	567
Pf3D7_08_v3	271504	271973	RH4K8ac_peak_1571	3109	469
Pf3D7_08_v3	276967	277228	RH4K8ac_peak_1572	2107	261
Pf3D7_08_v3	279798	280256	RH4K8ac_peak_1574	3230	458
Pf3D7_08_v3	280696	281089	RH4K8ac_peak_1575	3080	393
Pf3D7_08_v3	282621	282832	RH4K8ac_peak_1576	1257	211
Pf3D7_08_v3	284403	284614	RH4K8ac_peak_1577	1549	211
Pf3D7_08_v3	285310	285661	RH4K8ac_peak_1578	1611	351
Pf3D7_08_v3	286403	286690	RH4K8ac_peak_1579	1625	287
Pf3D7_08_v3	287070	288458	RH4K8ac_peak_1580	9397	1388
Pf3D7_08_v3	289300	289758	RH4K8ac_peak_1581	2485	458
Pf3D7_08_v3	290878	291151	RH4K8ac_peak_1582	2155	273
Pf3D7_08_v3	293152	293382	RH4K8ac_peak_1583	1887	230
Pf3D7_08_v3	295888	297092	RH4K8ac_peak_1584	6889	1204
Pf3D7_08_v3	297421	298729	RH4K8ac_peak_1585	8069	1308
Pf3D7_08_v3	303007	303511	RH4K8ac_peak_1586	3020	504
Pf3D7_08_v3	303657	304718	RH4K8ac_peak_1587	6388	1061
Pf3D7_08_v3	305248	305752	RH4K8ac_peak_1588	3366	504
Pf3D7_08_v3	306794	307120	RH4K8ac_peak_1589	2881	326
Pf3D7_08_v3	308013	309187	RH4K8ac_peak_1590	5554	1174
Pf3D7_08_v3	310263	310472	RH4K8ac_peak_1591	1403	209
Pf3D7_08_v3	311945	313104	RH4K8ac_peak_1592	8406	1159
Pf3D7_08_v3	322244	322452	RH4K8ac_peak_1593	1176	208
Pf3D7_08_v3	329587	329917	RH4K8ac_peak_1594	2280	330
Pf3D7_08_v3	330640	330923	RH4K8ac_peak_1595	1919	283
Pf3D7_08_v3	361195	361423	RH4K8ac_peak_1596	1715	228
Pf3D7_08_v3	366016	366424	RH4K8ac_peak_1597	2751	408
Pf3D7_08_v3	368512	368807	RH4K8ac_peak_1598	2226	295
Pf3D7_08_v3	369678	370072	RH4K8ac_peak_1599	2416	394
Pf3D7_08_v3	376503	376816	RH4K8ac_peak_1600	2254	313
Pf3D7_08_v3	378092	378296	RH4K8ac_peak_1601	1321	204
Pf3D7_08_v3	382513	382905	RH4K8ac_peak_1602	2784	392
Pf3D7_08_v3	383986	385002	RH4K8ac_peak_1603	5629	1016
Pf3D7_08_v3	388126	388390	RH4K8ac_peak_1604	1988	264
Pf3D7_08_v3	392640	393106	RH4K8ac_peak_1605	3481	466
Pf3D7_08_v3	402535	402823	RH4K8ac_peak_1606	1526	288
Pf3D7_08_v3	416422	416932	RH4K8ac_peak_1607	4117	510
Pf3D7_08_v3	417661	418072	RH4K8ac_peak_1608	3047	411
Pf3D7_08_v3	418313	418639	RH4K8ac_peak_1609	1513	326
Pf3D7_08_v3	419336	419745	RH4K8ac_peak_1610	1933	409
Pf3D7_08_v3	420386	420824	RH4K8ac_peak_1611	1849	438
Pf3D7_08_v3	422174	422659	RH4K8ac_peak_1612	2909	485
Pf3D7_08_v3	422812	423109	RH4K8ac_peak_1613	1094	297
Pf3D7_08_v3	445538	445759	RH4K8ac_peak_1614	1879	221
Pf3D7_08_v3	464090	464604	RH4K8ac_peak_1615	3589	514
Pf3D7_08_v3	465253	465793	RH4K8ac_peak_1616	4009	540
Pf3D7_08_v3	474892	475095	RH4K8ac_peak_1617	1610	203
Pf3D7_08_v3	475544	476151	RH4K8ac_peak_1618	4281	607
Pf3D7_08_v3	480638	480882	RH4K8ac_peak_1619	2078	244
Pf3D7_08_v3	504477	504724	RH4K8ac_peak_1620	1925	247
Pf3D7_08_v3	505755	506721	RH4K8ac_peak_1621	5330	966
Pf3D7_08_v3	516749	516955	RH4K8ac_peak_1622	903	206
Pf3D7_08_v3	517884	518267	RH4K8ac_peak_1623	1755	383
Pf3D7_08_v3	519637	519843	RH4K8ac_peak_1624	1353	206
Pf3D7_08_v3	531229	531574	RH4K8ac_peak_1625	1573	345
Pf3D7_08_v3	532231	532750	RH4K8ac_peak_1626	2879	519
Pf3D7_08_v3	533693	534043	RH4K8ac_peak_1627	2113	350
Pf3D7_08_v3	535031	535236	RH4K8ac_peak_1628	1295	205
Pf3D7_08_v3	544483	544700	RH4K8ac_peak_1629	1646	217
Pf3D7_08_v3	560829	561065	RH4K8ac_peak_1630	1875	236
Pf3D7_08_v3	564213	564432	RH4K8ac_peak_1631	1580	219
Pf3D7_08_v3	564655	564912	RH4K8ac_peak_1632	1250	257
Pf3D7_08_v3	567802	568050	RH4K8ac_peak_1633	2252	248
Pf3D7_08_v3	571059	571328	RH4K8ac_peak_1634	2286	269
Pf3D7_08_v3	575697	575951	RH4K8ac_peak_1635	1629	254
Pf3D7_08_v3	579442	579668	RH4K8ac_peak_1636	1664	226
Pf3D7_08_v3	589882	590680	RH4K8ac_peak_1637	4767	798
Pf3D7_08_v3	595121	595551	RH4K8ac_peak_1638	2856	430
Pf3D7_08_v3	609860	610081	RH4K8ac_peak_1639	2033	221
Pf3D7_08_v3	628449	628832	RH4K8ac_peak_1641	3156	383
Pf3D7_08_v3	632848	633658	RH4K8ac_peak_1642	3168	810
Pf3D7_08_v3	636609	636827	RH4K8ac_peak_1643	1609	218
Pf3D7_08_v3	638002	638427	RH4K8ac_peak_1644	2855	425
Pf3D7_08_v3	641170	641380	RH4K8ac_peak_1645	1560	210
Pf3D7_08_v3	647356	647594	RH4K8ac_peak_1646	1925	238
Pf3D7_08_v3	649514	649888	RH4K8ac_peak_1647	1430	374
Pf3D7_08_v3	650499	650778	RH4K8ac_peak_1648	1588	279
Pf3D7_08_v3	653497	653967	RH4K8ac_peak_1649	1836	470
Pf3D7_08_v3	654145	654394	RH4K8ac_peak_1650	1165	249
Pf3D7_08_v3	655460	655659	RH4K8ac_peak_1651	968	199
Pf3D7_08_v3	655925	656254	RH4K8ac_peak_1652	1128	329
Pf3D7_08_v3	660186	660532	RH4K8ac_peak_1653	2600	346
Pf3D7_08_v3	662250	662695	RH4K8ac_peak_1654	1710	445
Pf3D7_08_v3	664043	664326	RH4K8ac_peak_1655	1223	283
Pf3D7_08_v3	666813	667102	RH4K8ac_peak_1656	2179	289
Pf3D7_08_v3	668519	668913	RH4K8ac_peak_1657	1896	394
Pf3D7_08_v3	670488	670708	RH4K8ac_peak_1658	1667	220
Pf3D7_08_v3	675060	675534	RH4K8ac_peak_1659	3198	474
Pf3D7_08_v3	676455	676688	RH4K8ac_peak_1660	1927	233
Pf3D7_08_v3	680883	681133	RH4K8ac_peak_1661	1343	250
Pf3D7_08_v3	681487	681796	RH4K8ac_peak_1662	1887	309
Pf3D7_08_v3	683199	683486	RH4K8ac_peak_1663	1568	287
Pf3D7_08_v3	684321	684666	RH4K8ac_peak_1664	1687	345
Pf3D7_08_v3	687461	688029	RH4K8ac_peak_1665	4583	568
Pf3D7_08_v3	694938	695510	RH4K8ac_peak_1666	3871	572
Pf3D7_08_v3	706491	706856	RH4K8ac_peak_1668	2659	365
Pf3D7_08_v3	708206	708759	RH4K8ac_peak_1669	4143	553
Pf3D7_08_v3	710146	710516	RH4K8ac_peak_1670	2373	370
Pf3D7_08_v3	725847	726415	RH4K8ac_peak_1671	2634	568
Pf3D7_08_v3	743838	744105	RH4K8ac_peak_1672	2416	267
Pf3D7_08_v3	744336	744535	RH4K8ac_peak_1673	2190	199
Pf3D7_08_v3	745313	745580	RH4K8ac_peak_1674	1989	267
Pf3D7_08_v3	746031	746385	RH4K8ac_peak_1675	2540	354
Pf3D7_08_v3	747247	747532	RH4K8ac_peak_1676	2110	285
Pf3D7_08_v3	748683	748933	RH4K8ac_peak_1677	1673	250
Pf3D7_08_v3	750193	750612	RH4K8ac_peak_1678	2401	419
Pf3D7_08_v3	752397	753177	RH4K8ac_peak_1679	4677	780
Pf3D7_08_v3	755948	756192	RH4K8ac_peak_1680	1135	244
Pf3D7_08_v3	757199	757614	RH4K8ac_peak_1681	2506	415
Pf3D7_08_v3	760938	761384	RH4K8ac_peak_1682	2164	446
Pf3D7_08_v3	766728	767038	RH4K8ac_peak_1683	1418	310
Pf3D7_08_v3	774291	774729	RH4K8ac_peak_1684	2835	438
Pf3D7_08_v3	776286	776718	RH4K8ac_peak_1685	2699	432
Pf3D7_08_v3	798093	798363	RH4K8ac_peak_1686	1287	270
Pf3D7_08_v3	800894	801669	RH4K8ac_peak_1687	5381	775
Pf3D7_08_v3	803832	804088	RH4K8ac_peak_1689	1230	256
Pf3D7_08_v3	814422	814777	RH4K8ac_peak_1690	1736	355
Pf3D7_08_v3	819302	819643	RH4K8ac_peak_1691	1038	341
Pf3D7_08_v3	821404	821748	RH4K8ac_peak_1692	2711	344
Pf3D7_08_v3	824604	825380	RH4K8ac_peak_1693	4974	776
Pf3D7_08_v3	829935	830334	RH4K8ac_peak_1694	1516	399
Pf3D7_08_v3	830739	831148	RH4K8ac_peak_1695	2866	409
Pf3D7_08_v3	836037	836914	RH4K8ac_peak_1696	4659	877
Pf3D7_08_v3	837244	837476	RH4K8ac_peak_1697	875	232
Pf3D7_08_v3	843770	844180	RH4K8ac_peak_1698	2168	410
Pf3D7_08_v3	856210	856642	RH4K8ac_peak_1699	3119	432
Pf3D7_08_v3	859250	859469	RH4K8ac_peak_1700	1024	219
Pf3D7_08_v3	860426	862361	RH4K8ac_peak_1701	13054	1935
Pf3D7_08_v3	869571	869825	RH4K8ac_peak_1702	2028	254
Pf3D7_08_v3	880185	880406	RH4K8ac_peak_1703	1611	221
Pf3D7_08_v3	881729	882029	RH4K8ac_peak_1704	1412	300
Pf3D7_08_v3	884170	884373	RH4K8ac_peak_1705	1014	203
Pf3D7_08_v3	889618	889833	RH4K8ac_peak_1706	1454	215
Pf3D7_08_v3	892844	893078	RH4K8ac_peak_1707	1918	234
Pf3D7_08_v3	894186	894828	RH4K8ac_peak_1708	3458	642
Pf3D7_08_v3	895409	896105	RH4K8ac_peak_1709	4343	696
Pf3D7_08_v3	905075	905298	RH4K8ac_peak_1710	2253	223
Pf3D7_08_v3	925155	925500	RH4K8ac_peak_1711	2323	345
Pf3D7_08_v3	934383	934838	RH4K8ac_peak_1712	3767	455
Pf3D7_08_v3	935189	935727	RH4K8ac_peak_1713	3983	538
Pf3D7_08_v3	938265	938500	RH4K8ac_peak_1714	2496	235
Pf3D7_08_v3	939719	940045	RH4K8ac_peak_1715	2015	326
Pf3D7_08_v3	944299	944526	RH4K8ac_peak_1716	1499	227
Pf3D7_08_v3	946004	946245	RH4K8ac_peak_1717	1073	241
Pf3D7_08_v3	956708	956910	RH4K8ac_peak_1718	1136	202
Pf3D7_08_v3	957488	957784	RH4K8ac_peak_1719	2464	296
Pf3D7_08_v3	958667	959509	RH4K8ac_peak_1720	4893	842
Pf3D7_08_v3	959728	959965	RH4K8ac_peak_1721	1754	237
Pf3D7_08_v3	961363	961601	RH4K8ac_peak_1722	2274	238
Pf3D7_08_v3	968416	968747	RH4K8ac_peak_1724	2105	331
Pf3D7_08_v3	969733	970163	RH4K8ac_peak_1725	2794	430
Pf3D7_08_v3	971206	971657	RH4K8ac_peak_1726	3109	451
Pf3D7_08_v3	976181	976787	RH4K8ac_peak_1727	2706	606
Pf3D7_08_v3	978050	978325	RH4K8ac_peak_1728	1234	275
Pf3D7_08_v3	978912	979182	RH4K8ac_peak_1729	1827	270
Pf3D7_08_v3	979416	980049	RH4K8ac_peak_1730	4342	633
Pf3D7_08_v3	997653	998205	RH4K8ac_peak_1731	4121	552
Pf3D7_08_v3	998430	998791	RH4K8ac_peak_1732	3393	361
Pf3D7_08_v3	1001066	1001362	RH4K8ac_peak_1733	1948	296
Pf3D7_08_v3	1005911	1006887	RH4K8ac_peak_1734	6161	976
Pf3D7_08_v3	1007899	1008831	RH4K8ac_peak_1735	5470	932
Pf3D7_08_v3	1009047	1009437	RH4K8ac_peak_1736	3459	390
Pf3D7_08_v3	1009866	1010258	RH4K8ac_peak_1737	3023	392
Pf3D7_08_v3	1011053	1011305	RH4K8ac_peak_1738	1919	252
Pf3D7_08_v3	1013020	1013720	RH4K8ac_peak_1739	3742	700
Pf3D7_08_v3	1013876	1014220	RH4K8ac_peak_1740	2524	344
Pf3D7_08_v3	1019084	1019314	RH4K8ac_peak_1741	1639	230
Pf3D7_08_v3	1019868	1020077	RH4K8ac_peak_1742	975	209
Pf3D7_08_v3	1022543	1023022	RH4K8ac_peak_1743	3438	479
Pf3D7_08_v3	1023169	1023462	RH4K8ac_peak_1744	2360	293
Pf3D7_08_v3	1026423	1026673	RH4K8ac_peak_1745	945	250
Pf3D7_08_v3	1028809	1029035	RH4K8ac_peak_1746	1426	226
Pf3D7_08_v3	1036016	1036293	RH4K8ac_peak_1747	1944	277
Pf3D7_08_v3	1037144	1037466	RH4K8ac_peak_1748	2247	322
Pf3D7_08_v3	1047630	1047847	RH4K8ac_peak_1749	1938	217
Pf3D7_08_v3	1048047	1048440	RH4K8ac_peak_1750	3140	393
Pf3D7_08_v3	1050441	1050836	RH4K8ac_peak_1751	3061	395
Pf3D7_08_v3	1053558	1053762	RH4K8ac_peak_1752	1900	204
Pf3D7_08_v3	1058076	1058511	RH4K8ac_peak_1753	3176	435
Pf3D7_08_v3	1060948	1061454	RH4K8ac_peak_1754	3221	506
Pf3D7_08_v3	1068539	1068887	RH4K8ac_peak_1755	1947	348
Pf3D7_08_v3	1070836	1071079	RH4K8ac_peak_1756	1032	243
Pf3D7_08_v3	1080184	1080461	RH4K8ac_peak_1757	2405	277
Pf3D7_08_v3	1082886	1083117	RH4K8ac_peak_1758	1740	231
Pf3D7_08_v3	1095339	1095551	RH4K8ac_peak_1759	1476	212
Pf3D7_08_v3	1096757	1097571	RH4K8ac_peak_1760	3338	814
Pf3D7_08_v3	1098448	1098846	RH4K8ac_peak_1761	2251	398
Pf3D7_08_v3	1104030	1104402	RH4K8ac_peak_1762	2676	372
Pf3D7_08_v3	1106573	1107138	RH4K8ac_peak_1763	3355	565
Pf3D7_08_v3	1107729	1108099	RH4K8ac_peak_1764	2505	370
Pf3D7_08_v3	1127003	1127403	RH4K8ac_peak_1765	3037	400
Pf3D7_08_v3	1143913	1144225	RH4K8ac_peak_1766	1710	312
Pf3D7_08_v3	1145084	1145344	RH4K8ac_peak_1767	1380	260
Pf3D7_08_v3	1160297	1160613	RH4K8ac_peak_1768	2536	316
Pf3D7_08_v3	1184732	1185189	RH4K8ac_peak_1769	2677	457
Pf3D7_08_v3	1186272	1186487	RH4K8ac_peak_1770	1679	215
Pf3D7_08_v3	1203036	1203360	RH4K8ac_peak_1771	2445	324
Pf3D7_08_v3	1205822	1206104	RH4K8ac_peak_1772	1957	282
Pf3D7_08_v3	1206886	1207462	RH4K8ac_peak_1773	3981	576
Pf3D7_08_v3	1207791	1208041	RH4K8ac_peak_1774	2076	250
Pf3D7_08_v3	1216281	1216627	RH4K8ac_peak_1775	2807	346
Pf3D7_08_v3	1218753	1219662	RH4K8ac_peak_1776	6110	909
Pf3D7_08_v3	1225415	1225809	RH4K8ac_peak_1777	1831	394
Pf3D7_08_v3	1227747	1228026	RH4K8ac_peak_1778	1291	279
Pf3D7_08_v3	1237330	1237610	RH4K8ac_peak_1779	2464	280
Pf3D7_08_v3	1238410	1239477	RH4K8ac_peak_1780	6530	1067
Pf3D7_08_v3	1240511	1241006	RH4K8ac_peak_1781	4137	495
Pf3D7_08_v3	1241899	1242268	RH4K8ac_peak_1782	2442	369
Pf3D7_08_v3	1242986	1243545	RH4K8ac_peak_1783	2934	559
Pf3D7_08_v3	1243869	1244192	RH4K8ac_peak_1784	1714	323
Pf3D7_08_v3	1245348	1245623	RH4K8ac_peak_1785	1840	275
Pf3D7_08_v3	1254623	1255291	RH4K8ac_peak_1786	4407	668
Pf3D7_08_v3	1259450	1260528	RH4K8ac_peak_1787	9279	1078
Pf3D7_08_v3	1260855	1261093	RH4K8ac_peak_1788	1416	238
Pf3D7_08_v3	1269281	1269615	RH4K8ac_peak_1789	2239	334
Pf3D7_08_v3	1275661	1276648	RH4K8ac_peak_1790	6878	987
Pf3D7_08_v3	1278566	1278794	RH4K8ac_peak_1792	1623	228
Pf3D7_08_v3	1279140	1279519	RH4K8ac_peak_1793	4155	379
Pf3D7_08_v3	1280947	1281200	RH4K8ac_peak_1794	1539	253
Pf3D7_08_v3	1284668	1285084	RH4K8ac_peak_1795	3013	416
Pf3D7_08_v3	1285760	1286100	RH4K8ac_peak_1796	2412	340
Pf3D7_08_v3	1286696	1286946	RH4K8ac_peak_1797	2091	250
Pf3D7_08_v3	1287770	1288031	RH4K8ac_peak_1798	2166	261
Pf3D7_08_v3	1288997	1289229	RH4K8ac_peak_1799	1463	232
Pf3D7_08_v3	1294478	1294750	RH4K8ac_peak_1800	1384	272
Pf3D7_08_v3	1297544	1297789	RH4K8ac_peak_1801	2186	245
Pf3D7_08_v3	1298957	1299166	RH4K8ac_peak_1802	929	209
Pf3D7_08_v3	1300798	1301133	RH4K8ac_peak_1803	1261	335
Pf3D7_08_v3	1301653	1302140	RH4K8ac_peak_1804	2007	487
Pf3D7_08_v3	1305342	1306460	RH4K8ac_peak_1805	4138	1118
Pf3D7_08_v3	1306842	1308125	RH4K8ac_peak_1806	6072	1283
Pf3D7_08_v3	1311598	1312280	RH4K8ac_peak_1807	5046	682
Pf3D7_08_v3	1312619	1314776	RH4K8ac_peak_1808	14363	2157
Pf3D7_08_v3	1314986	1315261	RH4K8ac_peak_1809	2507	275
Pf3D7_08_v3	1316392	1316953	RH4K8ac_peak_1810	3619	561
Pf3D7_08_v3	1317753	1317992	RH4K8ac_peak_1811	1722	239
Pf3D7_08_v3	1319361	1319775	RH4K8ac_peak_1812	1630	414
Pf3D7_08_v3	1321881	1322767	RH4K8ac_peak_1813	5042	886
Pf3D7_08_v3	1329951	1330588	RH4K8ac_peak_1814	4481	637
Pf3D7_08_v3	1330735	1331170	RH4K8ac_peak_1815	3307	435
Pf3D7_08_v3	1340101	1340384	RH4K8ac_peak_1816	2145	283
Pf3D7_08_v3	1346084	1346725	RH4K8ac_peak_1817	2259	641
Pf3D7_08_v3	1351517	1352012	RH4K8ac_peak_1818	1571	495
Pf3D7_08_v3	1354135	1354639	RH4K8ac_peak_1819	3303	504
Pf3D7_08_v3	1355330	1355557	RH4K8ac_peak_1820	832	227
Pf3D7_08_v3	1355925	1356353	RH4K8ac_peak_1821	2641	428
Pf3D7_08_v3	1358317	1358642	RH4K8ac_peak_1822	2255	325
Pf3D7_08_v3	1365370	1366092	RH4K8ac_peak_1823	4855	722
Pf3D7_08_v3	1366929	1367465	RH4K8ac_peak_1824	4240	536
Pf3D7_08_v3	1369482	1369809	RH4K8ac_peak_1825	1966	327
Pf3D7_08_v3	1370676	1371061	RH4K8ac_peak_1826	1941	385
Pf3D7_08_v3	1373746	1375439	RH4K8ac_peak_1827	13483	1693
Pf3D7_08_v3	1378124	1378583	RH4K8ac_peak_1829	1658	459
Pf3D7_08_v3	1379151	1379485	RH4K8ac_peak_1830	1376	334
Pf3D7_08_v3	1381159	1381446	RH4K8ac_peak_1831	2036	287
Pf3D7_08_v3	1433270	1433515	RH4K8ac_peak_1832	2135	245
Pf3D7_08_v3	1436614	1437043	RH4K8ac_peak_1833	3071	429
Pf3D7_08_v3	1438010	1438342	RH4K8ac_peak_1834	3194	332
Pf3D7_08_v3	1440422	1440658	RH4K8ac_peak_1835	2189	236
Pf3D7_08_v3	1445821	1446237	RH4K8ac_peak_1836	3211	416
Pf3D7_08_v3	1446573	1446907	RH4K8ac_peak_1837	2805	334
Pf3D7_08_v3	1462765	1463006	RH4K8ac_peak_1838	2295	241
Pf3D7_08_v3	1463340	1464268	RH4K8ac_peak_1839	6467	928
Pf3D7_08_v3	1464771	1466968	RH4K8ac_peak_1840	16097	2197
Pf3D7_08_v3	1467123	1470414	RH4K8ac_peak_1841	27043	3291
Pf3D7_08_v3	1472393	1472624	RH4K8ac_peak_1842	2898	231
Pf3D7_09_v3	163251	164276	RH4K8ac_peak_1862	6970	1025
Pf3D7_09_v3	278427	278916	RH4K8ac_peak_1883	2512	489
Pf3D7_09_v3	556692	557093	RH4K8ac_peak_1929	2161	401
Pf3D7_09_v3	589222	589987	RH4K8ac_peak_1938	5941	765
Pf3D7_09_v3	1212386	1212715	RH4K8ac_peak_2098	2780	329
Pf3D7_09_v3	1244723	1245207	RH4K8ac_peak_2104	2391	484
Pf3D7_09_v3	1343285	1343619	RH4K8ac_peak_2132	2594	334
Pf3D7_09_v3	1425138	1425499	RH4K8ac_peak_2161	1441	361
Pf3D7_09_v3	169	3118	RH4K8ac_peak_1843	25164	2949
Pf3D7_09_v3	3267	7788	RH4K8ac_peak_1844	31532	4521
Pf3D7_09_v3	16448	16683	RH4K8ac_peak_1845	2063	235
Pf3D7_09_v3	23558	23823	RH4K8ac_peak_1846	2253	265
Pf3D7_09_v3	24894	25564	RH4K8ac_peak_1847	4928	670
Pf3D7_09_v3	29896	30647	RH4K8ac_peak_1848	5502	751
Pf3D7_09_v3	33641	33848	RH4K8ac_peak_1849	1615	207
Pf3D7_09_v3	39904	40289	RH4K8ac_peak_1850	2392	385
Pf3D7_09_v3	80392	80625	RH4K8ac_peak_1851	1131	233
Pf3D7_09_v3	82010	82259	RH4K8ac_peak_1852	2098	249
Pf3D7_09_v3	83593	83999	RH4K8ac_peak_1853	1517	406
Pf3D7_09_v3	97177	97445	RH4K8ac_peak_1854	1105	268
Pf3D7_09_v3	102936	103195	RH4K8ac_peak_1855	2134	259
Pf3D7_09_v3	121622	122012	RH4K8ac_peak_1856	2636	390
Pf3D7_09_v3	122571	122972	RH4K8ac_peak_1857	3496	401
Pf3D7_09_v3	129297	129640	RH4K8ac_peak_1858	2110	343
Pf3D7_09_v3	131780	132420	RH4K8ac_peak_1859	2373	640
Pf3D7_09_v3	132881	133138	RH4K8ac_peak_1860	1038	257
Pf3D7_09_v3	162885	163107	RH4K8ac_peak_1861	1781	222
Pf3D7_09_v3	167378	167579	RH4K8ac_peak_1863	1340	201
Pf3D7_09_v3	176702	177357	RH4K8ac_peak_1864	4471	655
Pf3D7_09_v3	185848	186338	RH4K8ac_peak_1865	3729	490
Pf3D7_09_v3	199582	199927	RH4K8ac_peak_1866	2648	345
Pf3D7_09_v3	208278	208773	RH4K8ac_peak_1867	2953	495
Pf3D7_09_v3	219118	219378	RH4K8ac_peak_1868	1511	260
Pf3D7_09_v3	223976	224194	RH4K8ac_peak_1869	1586	218
Pf3D7_09_v3	226731	227057	RH4K8ac_peak_1870	2577	326
Pf3D7_09_v3	240569	241626	RH4K8ac_peak_1871	8206	1057
Pf3D7_09_v3	241940	242334	RH4K8ac_peak_1872	3214	394
Pf3D7_09_v3	242646	242859	RH4K8ac_peak_1873	1958	213
Pf3D7_09_v3	244558	244881	RH4K8ac_peak_1874	2243	323
Pf3D7_09_v3	245315	245557	RH4K8ac_peak_1875	1970	242
Pf3D7_09_v3	246083	246498	RH4K8ac_peak_1876	3055	415
Pf3D7_09_v3	248510	248741	RH4K8ac_peak_1877	1742	231
Pf3D7_09_v3	251464	252674	RH4K8ac_peak_1878	8478	1210
Pf3D7_09_v3	256322	256608	RH4K8ac_peak_1879	2521	286
Pf3D7_09_v3	268103	268323	RH4K8ac_peak_1880	2064	220
Pf3D7_09_v3	274421	274777	RH4K8ac_peak_1881	1452	356
Pf3D7_09_v3	275191	275592	RH4K8ac_peak_1882	1887	401
Pf3D7_09_v3	283695	284026	RH4K8ac_peak_1884	1948	331
Pf3D7_09_v3	284193	284402	RH4K8ac_peak_1885	1261	209
Pf3D7_09_v3	292230	292441	RH4K8ac_peak_1886	1847	211
Pf3D7_09_v3	306272	306644	RH4K8ac_peak_1887	1843	372
Pf3D7_09_v3	312510	313059	RH4K8ac_peak_1888	3405	549
Pf3D7_09_v3	316071	316402	RH4K8ac_peak_1889	1284	331
Pf3D7_09_v3	319249	319448	RH4K8ac_peak_1890	1617	199
Pf3D7_09_v3	320953	321322	RH4K8ac_peak_1891	2677	369
Pf3D7_09_v3	332343	332767	RH4K8ac_peak_1892	1979	424
Pf3D7_09_v3	334140	334577	RH4K8ac_peak_1893	3090	437
Pf3D7_09_v3	336518	336754	RH4K8ac_peak_1894	1902	236
Pf3D7_09_v3	340205	340444	RH4K8ac_peak_1895	1577	239
Pf3D7_09_v3	350253	350716	RH4K8ac_peak_1896	2787	463
Pf3D7_09_v3	359072	359306	RH4K8ac_peak_1897	1093	234
Pf3D7_09_v3	360861	361304	RH4K8ac_peak_1898	2807	443
Pf3D7_09_v3	365169	365481	RH4K8ac_peak_1899	1448	312
Pf3D7_09_v3	367002	367371	RH4K8ac_peak_1900	2118	369
Pf3D7_09_v3	368977	369237	RH4K8ac_peak_1901	1195	260
Pf3D7_09_v3	373149	373443	RH4K8ac_peak_1902	1325	294
Pf3D7_09_v3	389744	390413	RH4K8ac_peak_1903	3684	669
Pf3D7_09_v3	397772	398054	RH4K8ac_peak_1904	1391	282
Pf3D7_09_v3	398412	398674	RH4K8ac_peak_1905	1348	262
Pf3D7_09_v3	398967	399315	RH4K8ac_peak_1906	1755	348
Pf3D7_09_v3	400467	400679	RH4K8ac_peak_1907	1431	212
Pf3D7_09_v3	410366	410609	RH4K8ac_peak_1908	1722	243
Pf3D7_09_v3	430863	431922	RH4K8ac_peak_1909	6190	1059
Pf3D7_09_v3	451448	451893	RH4K8ac_peak_1910	3427	445
Pf3D7_09_v3	452529	453068	RH4K8ac_peak_1911	3647	539
Pf3D7_09_v3	475716	475934	RH4K8ac_peak_1912	2071	218
Pf3D7_09_v3	494254	494646	RH4K8ac_peak_1913	3142	392
Pf3D7_09_v3	499720	500100	RH4K8ac_peak_1914	1503	380
Pf3D7_09_v3	504477	504921	RH4K8ac_peak_1915	3528	444
Pf3D7_09_v3	505139	505420	RH4K8ac_peak_1916	2341	281
Pf3D7_09_v3	505659	507244	RH4K8ac_peak_1917	9176	1585
Pf3D7_09_v3	514003	514346	RH4K8ac_peak_1918	2305	343
Pf3D7_09_v3	521176	521536	RH4K8ac_peak_1919	2776	360
Pf3D7_09_v3	522046	522478	RH4K8ac_peak_1920	3030	432
Pf3D7_09_v3	530590	531065	RH4K8ac_peak_1921	3341	475
Pf3D7_09_v3	531612	531838	RH4K8ac_peak_1922	1430	226
Pf3D7_09_v3	536391	536640	RH4K8ac_peak_1923	1637	249
Pf3D7_09_v3	538287	538632	RH4K8ac_peak_1924	2349	345
Pf3D7_09_v3	539048	539261	RH4K8ac_peak_1925	1544	213
Pf3D7_09_v3	541020	541263	RH4K8ac_peak_1926	1607	243
Pf3D7_09_v3	546914	547153	RH4K8ac_peak_1927	1502	239
Pf3D7_09_v3	547668	548105	RH4K8ac_peak_1928	2804	437
Pf3D7_09_v3	561564	561933	RH4K8ac_peak_1930	2084	369
Pf3D7_09_v3	562574	562783	RH4K8ac_peak_1931	1051	209
Pf3D7_09_v3	567342	567706	RH4K8ac_peak_1932	2247	364
Pf3D7_09_v3	568092	568472	RH4K8ac_peak_1933	1981	380
Pf3D7_09_v3	571139	571537	RH4K8ac_peak_1934	2270	398
Pf3D7_09_v3	575686	575992	RH4K8ac_peak_1935	1959	306
Pf3D7_09_v3	580871	581268	RH4K8ac_peak_1936	2386	397
Pf3D7_09_v3	582380	582670	RH4K8ac_peak_1937	1907	290
Pf3D7_09_v3	590759	591230	RH4K8ac_peak_1939	3560	471
Pf3D7_09_v3	594290	594526	RH4K8ac_peak_1940	1907	236
Pf3D7_09_v3	596878	597182	RH4K8ac_peak_1941	2301	304
Pf3D7_09_v3	597692	598116	RH4K8ac_peak_1942	3490	424
Pf3D7_09_v3	601169	601603	RH4K8ac_peak_1943	3119	434
Pf3D7_09_v3	601821	602610	RH4K8ac_peak_1944	4588	789
Pf3D7_09_v3	602931	603903	RH4K8ac_peak_1945	6364	972
Pf3D7_09_v3	606369	606877	RH4K8ac_peak_1946	1749	508
Pf3D7_09_v3	609042	609360	RH4K8ac_peak_1947	2238	318
Pf3D7_09_v3	609739	610058	RH4K8ac_peak_1948	1610	319
Pf3D7_09_v3	614991	615507	RH4K8ac_peak_1949	3263	516
Pf3D7_09_v3	615965	616308	RH4K8ac_peak_1950	1338	343
Pf3D7_09_v3	634643	634862	RH4K8ac_peak_1951	1064	219
Pf3D7_09_v3	650773	651068	RH4K8ac_peak_1952	2505	295
Pf3D7_09_v3	652491	652725	RH4K8ac_peak_1953	2184	234
Pf3D7_09_v3	652977	653441	RH4K8ac_peak_1954	4236	464
Pf3D7_09_v3	660212	660637	RH4K8ac_peak_1955	2857	425
Pf3D7_09_v3	664223	664489	RH4K8ac_peak_1956	1750	266
Pf3D7_09_v3	665889	666335	RH4K8ac_peak_1957	2820	446
Pf3D7_09_v3	675849	676133	RH4K8ac_peak_1958	1410	284
Pf3D7_09_v3	685178	685561	RH4K8ac_peak_1959	2253	383
Pf3D7_09_v3	685889	686776	RH4K8ac_peak_1960	5301	887
Pf3D7_09_v3	686957	687970	RH4K8ac_peak_1961	6332	1013
Pf3D7_09_v3	694539	695372	RH4K8ac_peak_1962	5262	833
Pf3D7_09_v3	697375	697962	RH4K8ac_peak_1963	4464	587
Pf3D7_09_v3	700352	700551	RH4K8ac_peak_1964	1076	199
Pf3D7_09_v3	701186	701872	RH4K8ac_peak_1965	3059	686
Pf3D7_09_v3	702507	702807	RH4K8ac_peak_1966	1214	300
Pf3D7_09_v3	703447	703674	RH4K8ac_peak_1967	1508	227
Pf3D7_09_v3	704877	705133	RH4K8ac_peak_1968	1538	256
Pf3D7_09_v3	714968	715449	RH4K8ac_peak_1969	3191	481
Pf3D7_09_v3	717172	717371	RH4K8ac_peak_1970	1359	199
Pf3D7_09_v3	718883	719097	RH4K8ac_peak_1971	1956	214
Pf3D7_09_v3	722778	723362	RH4K8ac_peak_1972	3908	584
Pf3D7_09_v3	729770	730023	RH4K8ac_peak_1973	2049	253
Pf3D7_09_v3	730254	730821	RH4K8ac_peak_1974	4990	567
Pf3D7_09_v3	731294	731567	RH4K8ac_peak_1975	2507	273
Pf3D7_09_v3	731926	732153	RH4K8ac_peak_1976	1727	227
Pf3D7_09_v3	732951	733192	RH4K8ac_peak_1977	1541	241
Pf3D7_09_v3	733739	734065	RH4K8ac_peak_1978	2483	326
Pf3D7_09_v3	734727	734930	RH4K8ac_peak_1979	1823	203
Pf3D7_09_v3	738401	738924	RH4K8ac_peak_1980	3651	523
Pf3D7_09_v3	743139	743660	RH4K8ac_peak_1981	3438	521
Pf3D7_09_v3	744838	745228	RH4K8ac_peak_1982	1384	390
Pf3D7_09_v3	746898	747110	RH4K8ac_peak_1983	889	212
Pf3D7_09_v3	747656	748292	RH4K8ac_peak_1984	2635	636
Pf3D7_09_v3	748683	748931	RH4K8ac_peak_1985	1359	248
Pf3D7_09_v3	749258	749526	RH4K8ac_peak_1986	1584	268
Pf3D7_09_v3	751447	751975	RH4K8ac_peak_1987	3348	528
Pf3D7_09_v3	752192	752504	RH4K8ac_peak_1988	1907	312
Pf3D7_09_v3	764810	765124	RH4K8ac_peak_1989	2040	314
Pf3D7_09_v3	768808	769143	RH4K8ac_peak_1990	1800	335
Pf3D7_09_v3	773008	773854	RH4K8ac_peak_1991	6239	846
Pf3D7_09_v3	777697	777937	RH4K8ac_peak_1992	1926	240
Pf3D7_09_v3	781488	781977	RH4K8ac_peak_1993	3163	489
Pf3D7_09_v3	784912	785293	RH4K8ac_peak_1994	1686	381
Pf3D7_09_v3	789560	790182	RH4K8ac_peak_1995	3773	622
[truncated: 2,649 more rows]

## Sheet: Trophozoites_H4K8ac_read number
chromosome	peak start	peak end	peak_name	read number	region_size(bp)
Pf3D7_01_v3	392348	393300	TH4K8ac_peak_87	6506	952
Pf3D7_01_v3	179257	180384	TH4K8ac_peak_27	5555	1127
Pf3D7_01_v3	210953	213049	TH4K8ac_peak_32	20320	2096
Pf3D7_01_v3	228925	229894	TH4K8ac_peak_38	6810	969
Pf3D7_01_v3	376807	377022	TH4K8ac_peak_77	923	215
Pf3D7_01_v3	1845	2504	TH4K8ac_peak_1	3469	659
Pf3D7_01_v3	3196	3539	TH4K8ac_peak_2	2086	343
Pf3D7_01_v3	39124	39685	TH4K8ac_peak_3	2918	561
Pf3D7_01_v3	46258	46795	TH4K8ac_peak_4	2304	537
Pf3D7_01_v3	47654	48047	TH4K8ac_peak_5	1501	393
Pf3D7_01_v3	50501	50710	TH4K8ac_peak_6	1051	209
Pf3D7_01_v3	66197	66467	TH4K8ac_peak_7	1504	270
Pf3D7_01_v3	78487	78690	TH4K8ac_peak_8	699	203
Pf3D7_01_v3	82379	82680	TH4K8ac_peak_9	1446	301
Pf3D7_01_v3	87522	87723	TH4K8ac_peak_10	1087	201
Pf3D7_01_v3	109200	109668	TH4K8ac_peak_11	2278	468
Pf3D7_01_v3	111028	111321	TH4K8ac_peak_12	1413	293
Pf3D7_01_v3	120412	120964	TH4K8ac_peak_13	2818	552
Pf3D7_01_v3	127840	128084	TH4K8ac_peak_14	1394	244
Pf3D7_01_v3	130147	130762	TH4K8ac_peak_15	3335	615
Pf3D7_01_v3	131772	132244	TH4K8ac_peak_16	1758	472
Pf3D7_01_v3	134297	134599	TH4K8ac_peak_17	1963	302
Pf3D7_01_v3	138643	139201	TH4K8ac_peak_18	3257	558
Pf3D7_01_v3	140722	140922	TH4K8ac_peak_19	1122	200
Pf3D7_01_v3	141672	142297	TH4K8ac_peak_20	3242	625
Pf3D7_01_v3	143553	143767	TH4K8ac_peak_21	1214	214
Pf3D7_01_v3	154200	154777	TH4K8ac_peak_22	3074	577
Pf3D7_01_v3	161094	161559	TH4K8ac_peak_23	2541	465
Pf3D7_01_v3	166603	166897	TH4K8ac_peak_24	1325	294
Pf3D7_01_v3	172865	173786	TH4K8ac_peak_25	5719	921
Pf3D7_01_v3	176035	176283	TH4K8ac_peak_26	1070	248
Pf3D7_01_v3	201039	201272	TH4K8ac_peak_28	1288	233
Pf3D7_01_v3	202644	203146	TH4K8ac_peak_29	2390	502
Pf3D7_01_v3	204557	205493	TH4K8ac_peak_30	5824	936
Pf3D7_01_v3	206000	206561	TH4K8ac_peak_31	2318	561
Pf3D7_01_v3	217045	217570	TH4K8ac_peak_33	2573	525
Pf3D7_01_v3	219863	220521	TH4K8ac_peak_34	2506	658
Pf3D7_01_v3	220808	221543	TH4K8ac_peak_35	3466	735
Pf3D7_01_v3	223731	224051	TH4K8ac_peak_36	1671	320
Pf3D7_01_v3	228295	228606	TH4K8ac_peak_37	1593	311
Pf3D7_01_v3	230349	230860	TH4K8ac_peak_39	2579	511
Pf3D7_01_v3	233834	234049	TH4K8ac_peak_40	1210	215
Pf3D7_01_v3	234600	234848	TH4K8ac_peak_41	970	248
Pf3D7_01_v3	235214	235675	TH4K8ac_peak_42	1843	461
Pf3D7_01_v3	236496	236858	TH4K8ac_peak_43	1410	362
Pf3D7_01_v3	253534	254006	TH4K8ac_peak_44	2850	472
Pf3D7_01_v3	262904	263528	TH4K8ac_peak_45	2850	624
Pf3D7_01_v3	268869	269158	TH4K8ac_peak_46	1482	289
Pf3D7_01_v3	270743	270947	TH4K8ac_peak_47	779	204
Pf3D7_01_v3	272710	272930	TH4K8ac_peak_48	1083	220
Pf3D7_01_v3	273936	274180	TH4K8ac_peak_49	891	244
Pf3D7_01_v3	274441	274650	TH4K8ac_peak_50	1192	209
Pf3D7_01_v3	277777	278290	TH4K8ac_peak_51	2415	513
Pf3D7_01_v3	281228	281904	TH4K8ac_peak_52	3343	676
Pf3D7_01_v3	290181	290451	TH4K8ac_peak_53	864	270
Pf3D7_01_v3	296237	296953	TH4K8ac_peak_54	3636	716
Pf3D7_01_v3	297278	297522	TH4K8ac_peak_55	886	244
Pf3D7_01_v3	298373	298573	TH4K8ac_peak_56	873	200
Pf3D7_01_v3	302910	303333	TH4K8ac_peak_57	1661	423
Pf3D7_01_v3	318006	319381	TH4K8ac_peak_58	7679	1375
Pf3D7_01_v3	320326	320715	TH4K8ac_peak_59	2036	389
Pf3D7_01_v3	320914	321358	TH4K8ac_peak_60	2112	444
Pf3D7_01_v3	322313	322714	TH4K8ac_peak_61	2843	401
Pf3D7_01_v3	322948	323443	TH4K8ac_peak_62	2535	495
Pf3D7_01_v3	326762	327117	TH4K8ac_peak_63	1692	355
Pf3D7_01_v3	328835	329286	TH4K8ac_peak_64	2018	451
Pf3D7_01_v3	349258	349721	TH4K8ac_peak_65	2103	463
Pf3D7_01_v3	351338	351685	TH4K8ac_peak_66	1381	347
Pf3D7_01_v3	355676	356194	TH4K8ac_peak_67	2801	518
Pf3D7_01_v3	358889	359159	TH4K8ac_peak_68	1102	270
Pf3D7_01_v3	363321	363910	TH4K8ac_peak_69	3129	589
Pf3D7_01_v3	366026	367669	TH4K8ac_peak_70	9618	1643
Pf3D7_01_v3	368321	369060	TH4K8ac_peak_71	3378	739
Pf3D7_01_v3	369399	370294	TH4K8ac_peak_72	4828	895
Pf3D7_01_v3	370707	371345	TH4K8ac_peak_73	2157	638
Pf3D7_01_v3	371905	372602	TH4K8ac_peak_74	3062	697
Pf3D7_01_v3	373422	373740	TH4K8ac_peak_75	1287	318
Pf3D7_01_v3	374532	374742	TH4K8ac_peak_76	837	210
Pf3D7_01_v3	377828	378697	TH4K8ac_peak_78	3942	869
Pf3D7_01_v3	379192	379522	TH4K8ac_peak_79	1513	330
Pf3D7_01_v3	380608	380995	TH4K8ac_peak_80	1841	387
Pf3D7_01_v3	382056	382463	TH4K8ac_peak_81	2240	407
Pf3D7_01_v3	383253	383639	TH4K8ac_peak_82	1543	386
Pf3D7_01_v3	385326	386005	TH4K8ac_peak_83	3042	679
Pf3D7_01_v3	388356	388570	TH4K8ac_peak_84	1214	214
Pf3D7_01_v3	390057	390814	TH4K8ac_peak_85	4177	757
Pf3D7_01_v3	391849	392074	TH4K8ac_peak_86	1135	225
Pf3D7_01_v3	393958	394377	TH4K8ac_peak_88	2050	419
Pf3D7_01_v3	394622	394998	TH4K8ac_peak_89	2397	376
Pf3D7_01_v3	405803	406173	TH4K8ac_peak_90	1909	370
Pf3D7_01_v3	410399	410972	TH4K8ac_peak_91	2319	573
Pf3D7_01_v3	413815	414305	TH4K8ac_peak_92	2464	490
Pf3D7_01_v3	414828	415062	TH4K8ac_peak_93	1280	234
Pf3D7_01_v3	419278	419508	TH4K8ac_peak_94	1321	230
Pf3D7_01_v3	420287	420915	TH4K8ac_peak_95	3305	628
Pf3D7_01_v3	421347	421637	TH4K8ac_peak_96	1323	290
Pf3D7_01_v3	423227	424246	TH4K8ac_peak_97	5515	1019
Pf3D7_01_v3	430524	430749	TH4K8ac_peak_98	1108	225
Pf3D7_01_v3	436591	437067	TH4K8ac_peak_99	2268	476
Pf3D7_01_v3	440919	441365	TH4K8ac_peak_100	1858	446
Pf3D7_01_v3	442455	442686	TH4K8ac_peak_101	932	231
Pf3D7_01_v3	443676	443885	TH4K8ac_peak_102	845	209
Pf3D7_01_v3	445543	445743	TH4K8ac_peak_103	619	200
Pf3D7_01_v3	449284	449558	TH4K8ac_peak_104	986	274
Pf3D7_01_v3	450414	450878	TH4K8ac_peak_105	2227	464
Pf3D7_01_v3	451577	452358	TH4K8ac_peak_106	4085	781
Pf3D7_01_v3	452808	453062	TH4K8ac_peak_107	1240	254
Pf3D7_01_v3	453484	453699	TH4K8ac_peak_108	1024	215
Pf3D7_01_v3	462637	463915	TH4K8ac_peak_109	4049	1278
Pf3D7_01_v3	464463	464979	TH4K8ac_peak_110	2609	516
Pf3D7_01_v3	475276	475877	TH4K8ac_peak_111	2494	601
Pf3D7_01_v3	477398	477839	TH4K8ac_peak_112	2329	441
Pf3D7_01_v3	478292	478964	TH4K8ac_peak_113	3512	672
Pf3D7_01_v3	497138	497790	TH4K8ac_peak_114	4297	652
Pf3D7_01_v3	520055	520586	TH4K8ac_peak_115	1702	531
Pf3D7_01_v3	521393	521616	TH4K8ac_peak_116	1252	223
Pf3D7_01_v3	522125	522388	TH4K8ac_peak_117	1278	263
Pf3D7_01_v3	535268	535687	TH4K8ac_peak_118	2602	419
Pf3D7_01_v3	535841	536356	TH4K8ac_peak_119	2409	515
Pf3D7_01_v3	564019	564330	TH4K8ac_peak_120	1798	311
Pf3D7_01_v3	581988	582220	TH4K8ac_peak_121	970	232
Pf3D7_01_v3	582536	582868	TH4K8ac_peak_122	1330	332
Pf3D7_01_v3	583542	583761	TH4K8ac_peak_123	833	219
Pf3D7_01_v3	604491	604875	TH4K8ac_peak_124	1750	384
Pf3D7_02_v3	376761	377486	TH4K8ac_peak_224	3819	725
Pf3D7_02_v3	425679	426022	TH4K8ac_peak_237	1682	343
Pf3D7_02_v3	605944	606461	TH4K8ac_peak_296	2445	517
Pf3D7_02_v3	782	992	TH4K8ac_peak_125	1816	210
Pf3D7_02_v3	73569	73965	TH4K8ac_peak_126	1488	396
Pf3D7_02_v3	74315	74533	TH4K8ac_peak_127	796	218
Pf3D7_02_v3	74899	75380	TH4K8ac_peak_128	1335	481
Pf3D7_02_v3	77709	78417	TH4K8ac_peak_129	2904	708
Pf3D7_02_v3	78594	78795	TH4K8ac_peak_130	824	201
Pf3D7_02_v3	79937	80244	TH4K8ac_peak_131	1098	307
Pf3D7_02_v3	81236	81599	TH4K8ac_peak_132	2098	363
Pf3D7_02_v3	83557	83762	TH4K8ac_peak_133	946	205
Pf3D7_02_v3	88416	89183	TH4K8ac_peak_134	2060	767
Pf3D7_02_v3	95751	96537	TH4K8ac_peak_135	3099	786
Pf3D7_02_v3	99657	99939	TH4K8ac_peak_136	1095	282
Pf3D7_02_v3	103296	103863	TH4K8ac_peak_137	2773	567
Pf3D7_02_v3	104730	105197	TH4K8ac_peak_138	3407	467
Pf3D7_02_v3	109156	109368	TH4K8ac_peak_139	652	212
Pf3D7_02_v3	109659	110134	TH4K8ac_peak_140	2193	475
Pf3D7_02_v3	112591	113163	TH4K8ac_peak_141	2803	572
Pf3D7_02_v3	116152	116413	TH4K8ac_peak_142	1032	261
Pf3D7_02_v3	117635	118294	TH4K8ac_peak_143	2869	659
Pf3D7_02_v3	118888	119294	TH4K8ac_peak_144	1356	406
Pf3D7_02_v3	127861	128291	TH4K8ac_peak_145	2024	430
Pf3D7_02_v3	134954	135251	TH4K8ac_peak_146	1339	297
Pf3D7_02_v3	141631	142723	TH4K8ac_peak_147	5261	1092
Pf3D7_02_v3	145660	145880	TH4K8ac_peak_148	1407	220
Pf3D7_02_v3	149714	150091	TH4K8ac_peak_149	1669	377
Pf3D7_02_v3	150625	151610	TH4K8ac_peak_150	5831	985
Pf3D7_02_v3	156455	156961	TH4K8ac_peak_151	2914	506
Pf3D7_02_v3	158911	159652	TH4K8ac_peak_152	3255	741
Pf3D7_02_v3	160449	160772	TH4K8ac_peak_153	1438	323
Pf3D7_02_v3	164613	165068	TH4K8ac_peak_154	1277	455
Pf3D7_02_v3	169676	170356	TH4K8ac_peak_155	3615	680
Pf3D7_02_v3	171922	172507	TH4K8ac_peak_156	2300	585
Pf3D7_02_v3	176511	176801	TH4K8ac_peak_157	1141	290
Pf3D7_02_v3	182519	183895	TH4K8ac_peak_158	7459	1376
Pf3D7_02_v3	185038	187297	TH4K8ac_peak_159	11865	2259
Pf3D7_02_v3	192206	192428	TH4K8ac_peak_160	770	222
Pf3D7_02_v3	192897	193098	TH4K8ac_peak_161	885	201
Pf3D7_02_v3	194831	195227	TH4K8ac_peak_162	1816	396
Pf3D7_02_v3	199123	199540	TH4K8ac_peak_163	2438	417
Pf3D7_02_v3	200466	200680	TH4K8ac_peak_164	1177	214
Pf3D7_02_v3	203232	204175	TH4K8ac_peak_165	5181	943
Pf3D7_02_v3	206798	207357	TH4K8ac_peak_166	2946	559
Pf3D7_02_v3	209618	210206	TH4K8ac_peak_167	2491	588
Pf3D7_02_v3	210415	210986	TH4K8ac_peak_168	3548	571
Pf3D7_02_v3	211184	211492	TH4K8ac_peak_169	1841	308
Pf3D7_02_v3	212271	212541	TH4K8ac_peak_170	1360	270
Pf3D7_02_v3	213021	214214	TH4K8ac_peak_171	8832	1193
Pf3D7_02_v3	214899	215959	TH4K8ac_peak_172	6865	1060
Pf3D7_02_v3	217960	218713	TH4K8ac_peak_173	2917	753
Pf3D7_02_v3	220457	220791	TH4K8ac_peak_174	1621	334
Pf3D7_02_v3	223047	224257	TH4K8ac_peak_175	4559	1210
Pf3D7_02_v3	224838	225135	TH4K8ac_peak_176	1452	297
Pf3D7_02_v3	225543	225923	TH4K8ac_peak_177	1229	380
Pf3D7_02_v3	226831	227132	TH4K8ac_peak_178	1008	301
Pf3D7_02_v3	228075	228357	TH4K8ac_peak_179	1537	282
Pf3D7_02_v3	230127	230428	TH4K8ac_peak_180	786	301
Pf3D7_02_v3	230973	231689	TH4K8ac_peak_181	3158	716
Pf3D7_02_v3	239779	240127	TH4K8ac_peak_182	1812	348
Pf3D7_02_v3	243666	244085	TH4K8ac_peak_183	1737	419
Pf3D7_02_v3	245471	245690	TH4K8ac_peak_184	1130	219
Pf3D7_02_v3	246527	246926	TH4K8ac_peak_185	1877	399
Pf3D7_02_v3	247654	247915	TH4K8ac_peak_186	924	261
Pf3D7_02_v3	249028	249358	TH4K8ac_peak_187	1576	330
Pf3D7_02_v3	250531	250752	TH4K8ac_peak_188	1197	221
Pf3D7_02_v3	252922	253292	TH4K8ac_peak_189	1468	370
Pf3D7_02_v3	254126	254370	TH4K8ac_peak_190	1278	244
Pf3D7_02_v3	271570	271980	TH4K8ac_peak_191	2259	410
Pf3D7_02_v3	273779	274503	TH4K8ac_peak_192	3553	724
Pf3D7_02_v3	276015	276608	TH4K8ac_peak_193	2951	593
Pf3D7_02_v3	276822	277086	TH4K8ac_peak_194	1142	264
Pf3D7_02_v3	277414	278441	TH4K8ac_peak_195	6389	1027
Pf3D7_02_v3	279412	280252	TH4K8ac_peak_196	3540	840
Pf3D7_02_v3	280620	280838	TH4K8ac_peak_197	1170	218
Pf3D7_02_v3	282595	284441	TH4K8ac_peak_198	12584	1846
Pf3D7_02_v3	286696	286975	TH4K8ac_peak_199	1687	279
Pf3D7_02_v3	288206	288644	TH4K8ac_peak_200	2622	438
Pf3D7_02_v3	297055	297287	TH4K8ac_peak_201	1358	232
Pf3D7_02_v3	298942	299215	TH4K8ac_peak_202	1803	273
Pf3D7_02_v3	303633	303955	TH4K8ac_peak_203	1898	322
Pf3D7_02_v3	307912	308348	TH4K8ac_peak_204	1787	436
Pf3D7_02_v3	308848	309332	TH4K8ac_peak_205	2746	484
Pf3D7_02_v3	313475	313710	TH4K8ac_peak_206	1480	235
Pf3D7_02_v3	314263	314689	TH4K8ac_peak_207	2358	426
Pf3D7_02_v3	322310	322636	TH4K8ac_peak_208	1737	326
Pf3D7_02_v3	323270	323775	TH4K8ac_peak_209	2904	505
Pf3D7_02_v3	328068	328336	TH4K8ac_peak_210	1044	268
Pf3D7_02_v3	331029	331407	TH4K8ac_peak_211	1540	378
Pf3D7_02_v3	334649	335054	TH4K8ac_peak_212	1616	405
Pf3D7_02_v3	336013	336644	TH4K8ac_peak_213	3292	631
Pf3D7_02_v3	337644	338055	TH4K8ac_peak_214	1811	411
Pf3D7_02_v3	338750	338997	TH4K8ac_peak_215	1349	247
Pf3D7_02_v3	351735	352093	TH4K8ac_peak_216	1551	358
Pf3D7_02_v3	352732	352958	TH4K8ac_peak_217	780	226
Pf3D7_02_v3	354558	355038	TH4K8ac_peak_218	2674	480
Pf3D7_02_v3	357629	357923	TH4K8ac_peak_219	1103	294
Pf3D7_02_v3	359122	359468	TH4K8ac_peak_220	1577	346
Pf3D7_02_v3	361596	362790	TH4K8ac_peak_221	5881	1194
Pf3D7_02_v3	372848	373365	TH4K8ac_peak_222	2600	517
Pf3D7_02_v3	376007	376294	TH4K8ac_peak_223	1680	287
Pf3D7_02_v3	378973	379531	TH4K8ac_peak_225	3299	558
Pf3D7_02_v3	384676	384981	TH4K8ac_peak_226	1185	305
Pf3D7_02_v3	387214	387737	TH4K8ac_peak_227	2639	523
Pf3D7_02_v3	390252	390611	TH4K8ac_peak_228	1752	359
Pf3D7_02_v3	391305	391577	TH4K8ac_peak_229	1585	272
Pf3D7_02_v3	401020	401272	TH4K8ac_peak_230	1441	252
Pf3D7_02_v3	401590	401804	TH4K8ac_peak_231	1055	214
Pf3D7_02_v3	405982	406367	TH4K8ac_peak_232	1889	385
Pf3D7_02_v3	407946	408486	TH4K8ac_peak_233	1635	540
Pf3D7_02_v3	410004	410353	TH4K8ac_peak_234	1630	349
Pf3D7_02_v3	412619	412849	TH4K8ac_peak_235	942	230
Pf3D7_02_v3	420601	421069	TH4K8ac_peak_236	2326	468
Pf3D7_02_v3	427433	428046	TH4K8ac_peak_238	2503	613
Pf3D7_02_v3	432930	433227	TH4K8ac_peak_239	1426	297
Pf3D7_02_v3	435241	435537	TH4K8ac_peak_240	1193	296
Pf3D7_02_v3	436080	436337	TH4K8ac_peak_241	1277	257
Pf3D7_02_v3	438239	438961	TH4K8ac_peak_242	3175	722
Pf3D7_02_v3	442707	442909	TH4K8ac_peak_243	1205	202
Pf3D7_02_v3	443747	444504	TH4K8ac_peak_244	3381	757
Pf3D7_02_v3	445350	445908	TH4K8ac_peak_245	2241	558
Pf3D7_02_v3	450618	451202	TH4K8ac_peak_246	2002	584
Pf3D7_02_v3	451527	452212	TH4K8ac_peak_247	3851	685
Pf3D7_02_v3	455918	456328	TH4K8ac_peak_248	1907	410
Pf3D7_02_v3	458025	458661	TH4K8ac_peak_249	2778	636
Pf3D7_02_v3	459149	459382	TH4K8ac_peak_250	1007	233
Pf3D7_02_v3	459673	459884	TH4K8ac_peak_251	1156	211
Pf3D7_02_v3	462173	462716	TH4K8ac_peak_252	2263	543
Pf3D7_02_v3	467845	468367	TH4K8ac_peak_253	3114	522
Pf3D7_02_v3	468843	469299	TH4K8ac_peak_254	3009	456
Pf3D7_02_v3	469805	470366	TH4K8ac_peak_255	3441	561
Pf3D7_02_v3	475263	475646	TH4K8ac_peak_256	2102	383
Pf3D7_02_v3	478262	478613	TH4K8ac_peak_257	1323	351
Pf3D7_02_v3	478913	479256	TH4K8ac_peak_258	1485	343
Pf3D7_02_v3	480063	480514	TH4K8ac_peak_259	2138	451
Pf3D7_02_v3	482065	482294	TH4K8ac_peak_260	1193	229
Pf3D7_02_v3	490489	490775	TH4K8ac_peak_261	1247	286
Pf3D7_02_v3	493372	494275	TH4K8ac_peak_262	4345	903
Pf3D7_02_v3	495161	495622	TH4K8ac_peak_263	2256	461
Pf3D7_02_v3	523442	523730	TH4K8ac_peak_264	1521	288
Pf3D7_02_v3	524706	525236	TH4K8ac_peak_265	2674	530
Pf3D7_02_v3	525676	525951	TH4K8ac_peak_266	1270	275
Pf3D7_02_v3	526498	526728	TH4K8ac_peak_267	1086	230
Pf3D7_02_v3	528292	528517	TH4K8ac_peak_268	1115	225
Pf3D7_02_v3	531610	531857	TH4K8ac_peak_269	1360	247
Pf3D7_02_v3	533351	533629	TH4K8ac_peak_270	1536	278
Pf3D7_02_v3	534768	535015	TH4K8ac_peak_271	1060	247
Pf3D7_02_v3	535657	535907	TH4K8ac_peak_272	1237	250
Pf3D7_02_v3	537863	538424	TH4K8ac_peak_273	2656	561
Pf3D7_02_v3	540778	541159	TH4K8ac_peak_274	1682	381
Pf3D7_02_v3	551371	551582	TH4K8ac_peak_275	1165	211
Pf3D7_02_v3	553900	554539	TH4K8ac_peak_276	3416	639
Pf3D7_02_v3	554777	555205	TH4K8ac_peak_277	1679	428
Pf3D7_02_v3	558696	559088	TH4K8ac_peak_278	1936	392
Pf3D7_02_v3	559420	559769	TH4K8ac_peak_279	2094	349
Pf3D7_02_v3	561117	561720	TH4K8ac_peak_280	2924	603
Pf3D7_02_v3	562155	562480	TH4K8ac_peak_281	2029	325
Pf3D7_02_v3	564210	564456	TH4K8ac_peak_282	1270	246
Pf3D7_02_v3	566366	566773	TH4K8ac_peak_283	2149	407
Pf3D7_02_v3	572967	573308	TH4K8ac_peak_284	1784	341
Pf3D7_02_v3	575270	575676	TH4K8ac_peak_285	2038	406
Pf3D7_02_v3	575896	576100	TH4K8ac_peak_286	1097	204
Pf3D7_02_v3	580317	580839	TH4K8ac_peak_287	2858	522
Pf3D7_02_v3	584148	585397	TH4K8ac_peak_288	8905	1249
Pf3D7_02_v3	585658	586203	TH4K8ac_peak_289	6735	545
Pf3D7_02_v3	587019	587667	TH4K8ac_peak_290	2863	648
Pf3D7_02_v3	588727	589007	TH4K8ac_peak_291	1256	280
Pf3D7_02_v3	595893	596375	TH4K8ac_peak_292	2885	482
Pf3D7_02_v3	597453	599489	TH4K8ac_peak_293	11646	2036
Pf3D7_02_v3	602580	602832	TH4K8ac_peak_294	975	252
Pf3D7_02_v3	605507	605743	TH4K8ac_peak_295	1524	236
Pf3D7_02_v3	620662	620996	TH4K8ac_peak_297	1153	334
Pf3D7_02_v3	624244	624800	TH4K8ac_peak_298	1772	556
Pf3D7_02_v3	625226	625689	TH4K8ac_peak_299	1551	463
Pf3D7_02_v3	628668	629245	TH4K8ac_peak_300	3190	577
Pf3D7_02_v3	629947	630354	TH4K8ac_peak_301	2156	407
Pf3D7_02_v3	636273	636566	TH4K8ac_peak_302	1852	293
Pf3D7_02_v3	638362	638610	TH4K8ac_peak_303	881	248
Pf3D7_02_v3	643681	643884	TH4K8ac_peak_304	1352	203
Pf3D7_02_v3	644103	644326	TH4K8ac_peak_305	1233	223
Pf3D7_02_v3	648188	648537	TH4K8ac_peak_306	1990	349
Pf3D7_02_v3	652586	653503	TH4K8ac_peak_307	5164	917
Pf3D7_02_v3	659252	659499	TH4K8ac_peak_308	1479	247
Pf3D7_02_v3	659877	660773	TH4K8ac_peak_309	4335	896
Pf3D7_02_v3	663536	663916	TH4K8ac_peak_310	2312	380
Pf3D7_02_v3	669258	669882	TH4K8ac_peak_311	3084	624
Pf3D7_02_v3	670457	671167	TH4K8ac_peak_312	3246	710
Pf3D7_02_v3	674231	674540	TH4K8ac_peak_313	1638	309
Pf3D7_02_v3	675434	675824	TH4K8ac_peak_314	2102	390
Pf3D7_02_v3	682355	683940	TH4K8ac_peak_315	10565	1585
Pf3D7_02_v3	684302	684833	TH4K8ac_peak_316	1960	531
Pf3D7_02_v3	691191	691455	TH4K8ac_peak_317	1243	264
Pf3D7_02_v3	692846	693330	TH4K8ac_peak_318	2340	484
Pf3D7_02_v3	698132	698651	TH4K8ac_peak_319	2667	519
Pf3D7_02_v3	699196	699496	TH4K8ac_peak_320	1625	300
Pf3D7_02_v3	700194	700542	TH4K8ac_peak_321	1258	348
Pf3D7_02_v3	706538	706776	TH4K8ac_peak_322	1050	238
Pf3D7_02_v3	714883	715219	TH4K8ac_peak_323	1260	336
Pf3D7_02_v3	718023	718222	TH4K8ac_peak_324	1004	199
Pf3D7_02_v3	718828	719079	TH4K8ac_peak_325	776	251
Pf3D7_02_v3	720446	720865	TH4K8ac_peak_326	2209	419
Pf3D7_02_v3	721113	721544	TH4K8ac_peak_327	2331	431
Pf3D7_02_v3	722144	722449	TH4K8ac_peak_328	1410	305
Pf3D7_02_v3	729229	729494	TH4K8ac_peak_329	1192	265
Pf3D7_02_v3	729829	730126	TH4K8ac_peak_330	1040	297
Pf3D7_02_v3	731082	731325	TH4K8ac_peak_331	1303	243
Pf3D7_02_v3	732620	733072	TH4K8ac_peak_332	1944	452
Pf3D7_02_v3	734280	734486	TH4K8ac_peak_333	1056	206
Pf3D7_02_v3	737452	737922	TH4K8ac_peak_334	1633	470
Pf3D7_02_v3	738907	739661	TH4K8ac_peak_335	3516	754
Pf3D7_02_v3	741071	741627	TH4K8ac_peak_336	2294	556
Pf3D7_02_v3	748995	749351	TH4K8ac_peak_337	1487	356
Pf3D7_02_v3	749952	750474	TH4K8ac_peak_338	2774	522
Pf3D7_02_v3	751253	751708	TH4K8ac_peak_339	2329	455
Pf3D7_02_v3	752735	753006	TH4K8ac_peak_340	1016	271
Pf3D7_02_v3	764688	765151	TH4K8ac_peak_341	2133	463
Pf3D7_02_v3	766379	766597	TH4K8ac_peak_342	834	218
Pf3D7_02_v3	767751	768115	TH4K8ac_peak_343	1135	364
Pf3D7_02_v3	769080	769536	TH4K8ac_peak_344	1771	456
Pf3D7_02_v3	771291	771538	TH4K8ac_peak_345	859	247
Pf3D7_02_v3	772547	772807	TH4K8ac_peak_346	1083	260
Pf3D7_02_v3	773478	773764	TH4K8ac_peak_347	1431	286
Pf3D7_02_v3	774847	775049	TH4K8ac_peak_348	823	202
Pf3D7_02_v3	777651	778382	TH4K8ac_peak_349	3922	731
Pf3D7_02_v3	781970	782217	TH4K8ac_peak_350	1382	247
Pf3D7_02_v3	782652	782897	TH4K8ac_peak_351	1146	245
Pf3D7_02_v3	791429	791633	TH4K8ac_peak_352	731	204
Pf3D7_02_v3	792060	792268	TH4K8ac_peak_353	1143	208
Pf3D7_02_v3	792928	793145	TH4K8ac_peak_354	697	217
Pf3D7_02_v3	801242	801576	TH4K8ac_peak_355	1753	334
Pf3D7_02_v3	807210	807715	TH4K8ac_peak_356	2978	505
Pf3D7_02_v3	808149	808400	TH4K8ac_peak_357	787	251
Pf3D7_02_v3	812159	812448	TH4K8ac_peak_358	1010	289
Pf3D7_02_v3	816524	817064	TH4K8ac_peak_359	1341	540
Pf3D7_02_v3	824478	824727	TH4K8ac_peak_360	1317	249
Pf3D7_02_v3	829322	829612	TH4K8ac_peak_361	892	290
Pf3D7_02_v3	830222	830457	TH4K8ac_peak_362	718	235
Pf3D7_02_v3	831555	831978	TH4K8ac_peak_363	1944	423
Pf3D7_02_v3	832836	833239	TH4K8ac_peak_364	1142	403
Pf3D7_02_v3	833608	833962	TH4K8ac_peak_365	1737	354
Pf3D7_02_v3	834189	834594	TH4K8ac_peak_366	2561	405
Pf3D7_02_v3	838971	839766	TH4K8ac_peak_367	3568	795
Pf3D7_02_v3	845568	845813	TH4K8ac_peak_368	1082	245
Pf3D7_02_v3	848503	848828	TH4K8ac_peak_369	1726	325
Pf3D7_02_v3	871781	872240	TH4K8ac_peak_370	1393	459
Pf3D7_02_v3	878539	878753	TH4K8ac_peak_371	900	214
Pf3D7_02_v3	913539	913765	TH4K8ac_peak_372	1167	226
Pf3D7_02_v3	914003	914277	TH4K8ac_peak_373	1788	274
Pf3D7_02_v3	943369	944058	TH4K8ac_peak_374	3488	689
Pf3D7_02_v3	944304	944586	TH4K8ac_peak_375	1882	282
Pf3D7_02_v3	946660	947048	TH4K8ac_peak_376	4451	388
Pf3D7_03_v3	227985	229420	TH4K8ac_peak_425	5426	1435
Pf3D7_03_v3	375771	376909	TH4K8ac_peak_469	5863	1138
Pf3D7_03_v3	474868	475336	TH4K8ac_peak_493	2091	468
Pf3D7_03_v3	622460	622671	TH4K8ac_peak_532	1385	211
Pf3D7_03_v3	638916	639941	TH4K8ac_peak_540	5184	1025
Pf3D7_03_v3	687864	688805	TH4K8ac_peak_561	4045	941
Pf3D7_03_v3	851554	852061	TH4K8ac_peak_604	3072	507
Pf3D7_03_v3	868311	868550	TH4K8ac_peak_611	871	239
Pf3D7_03_v3	900917	901149	TH4K8ac_peak_621	1402	232
Pf3D7_03_v3	1032022	1032276	TH4K8ac_peak_647	1130	254
Pf3D7_03_v3	1064732	1065265	TH4K8ac_peak_651	3819	533
Pf3D7_03_v3	2508	3162	TH4K8ac_peak_377	5131	654
Pf3D7_03_v3	4797	5334	TH4K8ac_peak_378	3032	537
Pf3D7_03_v3	6199	6519	TH4K8ac_peak_379	1815	320
Pf3D7_03_v3	41942	42310	TH4K8ac_peak_380	1989	368
Pf3D7_03_v3	46337	46583	TH4K8ac_peak_381	1250	246
Pf3D7_03_v3	86174	86994	TH4K8ac_peak_382	2477	820
Pf3D7_03_v3	87477	87915	TH4K8ac_peak_383	1745	438
Pf3D7_03_v3	91145	91461	TH4K8ac_peak_384	1380	316
Pf3D7_03_v3	92035	92274	TH4K8ac_peak_385	1525	239
Pf3D7_03_v3	103386	103612	TH4K8ac_peak_386	758	226
Pf3D7_03_v3	106748	107269	TH4K8ac_peak_387	2203	521
Pf3D7_03_v3	109565	109812	TH4K8ac_peak_388	1355	247
Pf3D7_03_v3	124392	124769	TH4K8ac_peak_389	1942	377
Pf3D7_03_v3	131387	131674	TH4K8ac_peak_390	1153	287
Pf3D7_03_v3	134601	135191	TH4K8ac_peak_391	1914	590
Pf3D7_03_v3	135524	136097	TH4K8ac_peak_392	2875	573
Pf3D7_03_v3	139704	139940	TH4K8ac_peak_393	1086	236
Pf3D7_03_v3	140321	140925	TH4K8ac_peak_394	3039	604
Pf3D7_03_v3	141541	142047	TH4K8ac_peak_395	3093	506
Pf3D7_03_v3	146808	147170	TH4K8ac_peak_396	1896	362
Pf3D7_03_v3	149985	150241	TH4K8ac_peak_397	1063	256
Pf3D7_03_v3	158348	158771	TH4K8ac_peak_398	1812	423
Pf3D7_03_v3	161413	161642	TH4K8ac_peak_399	1410	229
Pf3D7_03_v3	161965	162176	TH4K8ac_peak_400	893	211
Pf3D7_03_v3	162770	163373	TH4K8ac_peak_401	2810	603
Pf3D7_03_v3	166704	167211	TH4K8ac_peak_402	2233	507
Pf3D7_03_v3	176482	176753	TH4K8ac_peak_403	1000	271
Pf3D7_03_v3	178098	178354	TH4K8ac_peak_404	1244	256
Pf3D7_03_v3	178941	179662	TH4K8ac_peak_405	3770	721
Pf3D7_03_v3	182655	183063	TH4K8ac_peak_406	1903	408
Pf3D7_03_v3	189106	189415	TH4K8ac_peak_407	1535	309
Pf3D7_03_v3	190252	190629	TH4K8ac_peak_408	1998	377
Pf3D7_03_v3	192081	192560	TH4K8ac_peak_409	2722	479
Pf3D7_03_v3	193561	193987	TH4K8ac_peak_410	1690	426
Pf3D7_03_v3	198493	200171	TH4K8ac_peak_411	10537	1678
Pf3D7_03_v3	201282	201568	TH4K8ac_peak_412	1325	286
Pf3D7_03_v3	202090	202368	TH4K8ac_peak_413	1117	278
Pf3D7_03_v3	211477	211682	TH4K8ac_peak_414	869	205
Pf3D7_03_v3	212064	212448	TH4K8ac_peak_415	2028	384
Pf3D7_03_v3	214573	215079	TH4K8ac_peak_416	2249	506
Pf3D7_03_v3	215728	216591	TH4K8ac_peak_417	3589	863
Pf3D7_03_v3	217859	218527	TH4K8ac_peak_418	3345	668
Pf3D7_03_v3	218934	219257	TH4K8ac_peak_419	1181	323
Pf3D7_03_v3	219646	220251	TH4K8ac_peak_420	2374	605
Pf3D7_03_v3	221704	222207	TH4K8ac_peak_421	2907	503
Pf3D7_03_v3	222984	223589	TH4K8ac_peak_422	2836	605
Pf3D7_03_v3	224202	224752	TH4K8ac_peak_423	3022	550
Pf3D7_03_v3	227047	227680	TH4K8ac_peak_424	2803	633
Pf3D7_03_v3	229618	229911	TH4K8ac_peak_426	1497	293
Pf3D7_03_v3	232402	232611	TH4K8ac_peak_427	1074	209
Pf3D7_03_v3	234148	235385	TH4K8ac_peak_428	6854	1237
Pf3D7_03_v3	235810	236452	TH4K8ac_peak_429	2654	642
Pf3D7_03_v3	246649	248156	TH4K8ac_peak_430	8259	1507
Pf3D7_03_v3	260208	260478	TH4K8ac_peak_431	1297	270
Pf3D7_03_v3	277303	277735	TH4K8ac_peak_432	2118	432
Pf3D7_03_v3	278212	278494	TH4K8ac_peak_433	1096	282
Pf3D7_03_v3	282210	284719	TH4K8ac_peak_434	14881	2509
Pf3D7_03_v3	285693	285994	TH4K8ac_peak_435	1471	301
Pf3D7_03_v3	286910	287213	TH4K8ac_peak_436	1609	303
Pf3D7_03_v3	290458	290710	TH4K8ac_peak_437	1271	252
Pf3D7_03_v3	291735	292693	TH4K8ac_peak_438	2470	958
Pf3D7_03_v3	293066	293378	TH4K8ac_peak_439	1326	312
Pf3D7_03_v3	295785	296060	TH4K8ac_peak_440	1038	275
Pf3D7_03_v3	298663	298965	TH4K8ac_peak_441	1727	302
Pf3D7_03_v3	302831	303249	TH4K8ac_peak_442	1655	418
Pf3D7_03_v3	306183	306610	TH4K8ac_peak_443	2199	427
Pf3D7_03_v3	307154	307675	TH4K8ac_peak_444	2546	521
Pf3D7_03_v3	307898	308237	TH4K8ac_peak_445	1003	339
Pf3D7_03_v3	308560	308846	TH4K8ac_peak_446	956	286
Pf3D7_03_v3	309257	309484	TH4K8ac_peak_447	874	227
Pf3D7_03_v3	312709	313056	TH4K8ac_peak_448	1523	347
Pf3D7_03_v3	314337	314751	TH4K8ac_peak_449	1295	414
Pf3D7_03_v3	315068	315507	TH4K8ac_peak_450	2189	439
Pf3D7_03_v3	315743	316348	TH4K8ac_peak_451	1734	605
Pf3D7_03_v3	319997	320270	TH4K8ac_peak_452	1379	273
Pf3D7_03_v3	321672	322114	TH4K8ac_peak_453	2321	442
Pf3D7_03_v3	322670	322944	TH4K8ac_peak_454	1404	274
Pf3D7_03_v3	324764	324965	TH4K8ac_peak_455	711	201
Pf3D7_03_v3	336458	336676	TH4K8ac_peak_456	1205	218
Pf3D7_03_v3	337257	337781	TH4K8ac_peak_457	3371	524
Pf3D7_03_v3	340142	341618	TH4K8ac_peak_458	7516	1476
Pf3D7_03_v3	342198	343844	TH4K8ac_peak_459	7110	1646
Pf3D7_03_v3	348602	350368	TH4K8ac_peak_460	15714	1766
Pf3D7_03_v3	350688	351586	TH4K8ac_peak_461	4655	898
Pf3D7_03_v3	353298	353782	TH4K8ac_peak_462	3434	484
Pf3D7_03_v3	356606	358143	TH4K8ac_peak_463	8184	1537
Pf3D7_03_v3	363618	363907	TH4K8ac_peak_464	1364	289
Pf3D7_03_v3	366199	366597	TH4K8ac_peak_465	1725	398
Pf3D7_03_v3	369785	370478	TH4K8ac_peak_466	3063	693
Pf3D7_03_v3	371944	372339	TH4K8ac_peak_467	1431	395
Pf3D7_03_v3	372809	373156	TH4K8ac_peak_468	2005	347
Pf3D7_03_v3	377178	377505	TH4K8ac_peak_470	1746	327
Pf3D7_03_v3	378052	378451	TH4K8ac_peak_471	2019	399
Pf3D7_03_v3	384455	384669	TH4K8ac_peak_472	1189	214
Pf3D7_03_v3	398644	399510	TH4K8ac_peak_473	6205	866
Pf3D7_03_v3	401279	401497	TH4K8ac_peak_474	864	218
Pf3D7_03_v3	403837	404108	TH4K8ac_peak_475	1468	271
Pf3D7_03_v3	404772	405641	TH4K8ac_peak_476	3748	869
Pf3D7_03_v3	408029	408311	TH4K8ac_peak_477	1503	282
Pf3D7_03_v3	409933	410355	TH4K8ac_peak_478	2172	422
Pf3D7_03_v3	414279	415208	TH4K8ac_peak_479	4585	929
Pf3D7_03_v3	420538	420917	TH4K8ac_peak_480	2338	379
Pf3D7_03_v3	442852	443247	TH4K8ac_peak_481	1960	395
Pf3D7_03_v3	445815	446040	TH4K8ac_peak_482	1346	225
Pf3D7_03_v3	447636	448186	TH4K8ac_peak_483	2720	550
Pf3D7_03_v3	449690	450223	TH4K8ac_peak_484	2797	533
Pf3D7_03_v3	450471	451272	TH4K8ac_peak_485	4071	801
Pf3D7_03_v3	458943	459174	TH4K8ac_peak_486	984	231
Pf3D7_03_v3	461070	461270	TH4K8ac_peak_487	861	200
Pf3D7_03_v3	461615	462054	TH4K8ac_peak_488	1767	439
Pf3D7_03_v3	464702	465026	TH4K8ac_peak_489	1378	324
Pf3D7_03_v3	469852	470072	TH4K8ac_peak_490	959	220
Pf3D7_03_v3	472890	473158	TH4K8ac_peak_491	1433	268
Pf3D7_03_v3	473986	474515	TH4K8ac_peak_492	2088	529
Pf3D7_03_v3	484585	485036	TH4K8ac_peak_494	1365	451
Pf3D7_03_v3	486538	486882	TH4K8ac_peak_495	1198	344
Pf3D7_03_v3	494764	495197	TH4K8ac_peak_496	2249	433
Pf3D7_03_v3	497043	497453	TH4K8ac_peak_497	2467	410
Pf3D7_03_v3	500154	500499	TH4K8ac_peak_498	1771	345
Pf3D7_03_v3	502865	503130	TH4K8ac_peak_499	1320	265
Pf3D7_03_v3	504811	505170	TH4K8ac_peak_500	1327	359
Pf3D7_03_v3	509921	510292	TH4K8ac_peak_501	1973	371
Pf3D7_03_v3	511201	511665	TH4K8ac_peak_502	2822	464
Pf3D7_03_v3	513672	513903	TH4K8ac_peak_503	1498	231
Pf3D7_03_v3	522018	522321	TH4K8ac_peak_504	1632	303
Pf3D7_03_v3	530461	530702	TH4K8ac_peak_505	1230	241
Pf3D7_03_v3	533001	533257	TH4K8ac_peak_506	809	256
Pf3D7_03_v3	538517	538747	TH4K8ac_peak_507	1159	230
Pf3D7_03_v3	539739	540242	TH4K8ac_peak_508	2768	503
Pf3D7_03_v3	540724	541330	TH4K8ac_peak_509	3286	606
Pf3D7_03_v3	545828	546112	TH4K8ac_peak_510	1479	284
Pf3D7_03_v3	547263	547566	TH4K8ac_peak_511	1217	303
Pf3D7_03_v3	547768	548182	TH4K8ac_peak_512	2635	414
Pf3D7_03_v3	548771	549039	TH4K8ac_peak_513	1614	268
Pf3D7_03_v3	549442	550590	TH4K8ac_peak_514	5374	1148
Pf3D7_03_v3	550943	551392	TH4K8ac_peak_515	2096	449
Pf3D7_03_v3	558994	559557	TH4K8ac_peak_516	2954	563
Pf3D7_03_v3	562516	563536	TH4K8ac_peak_517	3518	1020
Pf3D7_03_v3	565339	565539	TH4K8ac_peak_518	1123	200
Pf3D7_03_v3	566667	567402	TH4K8ac_peak_519	2356	735
Pf3D7_03_v3	577103	578545	TH4K8ac_peak_520	5770	1442
Pf3D7_03_v3	579663	579955	TH4K8ac_peak_521	1666	292
Pf3D7_03_v3	582139	582369	TH4K8ac_peak_522	779	230
Pf3D7_03_v3	582936	583170	TH4K8ac_peak_523	692	234
Pf3D7_03_v3	585642	585873	TH4K8ac_peak_524	858	231
Pf3D7_03_v3	586593	587105	TH4K8ac_peak_525	2251	512
Pf3D7_03_v3	596323	596865	TH4K8ac_peak_526	1875	542
Pf3D7_03_v3	606369	607380	TH4K8ac_peak_527	5028	1011
Pf3D7_03_v3	608866	609257	TH4K8ac_peak_528	2085	391
Pf3D7_03_v3	610258	610916	TH4K8ac_peak_529	3673	658
Pf3D7_03_v3	612892	613433	TH4K8ac_peak_530	3167	541
Pf3D7_03_v3	616458	616780	TH4K8ac_peak_531	1668	322
Pf3D7_03_v3	623494	624030	TH4K8ac_peak_533	2635	536
Pf3D7_03_v3	624263	624802	TH4K8ac_peak_534	4067	539
Pf3D7_03_v3	628262	629118	TH4K8ac_peak_535	4060	856
Pf3D7_03_v3	629422	629621	TH4K8ac_peak_536	1153	199
Pf3D7_03_v3	631023	631412	TH4K8ac_peak_537	1792	389
Pf3D7_03_v3	632875	633617	TH4K8ac_peak_538	3790	742
Pf3D7_03_v3	635632	635993	TH4K8ac_peak_539	1860	361
Pf3D7_03_v3	641525	641749	TH4K8ac_peak_541	1397	224
Pf3D7_03_v3	642041	642501	TH4K8ac_peak_542	2019	460
Pf3D7_03_v3	645023	645335	TH4K8ac_peak_543	1641	312
Pf3D7_03_v3	645949	646823	TH4K8ac_peak_544	4963	874
Pf3D7_03_v3	648706	649386	TH4K8ac_peak_545	3765	680
Pf3D7_03_v3	649972	650377	TH4K8ac_peak_546	1854	405
Pf3D7_03_v3	650599	651024	TH4K8ac_peak_547	2124	425
Pf3D7_03_v3	658980	659194	TH4K8ac_peak_548	1029	214
Pf3D7_03_v3	664759	665108	TH4K8ac_peak_549	1739	349
Pf3D7_03_v3	667124	667408	TH4K8ac_peak_550	1649	284
Pf3D7_03_v3	669482	669685	TH4K8ac_peak_551	1211	203
Pf3D7_03_v3	669845	670418	TH4K8ac_peak_552	3164	573
Pf3D7_03_v3	671126	671374	TH4K8ac_peak_553	969	248
Pf3D7_03_v3	674480	674735	TH4K8ac_peak_554	1122	255
Pf3D7_03_v3	675217	675581	TH4K8ac_peak_555	1530	364
Pf3D7_03_v3	681026	681375	TH4K8ac_peak_556	2096	349
Pf3D7_03_v3	683339	683817	TH4K8ac_peak_557	2662	478
Pf3D7_03_v3	684889	685157	TH4K8ac_peak_558	1354	268
Pf3D7_03_v3	686350	686591	TH4K8ac_peak_559	1376	241
Pf3D7_03_v3	687026	687433	TH4K8ac_peak_560	2210	407
Pf3D7_03_v3	695959	696397	TH4K8ac_peak_562	1973	438
Pf3D7_03_v3	714812	715021	TH4K8ac_peak_563	986	209
Pf3D7_03_v3	721561	721828	TH4K8ac_peak_564	1221	267
Pf3D7_03_v3	725521	725766	TH4K8ac_peak_565	1223	245
Pf3D7_03_v3	727042	727385	TH4K8ac_peak_566	1711	343
Pf3D7_03_v3	738265	738886	TH4K8ac_peak_567	3114	621
Pf3D7_03_v3	739208	739531	TH4K8ac_peak_568	2090	323
Pf3D7_03_v3	739734	740133	TH4K8ac_peak_569	2028	399
Pf3D7_03_v3	742282	743066	TH4K8ac_peak_570	3888	784
Pf3D7_03_v3	743974	745015	TH4K8ac_peak_571	5781	1041
Pf3D7_03_v3	745742	746166	TH4K8ac_peak_572	1496	424
Pf3D7_03_v3	755347	755625	TH4K8ac_peak_573	1487	278
Pf3D7_03_v3	761642	761922	TH4K8ac_peak_574	1307	280
Pf3D7_03_v3	770058	772038	TH4K8ac_peak_575	12103	1980
Pf3D7_03_v3	772879	774154	TH4K8ac_peak_576	7306	1275
Pf3D7_03_v3	778352	778769	TH4K8ac_peak_577	2250	417
Pf3D7_03_v3	779219	780346	TH4K8ac_peak_578	7649	1127
Pf3D7_03_v3	780547	781357	TH4K8ac_peak_579	5043	810
Pf3D7_03_v3	783784	784250	TH4K8ac_peak_580	2052	466
Pf3D7_03_v3	784450	784738	TH4K8ac_peak_581	1658	288
Pf3D7_03_v3	788453	788808	TH4K8ac_peak_582	1568	355
Pf3D7_03_v3	789333	789663	TH4K8ac_peak_583	1130	330
Pf3D7_03_v3	792885	793358	TH4K8ac_peak_584	1948	473
Pf3D7_03_v3	800621	801122	TH4K8ac_peak_585	2789	501
Pf3D7_03_v3	802331	802542	TH4K8ac_peak_586	1547	211
Pf3D7_03_v3	805578	806279	TH4K8ac_peak_587	2962	701
Pf3D7_03_v3	807189	807641	TH4K8ac_peak_588	2897	452
Pf3D7_03_v3	810207	810886	TH4K8ac_peak_589	3235	679
Pf3D7_03_v3	811452	811665	TH4K8ac_peak_590	1605	213
Pf3D7_03_v3	813156	813644	TH4K8ac_peak_591	2438	488
Pf3D7_03_v3	815167	815619	TH4K8ac_peak_592	1674	452
Pf3D7_03_v3	816554	816768	TH4K8ac_peak_593	1252	214
Pf3D7_03_v3	817825	818342	TH4K8ac_peak_594	2129	517
Pf3D7_03_v3	827559	827834	TH4K8ac_peak_595	1480	275
Pf3D7_03_v3	829489	830427	TH4K8ac_peak_596	4463	938
Pf3D7_03_v3	833754	834130	TH4K8ac_peak_597	1933	376
Pf3D7_03_v3	834384	835213	TH4K8ac_peak_598	3545	829
Pf3D7_03_v3	839532	839738	TH4K8ac_peak_599	667	206
Pf3D7_03_v3	840232	840510	TH4K8ac_peak_600	891	278
Pf3D7_03_v3	842529	844417	TH4K8ac_peak_601	11358	1888
Pf3D7_03_v3	845748	846455	TH4K8ac_peak_602	4654	707
Pf3D7_03_v3	848342	848570	TH4K8ac_peak_603	1586	228
Pf3D7_03_v3	852756	854760	TH4K8ac_peak_605	10653	2004
Pf3D7_03_v3	856119	856459	TH4K8ac_peak_606	2214	340
Pf3D7_03_v3	860857	861116	TH4K8ac_peak_607	1379	259
Pf3D7_03_v3	864270	864755	TH4K8ac_peak_608	1464	485
Pf3D7_03_v3	865010	865361	TH4K8ac_peak_609	905	351
Pf3D7_03_v3	866975	867458	TH4K8ac_peak_610	2446	483
Pf3D7_03_v3	871554	871797	TH4K8ac_peak_612	1370	243
Pf3D7_03_v3	872792	873053	TH4K8ac_peak_613	741	261
Pf3D7_03_v3	873362	873586	TH4K8ac_peak_614	930	224
Pf3D7_03_v3	876802	877320	TH4K8ac_peak_615	1777	518
Pf3D7_03_v3	877684	878180	TH4K8ac_peak_616	2736	496
Pf3D7_03_v3	880095	881177	TH4K8ac_peak_617	5080	1082
Pf3D7_03_v3	888803	889351	TH4K8ac_peak_618	1771	548
Pf3D7_03_v3	889850	890238	TH4K8ac_peak_619	1429	388
Pf3D7_03_v3	892498	892750	TH4K8ac_peak_620	1235	252
Pf3D7_03_v3	928691	929209	TH4K8ac_peak_622	3240	518
Pf3D7_03_v3	933047	933398	TH4K8ac_peak_623	1182	351
Pf3D7_03_v3	939815	940040	TH4K8ac_peak_624	1224	225
Pf3D7_03_v3	941348	941688	TH4K8ac_peak_625	1406	340
Pf3D7_03_v3	942529	942942	TH4K8ac_peak_626	1879	413
Pf3D7_03_v3	946436	946766	TH4K8ac_peak_627	1312	330
Pf3D7_03_v3	948936	949825	TH4K8ac_peak_628	4368	889
Pf3D7_03_v3	950822	951557	TH4K8ac_peak_629	3523	735
Pf3D7_03_v3	952033	952510	TH4K8ac_peak_630	2129	477
Pf3D7_03_v3	961674	961885	TH4K8ac_peak_631	1087	211
Pf3D7_03_v3	962845	963118	TH4K8ac_peak_632	1125	273
Pf3D7_03_v3	965611	966128	TH4K8ac_peak_633	2983	517
Pf3D7_03_v3	966279	966601	TH4K8ac_peak_634	1650	322
Pf3D7_03_v3	967799	968201	TH4K8ac_peak_635	1487	402
Pf3D7_03_v3	968763	969264	TH4K8ac_peak_636	2100	501
Pf3D7_03_v3	976950	977280	TH4K8ac_peak_637	2049	330
Pf3D7_03_v3	978937	979440	TH4K8ac_peak_638	2822	503
Pf3D7_03_v3	988607	988930	TH4K8ac_peak_639	1709	323
Pf3D7_03_v3	990558	990945	TH4K8ac_peak_640	1416	387
Pf3D7_03_v3	994789	995246	TH4K8ac_peak_641	1310	457
Pf3D7_03_v3	998540	998915	TH4K8ac_peak_642	1629	375
Pf3D7_03_v3	1003910	1004155	TH4K8ac_peak_643	1607	245
Pf3D7_03_v3	1019326	1019725	TH4K8ac_peak_644	2102	399
Pf3D7_03_v3	1024856	1025082	TH4K8ac_peak_645	873	226
Pf3D7_03_v3	1028050	1028386	TH4K8ac_peak_646	1774	336
Pf3D7_03_v3	1032978	1033273	TH4K8ac_peak_648	2176	295
Pf3D7_03_v3	1060475	1061531	TH4K8ac_peak_649	5318	1056
Pf3D7_03_v3	1063618	1064360	TH4K8ac_peak_650	7746	742
Pf3D7_03_v3	1065423	1065830	TH4K8ac_peak_652	4122	407
Pf3D7_03_v3	1065998	1066278	TH4K8ac_peak_653	3803	280
Pf3D7_03_v3	1066882	1067265	TH4K8ac_peak_654	3142	383
Pf3D7_03_v3	1067425	1067800	TH4K8ac_peak_655	2933	375
Pf3D7_04_v3	1048240	1048649	TH4K8ac_peak_886	1712	409
Pf3D7_04_v3	393014	393370	TH4K8ac_peak_743	1859	356
Pf3D7_04_v3	180061	180287	TH4K8ac_peak_684	1378	226
Pf3D7_04_v3	375875	376960	TH4K8ac_peak_736	6652	1085
Pf3D7_04_v3	408658	409752	TH4K8ac_peak_752	4917	1094
Pf3D7_04_v3	425948	426494	TH4K8ac_peak_759	2539	546
Pf3D7_04_v3	540504	541264	TH4K8ac_peak_782	3797	760
Pf3D7_04_v3	638340	640160	TH4K8ac_peak_797	7442	1820
Pf3D7_04_v3	87	355	TH4K8ac_peak_656	2125	268
Pf3D7_04_v3	6308	6549	TH4K8ac_peak_657	1294	241
Pf3D7_04_v3	7274	7691	TH4K8ac_peak_658	1825	417
Pf3D7_04_v3	34022	34345	TH4K8ac_peak_659	1798	323
Pf3D7_04_v3	35096	35365	TH4K8ac_peak_660	1596	269
Pf3D7_04_v3	38748	39016	TH4K8ac_peak_661	1024	268
Pf3D7_04_v3	41900	42413	TH4K8ac_peak_662	2366	513
Pf3D7_04_v3	42567	42853	TH4K8ac_peak_663	1768	286
Pf3D7_04_v3	63765	64144	TH4K8ac_peak_664	1883	379
Pf3D7_04_v3	70158	70431	TH4K8ac_peak_665	1614	273
Pf3D7_04_v3	78614	78824	TH4K8ac_peak_666	709	210
Pf3D7_04_v3	89582	89916	TH4K8ac_peak_667	1868	334
Pf3D7_04_v3	90476	90727	TH4K8ac_peak_668	744	251
Pf3D7_04_v3	91653	92014	TH4K8ac_peak_669	1060	361
Pf3D7_04_v3	96791	97071	TH4K8ac_peak_670	764	280
Pf3D7_04_v3	101536	101923	TH4K8ac_peak_671	2460	387
Pf3D7_04_v3	103698	104352	TH4K8ac_peak_672	4061	654
Pf3D7_04_v3	104884	105196	TH4K8ac_peak_673	1846	312
Pf3D7_04_v3	108270	108819	TH4K8ac_peak_674	4156	549
Pf3D7_04_v3	123780	123991	TH4K8ac_peak_675	1239	211
Pf3D7_04_v3	127755	129840	TH4K8ac_peak_676	9651	2085
Pf3D7_04_v3	130737	131002	TH4K8ac_peak_677	1465	265
Pf3D7_04_v3	131370	131924	TH4K8ac_peak_678	3012	554
Pf3D7_04_v3	147594	147969	TH4K8ac_peak_679	1639	375
Pf3D7_04_v3	156699	156951	TH4K8ac_peak_680	1384	252
Pf3D7_04_v3	162598	163182	TH4K8ac_peak_681	3033	584
Pf3D7_04_v3	175394	175649	TH4K8ac_peak_682	1457	255
Pf3D7_04_v3	176887	177284	TH4K8ac_peak_683	1803	397
Pf3D7_04_v3	195507	196221	TH4K8ac_peak_685	3980	714
Pf3D7_04_v3	199997	200555	TH4K8ac_peak_686	2613	558
Pf3D7_04_v3	208918	209134	TH4K8ac_peak_687	1443	216
Pf3D7_04_v3	210837	211052	TH4K8ac_peak_688	876	215
Pf3D7_04_v3	211714	212051	TH4K8ac_peak_689	1717	337
Pf3D7_04_v3	222174	222924	TH4K8ac_peak_690	5266	750
Pf3D7_04_v3	223580	223989	TH4K8ac_peak_691	2053	409
Pf3D7_04_v3	225414	226024	TH4K8ac_peak_692	3409	610
Pf3D7_04_v3	226606	227653	TH4K8ac_peak_693	3959	1047
Pf3D7_04_v3	227844	228683	TH4K8ac_peak_694	3936	839
Pf3D7_04_v3	228897	229103	TH4K8ac_peak_695	1457	206
Pf3D7_04_v3	229525	230717	TH4K8ac_peak_696	6741	1192
Pf3D7_04_v3	232634	233388	TH4K8ac_peak_697	4388	754
Pf3D7_04_v3	234315	234522	TH4K8ac_peak_698	1050	207
Pf3D7_04_v3	240931	242157	TH4K8ac_peak_699	5110	1226
Pf3D7_04_v3	243071	243444	TH4K8ac_peak_700	1261	373
Pf3D7_04_v3	260492	261529	TH4K8ac_peak_701	6733	1037
Pf3D7_04_v3	262282	262563	TH4K8ac_peak_702	1363	281
Pf3D7_04_v3	265320	265560	TH4K8ac_peak_703	1647	240
Pf3D7_04_v3	267397	267906	TH4K8ac_peak_704	2397	509
Pf3D7_04_v3	269023	269628	TH4K8ac_peak_705	2559	605
Pf3D7_04_v3	270597	271142	TH4K8ac_peak_706	2962	545
Pf3D7_04_v3	291752	292211	TH4K8ac_peak_707	3154	459
Pf3D7_04_v3	303105	303667	TH4K8ac_peak_708	2473	562
Pf3D7_04_v3	312599	312899	TH4K8ac_peak_709	1627	300
Pf3D7_04_v3	315570	315907	TH4K8ac_peak_710	1587	337
Pf3D7_04_v3	316660	317203	TH4K8ac_peak_711	2770	543
Pf3D7_04_v3	317770	318050	TH4K8ac_peak_712	1358	280
Pf3D7_04_v3	318211	318650	TH4K8ac_peak_713	2644	439
Pf3D7_04_v3	321025	321520	TH4K8ac_peak_714	3630	495
Pf3D7_04_v3	325068	325352	TH4K8ac_peak_715	1249	284
Pf3D7_04_v3	329134	329576	TH4K8ac_peak_716	2237	442
Pf3D7_04_v3	329880	330164	TH4K8ac_peak_717	1247	284
Pf3D7_04_v3	330532	331472	TH4K8ac_peak_718	3371	940
Pf3D7_04_v3	331868	332211	TH4K8ac_peak_719	1535	343
Pf3D7_04_v3	336363	337364	TH4K8ac_peak_720	6247	1001
Pf3D7_04_v3	337594	338402	TH4K8ac_peak_721	3665	808
Pf3D7_04_v3	338753	339508	TH4K8ac_peak_722	5380	755
Pf3D7_04_v3	340956	341507	TH4K8ac_peak_723	2616	551
Pf3D7_04_v3	342943	343550	TH4K8ac_peak_724	3275	607
Pf3D7_04_v3	343728	343988	TH4K8ac_peak_725	1468	260
Pf3D7_04_v3	346364	346993	TH4K8ac_peak_726	2917	629
Pf3D7_04_v3	351219	351470	TH4K8ac_peak_727	1324	251
Pf3D7_04_v3	353931	354238	TH4K8ac_peak_728	1380	307
Pf3D7_04_v3	356080	358646	TH4K8ac_peak_729	16619	2566
Pf3D7_04_v3	361141	361760	TH4K8ac_peak_730	3106	619
Pf3D7_04_v3	362473	362837	TH4K8ac_peak_731	1788	364
Pf3D7_04_v3	363213	363581	TH4K8ac_peak_732	1592	368
Pf3D7_04_v3	364484	364979	TH4K8ac_peak_733	2144	495
Pf3D7_04_v3	366174	366611	TH4K8ac_peak_734	1993	437
Pf3D7_04_v3	367970	368233	TH4K8ac_peak_735	1131	263
Pf3D7_04_v3	379680	380531	TH4K8ac_peak_737	7308	851
Pf3D7_04_v3	380947	381157	TH4K8ac_peak_738	1337	210
Pf3D7_04_v3	381446	381671	TH4K8ac_peak_739	1335	225
Pf3D7_04_v3	386023	387975	TH4K8ac_peak_740	13379	1952
Pf3D7_04_v3	388882	389666	TH4K8ac_peak_741	3272	784
Pf3D7_04_v3	390264	390498	TH4K8ac_peak_742	1542	234
Pf3D7_04_v3	394132	394514	TH4K8ac_peak_744	1816	382
Pf3D7_04_v3	396138	396544	TH4K8ac_peak_745	1579	406
Pf3D7_04_v3	397144	397380	TH4K8ac_peak_746	1004	236
Pf3D7_04_v3	399857	400396	TH4K8ac_peak_747	3622	539
Pf3D7_04_v3	401509	401728	TH4K8ac_peak_748	1105	219
Pf3D7_04_v3	402288	402935	TH4K8ac_peak_749	3439	647
Pf3D7_04_v3	406229	406583	TH4K8ac_peak_750	1559	354
Pf3D7_04_v3	407076	407914	TH4K8ac_peak_751	3986	838
Pf3D7_04_v3	410457	410969	TH4K8ac_peak_753	2629	512
Pf3D7_04_v3	417426	417625	TH4K8ac_peak_754	1136	199
Pf3D7_04_v3	418481	418682	TH4K8ac_peak_755	1082	201
Pf3D7_04_v3	419719	419931	TH4K8ac_peak_756	998	212
Pf3D7_04_v3	424151	424710	TH4K8ac_peak_757	3392	559
Pf3D7_04_v3	425488	425737	TH4K8ac_peak_758	1682	249
Pf3D7_04_v3	430540	431333	TH4K8ac_peak_760	3727	793
Pf3D7_04_v3	432142	432360	TH4K8ac_peak_761	1159	218
Pf3D7_04_v3	433641	433874	TH4K8ac_peak_762	1204	233
Pf3D7_04_v3	434907	435230	TH4K8ac_peak_763	1556	323
Pf3D7_04_v3	436347	436579	TH4K8ac_peak_764	1354	232
Pf3D7_04_v3	437584	437991	TH4K8ac_peak_765	2721	407
Pf3D7_04_v3	438949	439174	TH4K8ac_peak_766	1457	225
Pf3D7_04_v3	443932	444142	TH4K8ac_peak_767	1139	210
Pf3D7_04_v3	446097	446445	TH4K8ac_peak_768	2175	348
Pf3D7_04_v3	455275	455638	TH4K8ac_peak_769	1790	363
Pf3D7_04_v3	473303	473579	TH4K8ac_peak_770	1195	276
Pf3D7_04_v3	474549	474805	TH4K8ac_peak_771	1336	256
Pf3D7_04_v3	485870	486453	TH4K8ac_peak_772	2754	583
Pf3D7_04_v3	493079	493326	TH4K8ac_peak_773	1369	247
Pf3D7_04_v3	494429	495359	TH4K8ac_peak_774	2875	930
Pf3D7_04_v3	503590	503842	TH4K8ac_peak_775	1569	252
Pf3D7_04_v3	504552	505022	TH4K8ac_peak_776	2815	470
Pf3D7_04_v3	505970	506510	TH4K8ac_peak_777	2422	540
Pf3D7_04_v3	509242	509588	TH4K8ac_peak_778	1535	346
Pf3D7_04_v3	510350	510675	TH4K8ac_peak_779	1775	325
Pf3D7_04_v3	525242	525540	TH4K8ac_peak_780	1445	298
Pf3D7_04_v3	526373	526650	TH4K8ac_peak_781	1465	277
Pf3D7_04_v3	541781	542123	TH4K8ac_peak_783	1334	342
Pf3D7_04_v3	542534	542733	TH4K8ac_peak_784	1241	199
Pf3D7_04_v3	603751	603964	TH4K8ac_peak_785	1474	213
Pf3D7_04_v3	612703	613319	TH4K8ac_peak_786	3480	616
Pf3D7_04_v3	616989	617195	TH4K8ac_peak_787	1336	206
Pf3D7_04_v3	617352	617869	TH4K8ac_peak_788	2524	517
Pf3D7_04_v3	621101	621301	TH4K8ac_peak_789	901	200
Pf3D7_04_v3	622084	622426	TH4K8ac_peak_790	1594	342
Pf3D7_04_v3	625326	626293	TH4K8ac_peak_791	4718	967
Pf3D7_04_v3	628693	629192	TH4K8ac_peak_792	1957	499
Pf3D7_04_v3	634048	634306	TH4K8ac_peak_793	1251	258
Pf3D7_04_v3	635369	635596	TH4K8ac_peak_794	1381	227
Pf3D7_04_v3	636710	637089	TH4K8ac_peak_795	1810	379
Pf3D7_04_v3	637611	637828	TH4K8ac_peak_796	1202	217
Pf3D7_04_v3	645501	645705	TH4K8ac_peak_798	936	204
Pf3D7_04_v3	648160	648629	TH4K8ac_peak_799	1669	469
Pf3D7_04_v3	648876	649094	TH4K8ac_peak_800	845	218
Pf3D7_04_v3	651236	651475	TH4K8ac_peak_801	915	239
Pf3D7_04_v3	651622	651826	TH4K8ac_peak_802	893	204
Pf3D7_04_v3	652742	653535	TH4K8ac_peak_803	3126	793
Pf3D7_04_v3	653736	653958	TH4K8ac_peak_804	732	222
Pf3D7_04_v3	655951	656189	TH4K8ac_peak_805	1186	238
Pf3D7_04_v3	658761	659071	TH4K8ac_peak_806	1502	310
Pf3D7_04_v3	660171	660471	TH4K8ac_peak_807	1289	300
Pf3D7_04_v3	660677	661003	TH4K8ac_peak_808	1874	326
Pf3D7_04_v3	663232	664563	TH4K8ac_peak_809	6123	1331
Pf3D7_04_v3	665811	666011	TH4K8ac_peak_810	954	200
Pf3D7_04_v3	666645	667076	TH4K8ac_peak_811	1708	431
Pf3D7_04_v3	668610	669913	TH4K8ac_peak_812	5521	1303
Pf3D7_04_v3	670975	671280	TH4K8ac_peak_813	1379	305
Pf3D7_04_v3	679360	679594	TH4K8ac_peak_814	1565	234
Pf3D7_04_v3	681846	682678	TH4K8ac_peak_815	3616	832
Pf3D7_04_v3	686446	686664	TH4K8ac_peak_816	1204	218
Pf3D7_04_v3	686838	687059	TH4K8ac_peak_817	1359	221
Pf3D7_04_v3	689726	690389	TH4K8ac_peak_818	4774	663
Pf3D7_04_v3	691088	692516	TH4K8ac_peak_819	5950	1428
Pf3D7_04_v3	698021	698829	TH4K8ac_peak_820	4083	808
Pf3D7_04_v3	706494	706941	TH4K8ac_peak_821	1729	447
Pf3D7_04_v3	709559	710029	TH4K8ac_peak_822	2783	470
Pf3D7_04_v3	711121	711777	TH4K8ac_peak_823	4212	656
Pf3D7_04_v3	713416	713634	TH4K8ac_peak_824	1545	218
Pf3D7_04_v3	715101	715530	TH4K8ac_peak_825	2227	429
Pf3D7_04_v3	721694	722045	TH4K8ac_peak_826	2032	351
Pf3D7_04_v3	725546	727034	TH4K8ac_peak_827	6345	1488
Pf3D7_04_v3	727688	727907	TH4K8ac_peak_828	880	219
Pf3D7_04_v3	728556	728888	TH4K8ac_peak_829	1177	332
Pf3D7_04_v3	729972	730208	TH4K8ac_peak_830	877	236
Pf3D7_04_v3	732810	733194	TH4K8ac_peak_831	1690	384
Pf3D7_04_v3	736634	737101	TH4K8ac_peak_832	2564	467
Pf3D7_04_v3	748156	748424	TH4K8ac_peak_833	1499	268
Pf3D7_04_v3	749275	749844	TH4K8ac_peak_834	3133	569
Pf3D7_04_v3	779072	779424	TH4K8ac_peak_835	1432	352
Pf3D7_04_v3	780267	781059	TH4K8ac_peak_836	3518	792
Pf3D7_04_v3	781618	781923	TH4K8ac_peak_837	1725	305
Pf3D7_04_v3	785377	786341	TH4K8ac_peak_838	4719	964
Pf3D7_04_v3	788423	789367	TH4K8ac_peak_839	6150	944
Pf3D7_04_v3	790818	791059	TH4K8ac_peak_840	1211	241
Pf3D7_04_v3	795843	796282	TH4K8ac_peak_841	2231	439
Pf3D7_04_v3	803239	803841	TH4K8ac_peak_842	2785	602
Pf3D7_04_v3	804328	804839	TH4K8ac_peak_843	2426	511
Pf3D7_04_v3	805878	806294	TH4K8ac_peak_844	1958	416
Pf3D7_04_v3	828716	829491	TH4K8ac_peak_845	3010	775
Pf3D7_04_v3	830193	830622	TH4K8ac_peak_846	1466	429
Pf3D7_04_v3	831429	831668	TH4K8ac_peak_847	926	239
Pf3D7_04_v3	832038	832513	TH4K8ac_peak_848	1930	475
Pf3D7_04_v3	837995	838294	TH4K8ac_peak_849	1927	299
Pf3D7_04_v3	838474	838897	TH4K8ac_peak_850	2074	423
Pf3D7_04_v3	839123	839375	TH4K8ac_peak_851	1312	252
Pf3D7_04_v3	841245	842011	TH4K8ac_peak_852	4566	766
Pf3D7_04_v3	844831	845185	TH4K8ac_peak_853	1202	354
Pf3D7_04_v3	847223	847459	TH4K8ac_peak_854	1423	236
Pf3D7_04_v3	850235	851034	TH4K8ac_peak_855	3359	799
Pf3D7_04_v3	852482	852901	TH4K8ac_peak_856	2783	419
Pf3D7_04_v3	853104	853495	TH4K8ac_peak_857	1628	391
Pf3D7_04_v3	856526	856887	TH4K8ac_peak_858	1655	361
Pf3D7_04_v3	859847	860182	TH4K8ac_peak_859	1583	335
Pf3D7_04_v3	864017	865377	TH4K8ac_peak_860	7026	1360
Pf3D7_04_v3	871187	871480	TH4K8ac_peak_861	1503	293
Pf3D7_04_v3	873232	874060	TH4K8ac_peak_862	3975	828
Pf3D7_04_v3	874906	875138	TH4K8ac_peak_863	1198	232
Pf3D7_04_v3	875324	875558	TH4K8ac_peak_864	1294	234
Pf3D7_04_v3	904306	904552	TH4K8ac_peak_865	1133	246
Pf3D7_04_v3	910181	910701	TH4K8ac_peak_866	2771	520
Pf3D7_04_v3	912318	912518	TH4K8ac_peak_867	726	200
Pf3D7_04_v3	913043	913260	TH4K8ac_peak_868	695	217
Pf3D7_04_v3	913709	914068	TH4K8ac_peak_869	1191	359
Pf3D7_04_v3	929374	930104	TH4K8ac_peak_870	3900	730
Pf3D7_04_v3	932491	932723	TH4K8ac_peak_871	1208	232
Pf3D7_04_v3	950828	951097	TH4K8ac_peak_872	1867	269
Pf3D7_04_v3	985448	985650	TH4K8ac_peak_873	819	202
Pf3D7_04_v3	999922	1000203	TH4K8ac_peak_874	1033	281
Pf3D7_04_v3	1001266	1002199	TH4K8ac_peak_875	4129	933
Pf3D7_04_v3	1020417	1020774	TH4K8ac_peak_876	1075	357
Pf3D7_04_v3	1023108	1023482	TH4K8ac_peak_877	2004	374
Pf3D7_04_v3	1023778	1024073	TH4K8ac_peak_878	1801	295
Pf3D7_04_v3	1025206	1025441	TH4K8ac_peak_879	801	235
Pf3D7_04_v3	1026926	1027252	TH4K8ac_peak_880	1955	326
Pf3D7_04_v3	1040401	1040799	TH4K8ac_peak_881	2071	398
Pf3D7_04_v3	1040975	1041650	TH4K8ac_peak_882	4079	675
Pf3D7_04_v3	1042640	1043227	TH4K8ac_peak_883	2421	587
Pf3D7_04_v3	1044908	1045149	TH4K8ac_peak_884	915	241
Pf3D7_04_v3	1047680	1048009	TH4K8ac_peak_885	1553	329
Pf3D7_04_v3	1049685	1050037	TH4K8ac_peak_887	1891	352
Pf3D7_04_v3	1050348	1051063	TH4K8ac_peak_888	3619	715
Pf3D7_04_v3	1059024	1059552	TH4K8ac_peak_889	2127	528
Pf3D7_04_v3	1059862	1060306	TH4K8ac_peak_890	1991	444
Pf3D7_04_v3	1066147	1066589	TH4K8ac_peak_891	2561	442
Pf3D7_04_v3	1067875	1068271	TH4K8ac_peak_892	1139	396
Pf3D7_04_v3	1069435	1069680	TH4K8ac_peak_893	814	245
Pf3D7_04_v3	1071537	1071886	TH4K8ac_peak_894	1411	349
Pf3D7_04_v3	1079428	1080328	TH4K8ac_peak_895	3562	900
Pf3D7_04_v3	1088097	1088393	TH4K8ac_peak_896	1438	296
Pf3D7_04_v3	1089871	1091015	TH4K8ac_peak_897	5011	1144
Pf3D7_04_v3	1093252	1093888	TH4K8ac_peak_898	3043	636
Pf3D7_04_v3	1102428	1102949	TH4K8ac_peak_899	2723	521
Pf3D7_04_v3	1106506	1106995	TH4K8ac_peak_900	2713	489
Pf3D7_04_v3	1111666	1112018	TH4K8ac_peak_901	1772	352
Pf3D7_04_v3	1113728	1113995	TH4K8ac_peak_902	1086	267
Pf3D7_04_v3	1118845	1119151	TH4K8ac_peak_903	1488	306
Pf3D7_04_v3	1170626	1170982	TH4K8ac_peak_904	1829	356
Pf3D7_04_v3	1197263	1197539	TH4K8ac_peak_905	1773	276
Pf3D7_04_v3	1197736	1198290	TH4K8ac_peak_906	3385	554
Pf3D7_05_v3	261084	262185	TH4K8ac_peak_969	5894	1101
Pf3D7_05_v3	523819	524486	TH4K8ac_peak_1048	2455	667
Pf3D7_05_v3	786355	786565	TH4K8ac_peak_1129	991	210
Pf3D7_05_v3	1310550	1310780	TH4K8ac_peak_1307	676	230
Pf3D7_05_v3	114097	114713	TH4K8ac_peak_928	2623	616
Pf3D7_05_v3	196517	196736	TH4K8ac_peak_953	1384	219
Pf3D7_05_v3	294717	294951	TH4K8ac_peak_982	1196	234
Pf3D7_05_v3	540382	541413	TH4K8ac_peak_1057	4977	1031
Pf3D7_05_v3	638414	640317	TH4K8ac_peak_1083	11175	1903
Pf3D7_05_v3	703995	705353	TH4K8ac_peak_1103	8095	1358
Pf3D7_05_v3	720589	721684	TH4K8ac_peak_1110	4977	1095
Pf3D7_05_v3	735984	737469	TH4K8ac_peak_1113	8242	1485
Pf3D7_05_v3	753312	754616	TH4K8ac_peak_1119	7278	1304
Pf3D7_05_v3	950247	951253	TH4K8ac_peak_1189	5343	1006
Pf3D7_05_v3	1195931	1196709	TH4K8ac_peak_1271	3652	778
Pf3D7_05_v3	1244734	1245812	TH4K8ac_peak_1290	4866	1078
Pf3D7_05_v3	1259967	1262672	TH4K8ac_peak_1295	13537	2705
Pf3D7_05_v3	26082	26342	TH4K8ac_peak_907	1638	260
Pf3D7_05_v3	27063	27296	TH4K8ac_peak_908	1059	233
Pf3D7_05_v3	46512	46725	TH4K8ac_peak_909	1305	213
Pf3D7_05_v3	52673	52929	TH4K8ac_peak_910	856	256
Pf3D7_05_v3	53524	53837	TH4K8ac_peak_911	1000	313
Pf3D7_05_v3	55281	55551	TH4K8ac_peak_912	1038	270
Pf3D7_05_v3	55804	56011	TH4K8ac_peak_913	952	207
Pf3D7_05_v3	56272	56776	TH4K8ac_peak_914	2464	504
Pf3D7_05_v3	61697	62399	TH4K8ac_peak_915	2448	702
Pf3D7_05_v3	64386	64703	TH4K8ac_peak_916	1746	317
Pf3D7_05_v3	66487	66803	TH4K8ac_peak_917	958	316
Pf3D7_05_v3	68899	69508	TH4K8ac_peak_918	3057	609
Pf3D7_05_v3	70753	71186	TH4K8ac_peak_919	1192	433
Pf3D7_05_v3	81202	81656	TH4K8ac_peak_920	2203	454
Pf3D7_05_v3	83991	84220	TH4K8ac_peak_921	1257	229
Pf3D7_05_v3	86743	87099	TH4K8ac_peak_922	1638	356
Pf3D7_05_v3	91359	92179	TH4K8ac_peak_923	4094	820
Pf3D7_05_v3	95562	95795	TH4K8ac_peak_924	1098	233
Pf3D7_05_v3	96249	96547	TH4K8ac_peak_925	1474	298
Pf3D7_05_v3	103067	103301	TH4K8ac_peak_926	1271	234
Pf3D7_05_v3	104198	104771	TH4K8ac_peak_927	2327	573
Pf3D7_05_v3	120948	121645	TH4K8ac_peak_929	3495	697
Pf3D7_05_v3	123747	124201	TH4K8ac_peak_930	1708	454
Pf3D7_05_v3	127810	128642	TH4K8ac_peak_931	4208	832
Pf3D7_05_v3	137632	138695	TH4K8ac_peak_932	2748	1063
Pf3D7_05_v3	140506	140940	TH4K8ac_peak_933	1518	434
Pf3D7_05_v3	144900	145489	TH4K8ac_peak_934	2847	589
Pf3D7_05_v3	147187	147405	TH4K8ac_peak_935	1226	218
Pf3D7_05_v3	148037	148581	TH4K8ac_peak_936	3545	544
Pf3D7_05_v3	148876	149251	TH4K8ac_peak_937	1632	375
Pf3D7_05_v3	149556	150059	TH4K8ac_peak_938	3098	503
Pf3D7_05_v3	151731	152684	TH4K8ac_peak_939	3032	953
Pf3D7_05_v3	153400	153645	TH4K8ac_peak_940	1055	245
Pf3D7_05_v3	153990	154238	TH4K8ac_peak_941	1144	248
Pf3D7_05_v3	167838	168091	TH4K8ac_peak_942	1078	253
Pf3D7_05_v3	169409	169756	TH4K8ac_peak_943	1568	347
Pf3D7_05_v3	169930	170490	TH4K8ac_peak_944	2603	560
Pf3D7_05_v3	171186	171476	TH4K8ac_peak_945	1233	290
Pf3D7_05_v3	172170	172521	TH4K8ac_peak_946	1889	351
Pf3D7_05_v3	175873	176118	TH4K8ac_peak_947	1287	245
Pf3D7_05_v3	177459	177697	TH4K8ac_peak_948	1462	238
Pf3D7_05_v3	181732	181979	TH4K8ac_peak_949	1281	247
Pf3D7_05_v3	182358	184559	TH4K8ac_peak_950	14222	2201
Pf3D7_05_v3	184872	185113	TH4K8ac_peak_951	1647	241
Pf3D7_05_v3	188200	189190	TH4K8ac_peak_952	4659	990
Pf3D7_05_v3	196927	197630	TH4K8ac_peak_954	3275	703
Pf3D7_05_v3	217158	217394	TH4K8ac_peak_955	1453	236
Pf3D7_05_v3	217721	218045	TH4K8ac_peak_956	1612	324
Pf3D7_05_v3	223001	223240	TH4K8ac_peak_957	1753	239
Pf3D7_05_v3	228861	229128	TH4K8ac_peak_958	1668	267
Pf3D7_05_v3	230628	230956	TH4K8ac_peak_959	1695	328
Pf3D7_05_v3	237202	237425	TH4K8ac_peak_960	1497	223
Pf3D7_05_v3	237943	238320	TH4K8ac_peak_961	2028	377
Pf3D7_05_v3	245930	246598	TH4K8ac_peak_962	3373	668
Pf3D7_05_v3	250387	250625	TH4K8ac_peak_963	945	238
Pf3D7_05_v3	251539	251886	TH4K8ac_peak_964	1546	347
Pf3D7_05_v3	253670	253942	TH4K8ac_peak_965	957	272
Pf3D7_05_v3	255263	255580	TH4K8ac_peak_966	1781	317
Pf3D7_05_v3	256276	256686	TH4K8ac_peak_967	1654	410
Pf3D7_05_v3	258121	258588	TH4K8ac_peak_968	2171	467
Pf3D7_05_v3	262696	263056	TH4K8ac_peak_970	1762	360
Pf3D7_05_v3	263418	263955	TH4K8ac_peak_971	2255	537
Pf3D7_05_v3	266012	267846	TH4K8ac_peak_972	10973	1834
Pf3D7_05_v3	268097	268446	TH4K8ac_peak_973	2065	349
Pf3D7_05_v3	269322	269656	TH4K8ac_peak_974	1953	334
Pf3D7_05_v3	270411	270682	TH4K8ac_peak_975	1645	271
Pf3D7_05_v3	276076	277435	TH4K8ac_peak_976	6197	1359
Pf3D7_05_v3	279428	279634	TH4K8ac_peak_977	1209	206
Pf3D7_05_v3	280915	281393	TH4K8ac_peak_978	3039	478
Pf3D7_05_v3	283064	283379	TH4K8ac_peak_979	1490	315
Pf3D7_05_v3	293117	293424	TH4K8ac_peak_980	1038	307
Pf3D7_05_v3	293849	294181	TH4K8ac_peak_981	1160	332
Pf3D7_05_v3	295513	295835	TH4K8ac_peak_983	1950	322
Pf3D7_05_v3	298615	299285	TH4K8ac_peak_984	3859	670
Pf3D7_05_v3	301859	302488	TH4K8ac_peak_985	3630	629
Pf3D7_05_v3	306026	306479	TH4K8ac_peak_986	1886	453
Pf3D7_05_v3	307354	308228	TH4K8ac_peak_987	5558	874
Pf3D7_05_v3	310521	310751	TH4K8ac_peak_988	873	230
Pf3D7_05_v3	318036	318518	TH4K8ac_peak_989	2356	482
Pf3D7_05_v3	322230	322512	TH4K8ac_peak_990	1355	282
Pf3D7_05_v3	333762	334839	TH4K8ac_peak_991	4803	1077
Pf3D7_05_v3	336462	336834	TH4K8ac_peak_992	1869	372
Pf3D7_05_v3	341665	341895	TH4K8ac_peak_993	834	230
Pf3D7_05_v3	342850	343254	TH4K8ac_peak_994	2059	404
Pf3D7_05_v3	345780	346097	TH4K8ac_peak_995	1452	317
Pf3D7_05_v3	348312	350118	TH4K8ac_peak_996	9373	1806
Pf3D7_05_v3	350389	350694	TH4K8ac_peak_997	1568	305
Pf3D7_05_v3	351809	352460	TH4K8ac_peak_998	3392	651
Pf3D7_05_v3	354724	355013	TH4K8ac_peak_999	1489	289
Pf3D7_05_v3	356000	356736	TH4K8ac_peak_1000	3711	736
Pf3D7_05_v3	358302	358705	TH4K8ac_peak_1001	2154	403
Pf3D7_05_v3	362257	362662	TH4K8ac_peak_1002	1869	405
Pf3D7_05_v3	364064	364605	TH4K8ac_peak_1003	2548	541
Pf3D7_05_v3	367438	367684	TH4K8ac_peak_1004	1511	246
Pf3D7_05_v3	370369	371730	TH4K8ac_peak_1005	6733	1361
Pf3D7_05_v3	373232	373526	TH4K8ac_peak_1006	1960	294
Pf3D7_05_v3	374135	374424	TH4K8ac_peak_1007	1769	289
Pf3D7_05_v3	375877	376544	TH4K8ac_peak_1008	2359	667
Pf3D7_05_v3	376849	377121	TH4K8ac_peak_1009	1366	272
Pf3D7_05_v3	378244	378460	TH4K8ac_peak_1010	1193	216
Pf3D7_05_v3	382600	383882	TH4K8ac_peak_1011	6951	1282
Pf3D7_05_v3	385579	386506	TH4K8ac_peak_1012	4176	927
Pf3D7_05_v3	387895	388098	TH4K8ac_peak_1013	1110	203
Pf3D7_05_v3	390528	390956	TH4K8ac_peak_1014	2299	428
Pf3D7_05_v3	392242	392444	TH4K8ac_peak_1015	1300	202
Pf3D7_05_v3	393966	394354	TH4K8ac_peak_1016	2024	388
Pf3D7_05_v3	394786	394992	TH4K8ac_peak_1017	1473	206
Pf3D7_05_v3	400086	400440	TH4K8ac_peak_1018	1568	354
Pf3D7_05_v3	401280	402154	TH4K8ac_peak_1019	4655	874
Pf3D7_05_v3	402367	402746	TH4K8ac_peak_1020	2150	379
Pf3D7_05_v3	403330	403599	TH4K8ac_peak_1021	1442	269
Pf3D7_05_v3	416175	417251	TH4K8ac_peak_1022	4381	1076
Pf3D7_05_v3	418600	419854	TH4K8ac_peak_1023	7190	1254
Pf3D7_05_v3	436666	437060	TH4K8ac_peak_1024	1659	394
Pf3D7_05_v3	437525	438222	TH4K8ac_peak_1025	3601	697
Pf3D7_05_v3	439313	439580	TH4K8ac_peak_1026	1561	267
Pf3D7_05_v3	443116	443381	TH4K8ac_peak_1027	1253	265
Pf3D7_05_v3	444591	445350	TH4K8ac_peak_1028	4277	759
Pf3D7_05_v3	447928	448681	TH4K8ac_peak_1029	4009	753
Pf3D7_05_v3	449968	451430	TH4K8ac_peak_1030	5238	1462
Pf3D7_05_v3	451724	452125	TH4K8ac_peak_1031	1567	401
Pf3D7_05_v3	458007	458218	TH4K8ac_peak_1032	1140	211
Pf3D7_05_v3	459378	459991	TH4K8ac_peak_1033	3075	613
Pf3D7_05_v3	460957	461156	TH4K8ac_peak_1034	1171	199
Pf3D7_05_v3	462594	463168	TH4K8ac_peak_1035	3492	574
Pf3D7_05_v3	464702	465389	TH4K8ac_peak_1036	2244	687
Pf3D7_05_v3	465851	466279	TH4K8ac_peak_1037	1448	428
Pf3D7_05_v3	467340	468132	TH4K8ac_peak_1038	3533	792
Pf3D7_05_v3	469306	469751	TH4K8ac_peak_1039	2416	445
Pf3D7_05_v3	470952	471175	TH4K8ac_peak_1040	1129	223
Pf3D7_05_v3	472929	473948	TH4K8ac_peak_1041	5312	1019
Pf3D7_05_v3	475636	476379	TH4K8ac_peak_1042	3352	743
Pf3D7_05_v3	478464	478672	TH4K8ac_peak_1043	1044	208
Pf3D7_05_v3	482231	482705	TH4K8ac_peak_1044	2417	474
Pf3D7_05_v3	483927	484211	TH4K8ac_peak_1045	970	284
Pf3D7_05_v3	519050	519665	TH4K8ac_peak_1046	2452	615
Pf3D7_05_v3	522257	522654	TH4K8ac_peak_1047	2185	397
Pf3D7_05_v3	525026	525685	TH4K8ac_peak_1049	2738	659
Pf3D7_05_v3	526443	527255	TH4K8ac_peak_1050	3018	812
Pf3D7_05_v3	528078	528308	TH4K8ac_peak_1051	937	230
Pf3D7_05_v3	529970	530347	TH4K8ac_peak_1052	1945	377
Pf3D7_05_v3	533641	534287	TH4K8ac_peak_1053	3037	646
Pf3D7_05_v3	537802	538072	TH4K8ac_peak_1054	1243	270
Pf3D7_05_v3	538310	538530	TH4K8ac_peak_1055	1269	220
Pf3D7_05_v3	539752	539953	TH4K8ac_peak_1056	769	201
Pf3D7_05_v3	543299	543577	TH4K8ac_peak_1058	1169	278
Pf3D7_05_v3	546808	547531	TH4K8ac_peak_1059	3709	723
Pf3D7_05_v3	548462	548677	TH4K8ac_peak_1060	1131	215
Pf3D7_05_v3	552950	553339	TH4K8ac_peak_1061	2484	389
Pf3D7_05_v3	553994	554782	TH4K8ac_peak_1062	4263	788
Pf3D7_05_v3	569356	569985	TH4K8ac_peak_1063	3553	629
Pf3D7_05_v3	571050	571280	TH4K8ac_peak_1064	1019	230
Pf3D7_05_v3	574961	575216	TH4K8ac_peak_1065	1420	255
Pf3D7_05_v3	582028	583693	TH4K8ac_peak_1066	8599	1665
Pf3D7_05_v3	597227	597464	TH4K8ac_peak_1067	1211	237
Pf3D7_05_v3	598840	599332	TH4K8ac_peak_1068	1954	492
Pf3D7_05_v3	600108	600699	TH4K8ac_peak_1069	2864	591
Pf3D7_05_v3	603047	603480	TH4K8ac_peak_1070	2503	433
Pf3D7_05_v3	604237	604545	TH4K8ac_peak_1071	1656	308
Pf3D7_05_v3	607272	607828	TH4K8ac_peak_1072	2022	556
Pf3D7_05_v3	610124	610444	TH4K8ac_peak_1073	1455	320
Pf3D7_05_v3	611122	611759	TH4K8ac_peak_1074	2932	637
Pf3D7_05_v3	613407	614719	TH4K8ac_peak_1075	7364	1312
Pf3D7_05_v3	617631	618045	TH4K8ac_peak_1076	2607	414
Pf3D7_05_v3	618434	618951	TH4K8ac_peak_1077	2926	517
Pf3D7_05_v3	620966	621239	TH4K8ac_peak_1078	1456	273
Pf3D7_05_v3	623021	623294	TH4K8ac_peak_1079	1529	273
Pf3D7_05_v3	625334	625827	TH4K8ac_peak_1080	1886	493
Pf3D7_05_v3	626057	626487	TH4K8ac_peak_1081	2485	430
Pf3D7_05_v3	629269	629569	TH4K8ac_peak_1082	1796	300
Pf3D7_05_v3	641974	642422	TH4K8ac_peak_1084	1639	448
Pf3D7_05_v3	643474	644535	TH4K8ac_peak_1085	4858	1061
Pf3D7_05_v3	648404	650452	TH4K8ac_peak_1086	11752	2048
Pf3D7_05_v3	650969	652167	TH4K8ac_peak_1087	6030	1198
Pf3D7_05_v3	654003	654392	TH4K8ac_peak_1088	2156	389
Pf3D7_05_v3	654659	655301	TH4K8ac_peak_1089	3719	642
Pf3D7_05_v3	657075	657435	TH4K8ac_peak_1090	1234	360
Pf3D7_05_v3	658516	659205	TH4K8ac_peak_1091	2143	689
Pf3D7_05_v3	662884	663141	TH4K8ac_peak_1092	973	257
Pf3D7_05_v3	663596	664186	TH4K8ac_peak_1093	2636	590
Pf3D7_05_v3	664418	664688	TH4K8ac_peak_1094	1834	270
Pf3D7_05_v3	665913	666277	TH4K8ac_peak_1095	1738	364
Pf3D7_05_v3	666517	666754	TH4K8ac_peak_1096	1101	237
Pf3D7_05_v3	667584	668393	TH4K8ac_peak_1097	4490	809
Pf3D7_05_v3	680137	680532	TH4K8ac_peak_1098	2480	395
Pf3D7_05_v3	681724	682433	TH4K8ac_peak_1099	2976	709
Pf3D7_05_v3	684769	685732	TH4K8ac_peak_1100	4249	963
Pf3D7_05_v3	690823	691116	TH4K8ac_peak_1101	1449	293
Pf3D7_05_v3	698431	698788	TH4K8ac_peak_1102	1456	357
Pf3D7_05_v3	705506	706236	TH4K8ac_peak_1104	4425	730
Pf3D7_05_v3	706449	706956	TH4K8ac_peak_1105	2890	507
Pf3D7_05_v3	712812	713517	TH4K8ac_peak_1106	3476	705
Pf3D7_05_v3	718075	718285	TH4K8ac_peak_1107	874	210
Pf3D7_05_v3	719123	719323	TH4K8ac_peak_1108	1041	200
Pf3D7_05_v3	719492	719970	TH4K8ac_peak_1109	1862	478
Pf3D7_05_v3	725319	725708	TH4K8ac_peak_1111	1945	389
Pf3D7_05_v3	731414	731691	TH4K8ac_peak_1112	1335	277
Pf3D7_05_v3	738009	738379	TH4K8ac_peak_1114	1550	370
Pf3D7_05_v3	740146	740966	TH4K8ac_peak_1115	3359	820
Pf3D7_05_v3	743194	744015	TH4K8ac_peak_1116	3563	821
Pf3D7_05_v3	745788	746444	TH4K8ac_peak_1117	3811	656
Pf3D7_05_v3	751080	751338	TH4K8ac_peak_1118	1271	258
Pf3D7_05_v3	759799	760117	TH4K8ac_peak_1120	1464	318
Pf3D7_05_v3	761992	762247	TH4K8ac_peak_1121	1291	255
Pf3D7_05_v3	762495	762695	TH4K8ac_peak_1122	1081	200
Pf3D7_05_v3	766667	766876	TH4K8ac_peak_1123	1321	209
Pf3D7_05_v3	774619	774839	TH4K8ac_peak_1124	1502	220
Pf3D7_05_v3	775616	775903	TH4K8ac_peak_1125	1472	287
Pf3D7_05_v3	783536	783981	TH4K8ac_peak_1126	1436	445
Pf3D7_05_v3	784704	785271	TH4K8ac_peak_1127	1883	567
Pf3D7_05_v3	785534	786052	TH4K8ac_peak_1128	3512	518
Pf3D7_05_v3	787856	788097	TH4K8ac_peak_1130	744	241
Pf3D7_05_v3	788408	789542	TH4K8ac_peak_1131	7868	1134
Pf3D7_05_v3	789709	789947	TH4K8ac_peak_1132	876	238
Pf3D7_05_v3	793783	794007	TH4K8ac_peak_1133	826	224
Pf3D7_05_v3	795068	796077	TH4K8ac_peak_1134	4371	1009
Pf3D7_05_v3	796573	797339	TH4K8ac_peak_1135	3522	766
Pf3D7_05_v3	798370	798779	TH4K8ac_peak_1136	2719	409
Pf3D7_05_v3	802039	802239	TH4K8ac_peak_1137	1303	200
Pf3D7_05_v3	812694	812963	TH4K8ac_peak_1138	1584	269
Pf3D7_05_v3	816869	817175	TH4K8ac_peak_1139	1034	306
Pf3D7_05_v3	822927	823607	TH4K8ac_peak_1140	2195	680
Pf3D7_05_v3	823982	824266	TH4K8ac_peak_1141	1080	284
Pf3D7_05_v3	829526	829776	TH4K8ac_peak_1142	1307	250
Pf3D7_05_v3	838117	838474	TH4K8ac_peak_1143	1560	357
Pf3D7_05_v3	841439	842595	TH4K8ac_peak_1144	5920	1156
Pf3D7_05_v3	843405	843895	TH4K8ac_peak_1145	2215	490
Pf3D7_05_v3	844318	844896	TH4K8ac_peak_1146	2173	578
Pf3D7_05_v3	845899	846307	TH4K8ac_peak_1147	1852	408
Pf3D7_05_v3	848424	848833	TH4K8ac_peak_1148	2265	409
Pf3D7_05_v3	855755	855975	TH4K8ac_peak_1149	1427	220
Pf3D7_05_v3	857021	857437	TH4K8ac_peak_1150	2218	416
Pf3D7_05_v3	860322	861053	TH4K8ac_peak_1151	3337	731
Pf3D7_05_v3	861657	861914	TH4K8ac_peak_1152	1281	257
Pf3D7_05_v3	862545	863664	TH4K8ac_peak_1153	6979	1119
Pf3D7_05_v3	865245	866290	TH4K8ac_peak_1154	6868	1045
Pf3D7_05_v3	867754	868097	TH4K8ac_peak_1155	1561	343
Pf3D7_05_v3	868901	869268	TH4K8ac_peak_1156	1634	367
Pf3D7_05_v3	869484	869772	TH4K8ac_peak_1157	1580	288
Pf3D7_05_v3	875807	876030	TH4K8ac_peak_1158	1219	223
Pf3D7_05_v3	877063	877577	TH4K8ac_peak_1159	3051	514
Pf3D7_05_v3	877972	878353	TH4K8ac_peak_1160	2540	381
Pf3D7_05_v3	882324	882594	TH4K8ac_peak_1161	1923	270
Pf3D7_05_v3	885636	886307	TH4K8ac_peak_1162	3676	671
Pf3D7_05_v3	889427	889883	TH4K8ac_peak_1163	3068	456
Pf3D7_05_v3	890093	890698	TH4K8ac_peak_1164	3737	605
Pf3D7_05_v3	891418	893661	TH4K8ac_peak_1165	12453	2243
Pf3D7_05_v3	894007	894356	TH4K8ac_peak_1166	1543	349
Pf3D7_05_v3	897513	898021	TH4K8ac_peak_1167	2547	508
Pf3D7_05_v3	899996	900203	TH4K8ac_peak_1168	875	207
Pf3D7_05_v3	901354	901745	TH4K8ac_peak_1169	1464	391
Pf3D7_05_v3	904341	904612	TH4K8ac_peak_1170	1003	271
Pf3D7_05_v3	904794	905130	TH4K8ac_peak_1171	1329	336
Pf3D7_05_v3	908323	908914	TH4K8ac_peak_1172	3065	591
Pf3D7_05_v3	909062	909466	TH4K8ac_peak_1173	2231	404
Pf3D7_05_v3	911943	912784	TH4K8ac_peak_1174	4118	841
Pf3D7_05_v3	919756	920440	TH4K8ac_peak_1175	3431	684
Pf3D7_05_v3	923143	923715	TH4K8ac_peak_1176	2784	572
Pf3D7_05_v3	927800	928145	TH4K8ac_peak_1177	1952	345
Pf3D7_05_v3	928741	929195	TH4K8ac_peak_1178	2579	454
Pf3D7_05_v3	929471	929886	TH4K8ac_peak_1179	2182	415
Pf3D7_05_v3	930801	933661	TH4K8ac_peak_1180	16862	2860
Pf3D7_05_v3	936236	936804	TH4K8ac_peak_1181	2293	568
Pf3D7_05_v3	937098	937440	TH4K8ac_peak_1182	2132	342
Pf3D7_05_v3	940289	940981	TH4K8ac_peak_1183	3576	692
Pf3D7_05_v3	942458	943285	TH4K8ac_peak_1184	3019	827
Pf3D7_05_v3	943566	943921	TH4K8ac_peak_1185	1083	355
Pf3D7_05_v3	944466	945111	TH4K8ac_peak_1186	3992	645
Pf3D7_05_v3	945411	945837	TH4K8ac_peak_1187	1841	426
Pf3D7_05_v3	946020	946292	TH4K8ac_peak_1188	1436	272
Pf3D7_05_v3	957868	958142	TH4K8ac_peak_1190	1381	274
Pf3D7_05_v3	964710	965009	TH4K8ac_peak_1191	1589	299
Pf3D7_05_v3	966140	966452	TH4K8ac_peak_1192	1603	312
Pf3D7_05_v3	971566	972248	TH4K8ac_peak_1193	2092	682
Pf3D7_05_v3	977712	977968	TH4K8ac_peak_1194	1109	256
Pf3D7_05_v3	978428	979027	TH4K8ac_peak_1195	3324	599
Pf3D7_05_v3	982155	982751	TH4K8ac_peak_1196	2937	596
Pf3D7_05_v3	984462	984801	TH4K8ac_peak_1197	1380	339
Pf3D7_05_v3	985109	985375	TH4K8ac_peak_1198	1294	266
Pf3D7_05_v3	986250	986494	TH4K8ac_peak_1199	943	244
Pf3D7_05_v3	987433	987897	TH4K8ac_peak_1200	1605	464
Pf3D7_05_v3	988604	988907	TH4K8ac_peak_1201	1062	303
Pf3D7_05_v3	991615	992377	TH4K8ac_peak_1202	3106	762
Pf3D7_05_v3	992775	993315	TH4K8ac_peak_1203	1530	540
Pf3D7_05_v3	993462	993785	TH4K8ac_peak_1204	1442	323
Pf3D7_05_v3	1004230	1004925	TH4K8ac_peak_1205	3610	695
Pf3D7_05_v3	1009074	1009346	TH4K8ac_peak_1206	1171	272
Pf3D7_05_v3	1011674	1012248	TH4K8ac_peak_1207	2459	574
Pf3D7_05_v3	1012558	1013021	TH4K8ac_peak_1208	1558	463
Pf3D7_05_v3	1013500	1013759	TH4K8ac_peak_1209	1334	259
Pf3D7_05_v3	1014132	1014500	TH4K8ac_peak_1210	2026	368
Pf3D7_05_v3	1017853	1018057	TH4K8ac_peak_1211	1030	204
Pf3D7_05_v3	1018224	1018540	TH4K8ac_peak_1212	1661	316
Pf3D7_05_v3	1019539	1019856	TH4K8ac_peak_1213	1457	317
Pf3D7_05_v3	1022316	1023358	TH4K8ac_peak_1214	4742	1042
Pf3D7_05_v3	1024114	1024524	TH4K8ac_peak_1215	1663	410
Pf3D7_05_v3	1025871	1026070	TH4K8ac_peak_1216	859	199
Pf3D7_05_v3	1037241	1038300	TH4K8ac_peak_1217	5315	1059
Pf3D7_05_v3	1040016	1040425	TH4K8ac_peak_1218	1295	409
Pf3D7_05_v3	1041828	1042110	TH4K8ac_peak_1219	1687	282
Pf3D7_05_v3	1045419	1045751	TH4K8ac_peak_1220	1686	332
Pf3D7_05_v3	1046187	1047167	TH4K8ac_peak_1221	3892	980
Pf3D7_05_v3	1054168	1054750	TH4K8ac_peak_1222	2498	582
Pf3D7_05_v3	1056360	1056722	TH4K8ac_peak_1223	1539	362
Pf3D7_05_v3	1057632	1058055	TH4K8ac_peak_1224	2217	423
Pf3D7_05_v3	1061428	1061800	TH4K8ac_peak_1225	1966	372
Pf3D7_05_v3	1065127	1065511	TH4K8ac_peak_1226	2069	384
Pf3D7_05_v3	1066909	1067680	TH4K8ac_peak_1227	3340	771
Pf3D7_05_v3	1067828	1068175	TH4K8ac_peak_1228	1129	347
Pf3D7_05_v3	1068498	1068820	TH4K8ac_peak_1229	1520	322
Pf3D7_05_v3	1069092	1069562	TH4K8ac_peak_1230	1956	470
Pf3D7_05_v3	1076038	1076440	TH4K8ac_peak_1231	1966	402
Pf3D7_05_v3	1079225	1079454	TH4K8ac_peak_1232	984	229
Pf3D7_05_v3	1079729	1080034	TH4K8ac_peak_1233	1491	305
Pf3D7_05_v3	1083595	1083808	TH4K8ac_peak_1234	998	213
Pf3D7_05_v3	1084030	1084445	TH4K8ac_peak_1235	1297	415
Pf3D7_05_v3	1085736	1085968	TH4K8ac_peak_1236	1235	232
Pf3D7_05_v3	1086868	1087067	TH4K8ac_peak_1237	729	199
Pf3D7_05_v3	1088479	1089383	TH4K8ac_peak_1238	3785	904
Pf3D7_05_v3	1090900	1091306	TH4K8ac_peak_1239	1868	406
Pf3D7_05_v3	1095569	1095777	TH4K8ac_peak_1240	880	208
Pf3D7_05_v3	1098798	1099471	TH4K8ac_peak_1241	2552	673
Pf3D7_05_v3	1101149	1101739	TH4K8ac_peak_1242	3144	590
Pf3D7_05_v3	1101981	1102381	TH4K8ac_peak_1243	2390	400
Pf3D7_05_v3	1102760	1103521	TH4K8ac_peak_1244	4076	761
Pf3D7_05_v3	1118963	1119573	TH4K8ac_peak_1245	3111	610
Pf3D7_05_v3	1120761	1121093	TH4K8ac_peak_1246	1701	332
Pf3D7_05_v3	1121454	1121759	TH4K8ac_peak_1247	1609	305
Pf3D7_05_v3	1123057	1123293	TH4K8ac_peak_1248	1172	236
Pf3D7_05_v3	1127966	1128297	TH4K8ac_peak_1249	1663	331
Pf3D7_05_v3	1132005	1132294	TH4K8ac_peak_1250	993	289
Pf3D7_05_v3	1133651	1134854	TH4K8ac_peak_1251	5537	1203
Pf3D7_05_v3	1136741	1137309	TH4K8ac_peak_1252	1663	568
Pf3D7_05_v3	1137840	1138137	TH4K8ac_peak_1253	1054	297
Pf3D7_05_v3	1139431	1139698	TH4K8ac_peak_1254	949	267
Pf3D7_05_v3	1141820	1142071	TH4K8ac_peak_1255	922	251
Pf3D7_05_v3	1144775	1145329	TH4K8ac_peak_1256	2726	554
Pf3D7_05_v3	1147051	1147431	TH4K8ac_peak_1257	1353	380
Pf3D7_05_v3	1151468	1151697	TH4K8ac_peak_1258	716	229
Pf3D7_05_v3	1153612	1154208	TH4K8ac_peak_1259	2797	596
Pf3D7_05_v3	1156147	1156586	TH4K8ac_peak_1260	2290	439
Pf3D7_05_v3	1160994	1161566	TH4K8ac_peak_1261	2788	572
Pf3D7_05_v3	1164592	1164993	TH4K8ac_peak_1262	1891	401
Pf3D7_05_v3	1166477	1166955	TH4K8ac_peak_1263	2373	478
Pf3D7_05_v3	1173704	1174481	TH4K8ac_peak_1264	2079	777
Pf3D7_05_v3	1176720	1177526	TH4K8ac_peak_1265	2985	806
Pf3D7_05_v3	1178219	1178797	TH4K8ac_peak_1266	2671	578
Pf3D7_05_v3	1179751	1180050	TH4K8ac_peak_1267	916	299
Pf3D7_05_v3	1181826	1182373	TH4K8ac_peak_1268	1886	547
Pf3D7_05_v3	1191246	1191680	TH4K8ac_peak_1269	1875	434
Pf3D7_05_v3	1192257	1192546	TH4K8ac_peak_1270	1304	289
Pf3D7_05_v3	1196879	1197367	TH4K8ac_peak_1272	1845	488
Pf3D7_05_v3	1203191	1203430	TH4K8ac_peak_1273	1203	239
Pf3D7_05_v3	1204075	1204321	TH4K8ac_peak_1274	1112	246
Pf3D7_05_v3	1204804	1205057	TH4K8ac_peak_1275	1214	253
Pf3D7_05_v3	1206984	1207311	TH4K8ac_peak_1276	1405	327
Pf3D7_05_v3	1211491	1211721	TH4K8ac_peak_1277	1308	230
Pf3D7_05_v3	1211942	1212202	TH4K8ac_peak_1278	1279	260
Pf3D7_05_v3	1215286	1215820	TH4K8ac_peak_1279	2657	534
Pf3D7_05_v3	1218253	1218842	TH4K8ac_peak_1280	2638	589
Pf3D7_05_v3	1219076	1219443	TH4K8ac_peak_1281	1833	367
Pf3D7_05_v3	1221469	1221672	TH4K8ac_peak_1282	989	203
Pf3D7_05_v3	1222110	1222600	TH4K8ac_peak_1283	1329	490
Pf3D7_05_v3	1224145	1225345	TH4K8ac_peak_1284	4462	1200
Pf3D7_05_v3	1229982	1230860	TH4K8ac_peak_1285	4116	878
Pf3D7_05_v3	1232159	1232418	TH4K8ac_peak_1286	1051	259
Pf3D7_05_v3	1234559	1234991	TH4K8ac_peak_1287	2233	432
Pf3D7_05_v3	1236120	1236843	TH4K8ac_peak_1288	3407	723
Pf3D7_05_v3	1242740	1243104	TH4K8ac_peak_1289	2040	364
Pf3D7_05_v3	1249690	1249924	TH4K8ac_peak_1291	1420	234
Pf3D7_05_v3	1250664	1251008	TH4K8ac_peak_1292	1795	344
Pf3D7_05_v3	1253798	1254302	TH4K8ac_peak_1293	2020	504
Pf3D7_05_v3	1257776	1259779	TH4K8ac_peak_1294	10849	2003
Pf3D7_05_v3	1270937	1272979	TH4K8ac_peak_1296	9256	2042
Pf3D7_05_v3	1273730	1274728	TH4K8ac_peak_1297	6314	998
Pf3D7_05_v3	1276445	1276789	TH4K8ac_peak_1298	1565	344
Pf3D7_05_v3	1280042	1280551	TH4K8ac_peak_1299	2686	509
Pf3D7_05_v3	1285434	1286088	TH4K8ac_peak_1300	2954	654
Pf3D7_05_v3	1288207	1288456	TH4K8ac_peak_1301	881	249
Pf3D7_05_v3	1301117	1301805	TH4K8ac_peak_1302	3777	688
Pf3D7_05_v3	1303669	1304068	TH4K8ac_peak_1303	1846	399
Pf3D7_05_v3	1305237	1305496	TH4K8ac_peak_1304	755	259
Pf3D7_05_v3	1305829	1306045	TH4K8ac_peak_1305	689	216
Pf3D7_05_v3	1307406	1307844	TH4K8ac_peak_1306	1012	438
Pf3D7_05_v3	1315016	1315262	TH4K8ac_peak_1308	811	246
Pf3D7_05_v3	1316524	1316839	TH4K8ac_peak_1309	1146	315
Pf3D7_05_v3	1324296	1324645	TH4K8ac_peak_1310	1901	349
Pf3D7_06_v3	1179162	1180054	TH4K8ac_peak_1652	3982	892
Pf3D7_06_v3	212233	213041	TH4K8ac_peak_1357	4539	808
Pf3D7_06_v3	327613	328921	TH4K8ac_peak_1381	6851	1308
Pf3D7_06_v3	343971	344235	TH4K8ac_peak_1388	1317	264
Pf3D7_06_v3	408429	411039	TH4K8ac_peak_1408	14565	2610
Pf3D7_06_v3	425748	426514	TH4K8ac_peak_1413	3611	766
Pf3D7_06_v3	475022	475469	TH4K8ac_peak_1438	1707	447
Pf3D7_06_v3	540050	541237	TH4K8ac_peak_1468	5877	1187
Pf3D7_06_v3	589451	589945	TH4K8ac_peak_1479	3148	494
Pf3D7_06_v3	622324	622597	TH4K8ac_peak_1491	1346	273
Pf3D7_06_v3	1125235	1132010	TH4K8ac_peak_1638	46517	6775
Pf3D7_06_v3	1277615	1277994	TH4K8ac_peak_1670	2000	379
Pf3D7_06_v3	1293718	1294487	TH4K8ac_peak_1674	2389	769
Pf3D7_06_v3	76	373	TH4K8ac_peak_1311	2946	297
Pf3D7_06_v3	10732	11032	TH4K8ac_peak_1312	1708	300
Pf3D7_06_v3	15516	16108	TH4K8ac_peak_1313	2731	592
Pf3D7_06_v3	47982	48181	TH4K8ac_peak_1314	913	199
Pf3D7_06_v3	51470	52094	TH4K8ac_peak_1315	2256	624
Pf3D7_06_v3	54900	56494	TH4K8ac_peak_1316	4839	1594
Pf3D7_06_v3	65819	66094	TH4K8ac_peak_1317	985	275
Pf3D7_06_v3	76432	76737	TH4K8ac_peak_1318	1202	305
Pf3D7_06_v3	76959	77207	TH4K8ac_peak_1319	814	248
Pf3D7_06_v3	78092	78372	TH4K8ac_peak_1320	1190	280
Pf3D7_06_v3	89469	89685	TH4K8ac_peak_1321	876	216
Pf3D7_06_v3	97943	98277	TH4K8ac_peak_1322	2480	334
Pf3D7_06_v3	104074	104507	TH4K8ac_peak_1323	2473	433
Pf3D7_06_v3	105065	105301	TH4K8ac_peak_1324	1264	236
Pf3D7_06_v3	105467	105724	TH4K8ac_peak_1325	1342	257
Pf3D7_06_v3	113898	114544	TH4K8ac_peak_1326	2659	646
Pf3D7_06_v3	116005	116425	TH4K8ac_peak_1327	2371	420
Pf3D7_06_v3	119924	120191	TH4K8ac_peak_1328	1166	267
Pf3D7_06_v3	126650	126931	TH4K8ac_peak_1329	1616	281
Pf3D7_06_v3	127833	128257	TH4K8ac_peak_1330	1840	424
Pf3D7_06_v3	128652	129393	TH4K8ac_peak_1331	4279	741
Pf3D7_06_v3	129774	129999	TH4K8ac_peak_1332	1478	225
Pf3D7_06_v3	130347	130762	TH4K8ac_peak_1333	2229	415
Pf3D7_06_v3	131244	132069	TH4K8ac_peak_1334	4241	825
Pf3D7_06_v3	136174	136843	TH4K8ac_peak_1335	3402	669
Pf3D7_06_v3	139278	139845	TH4K8ac_peak_1336	2850	567
Pf3D7_06_v3	140236	140549	TH4K8ac_peak_1337	1860	313
Pf3D7_06_v3	142380	142737	TH4K8ac_peak_1338	2008	357
Pf3D7_06_v3	144503	146620	TH4K8ac_peak_1339	11233	2117
Pf3D7_06_v3	148410	148952	TH4K8ac_peak_1340	2906	542
Pf3D7_06_v3	150434	150719	TH4K8ac_peak_1341	1391	285
Pf3D7_06_v3	151067	151509	TH4K8ac_peak_1342	2414	442
Pf3D7_06_v3	153100	155428	TH4K8ac_peak_1343	17669	2328
Pf3D7_06_v3	155585	156253	TH4K8ac_peak_1344	4540	668
Pf3D7_06_v3	157628	158439	TH4K8ac_peak_1345	3476	811
Pf3D7_06_v3	161248	162318	TH4K8ac_peak_1346	4926	1070
Pf3D7_06_v3	168074	168294	TH4K8ac_peak_1347	1163	220
Pf3D7_06_v3	173578	174317	TH4K8ac_peak_1348	3926	739
Pf3D7_06_v3	180952	181373	TH4K8ac_peak_1349	2102	421
Pf3D7_06_v3	182088	182502	TH4K8ac_peak_1350	2037	414
Pf3D7_06_v3	198939	199328	TH4K8ac_peak_1351	1978	389
Pf3D7_06_v3	201038	201333	TH4K8ac_peak_1352	1417	295
Pf3D7_06_v3	202026	202368	TH4K8ac_peak_1353	1899	342
Pf3D7_06_v3	203011	204302	TH4K8ac_peak_1354	5457	1291
Pf3D7_06_v3	205919	206217	TH4K8ac_peak_1355	1496	298
Pf3D7_06_v3	211429	211678	TH4K8ac_peak_1356	1283	249
Pf3D7_06_v3	213410	214105	TH4K8ac_peak_1358	4273	695
Pf3D7_06_v3	215684	215974	TH4K8ac_peak_1359	1088	290
Pf3D7_06_v3	217306	217706	TH4K8ac_peak_1360	2330	400
Pf3D7_06_v3	219090	219346	TH4K8ac_peak_1361	1478	256
Pf3D7_06_v3	221437	221777	TH4K8ac_peak_1362	1966	340
Pf3D7_06_v3	223592	223809	TH4K8ac_peak_1363	1218	217
Pf3D7_06_v3	224637	225060	TH4K8ac_peak_1364	2578	423
Pf3D7_06_v3	226870	227657	TH4K8ac_peak_1365	3776	787
Pf3D7_06_v3	228120	228997	TH4K8ac_peak_1366	4646	877
Pf3D7_06_v3	234035	234264	TH4K8ac_peak_1367	1040	229
Pf3D7_06_v3	243948	244717	TH4K8ac_peak_1368	3472	769
Pf3D7_06_v3	257594	257793	TH4K8ac_peak_1369	772	199
Pf3D7_06_v3	262738	263287	TH4K8ac_peak_1370	2657	549
Pf3D7_06_v3	270669	271008	TH4K8ac_peak_1371	1553	339
Pf3D7_06_v3	282074	282467	TH4K8ac_peak_1372	2139	393
Pf3D7_06_v3	290478	291111	TH4K8ac_peak_1373	3312	633
Pf3D7_06_v3	292916	293394	TH4K8ac_peak_1374	2233	478
Pf3D7_06_v3	293897	294156	TH4K8ac_peak_1375	1029	259
Pf3D7_06_v3	300901	301453	TH4K8ac_peak_1376	1935	552
Pf3D7_06_v3	304390	304710	TH4K8ac_peak_1377	1539	320
Pf3D7_06_v3	309726	310165	TH4K8ac_peak_1378	2170	439
Pf3D7_06_v3	316707	316981	TH4K8ac_peak_1379	1355	274
Pf3D7_06_v3	323842	324750	TH4K8ac_peak_1380	5538	908
Pf3D7_06_v3	330084	331748	TH4K8ac_peak_1382	8763	1664
Pf3D7_06_v3	332367	332877	TH4K8ac_peak_1383	3116	510
Pf3D7_06_v3	334619	334945	TH4K8ac_peak_1384	1924	326
Pf3D7_06_v3	337715	338358	TH4K8ac_peak_1385	4069	643
Pf3D7_06_v3	341316	341626	TH4K8ac_peak_1386	1499	310
Pf3D7_06_v3	343196	343616	TH4K8ac_peak_1387	2143	420
Pf3D7_06_v3	348071	348634	TH4K8ac_peak_1389	2494	563
Pf3D7_06_v3	350782	351008	TH4K8ac_peak_1390	656	226
Pf3D7_06_v3	351546	351796	TH4K8ac_peak_1391	993	250
Pf3D7_06_v3	352089	352351	TH4K8ac_peak_1392	1484	262
Pf3D7_06_v3	352566	352835	TH4K8ac_peak_1393	1536	269
Pf3D7_06_v3	353631	353969	TH4K8ac_peak_1394	1364	338
Pf3D7_06_v3	355969	356266	TH4K8ac_peak_1395	1565	297
Pf3D7_06_v3	356810	357491	TH4K8ac_peak_1396	1945	681
Pf3D7_06_v3	358407	358662	TH4K8ac_peak_1397	1340	255
Pf3D7_06_v3	359355	360134	TH4K8ac_peak_1398	3332	779
Pf3D7_06_v3	362715	362915	TH4K8ac_peak_1399	1029	200
Pf3D7_06_v3	363477	363799	TH4K8ac_peak_1400	1620	322
Pf3D7_06_v3	365118	365736	TH4K8ac_peak_1401	2696	618
Pf3D7_06_v3	390425	390667	TH4K8ac_peak_1402	971	242
Pf3D7_06_v3	391245	391541	TH4K8ac_peak_1403	982	296
Pf3D7_06_v3	394316	394589	TH4K8ac_peak_1404	1331	273
Pf3D7_06_v3	396249	396742	TH4K8ac_peak_1405	2847	493
Pf3D7_06_v3	401290	401556	TH4K8ac_peak_1406	1593	266
Pf3D7_06_v3	406187	407115	TH4K8ac_peak_1407	4410	928
Pf3D7_06_v3	411559	411981	TH4K8ac_peak_1409	2416	422
Pf3D7_06_v3	415596	416364	TH4K8ac_peak_1410	3752	768
Pf3D7_06_v3	416542	417050	TH4K8ac_peak_1411	2697	508
Pf3D7_06_v3	417914	418330	TH4K8ac_peak_1412	2102	416
Pf3D7_06_v3	426830	427104	TH4K8ac_peak_1414	1561	274
Pf3D7_06_v3	430831	431766	TH4K8ac_peak_1415	4559	935
Pf3D7_06_v3	432610	433377	TH4K8ac_peak_1416	3218	767
Pf3D7_06_v3	433715	434178	TH4K8ac_peak_1417	2328	463
Pf3D7_06_v3	434715	435532	TH4K8ac_peak_1418	4198	817
Pf3D7_06_v3	440196	440475	TH4K8ac_peak_1419	1345	279
Pf3D7_06_v3	441068	441346	TH4K8ac_peak_1420	795	278
Pf3D7_06_v3	444702	445413	TH4K8ac_peak_1421	3313	711
Pf3D7_06_v3	445811	446103	TH4K8ac_peak_1422	1162	292
Pf3D7_06_v3	446272	446885	TH4K8ac_peak_1423	2011	613
Pf3D7_06_v3	449898	450486	TH4K8ac_peak_1424	2727	588
Pf3D7_06_v3	451414	451934	TH4K8ac_peak_1425	2410	520
Pf3D7_06_v3	456795	457077	TH4K8ac_peak_1426	1547	282
Pf3D7_06_v3	460094	460512	TH4K8ac_peak_1427	2260	418
Pf3D7_06_v3	463844	464307	TH4K8ac_peak_1428	2130	463
Pf3D7_06_v3	464526	464733	TH4K8ac_peak_1429	874	207
Pf3D7_06_v3	465486	465870	TH4K8ac_peak_1430	1528	384
Pf3D7_06_v3	466698	467099	TH4K8ac_peak_1431	1376	401
Pf3D7_06_v3	467426	467643	TH4K8ac_peak_1432	947	217
Pf3D7_06_v3	470090	471277	TH4K8ac_peak_1433	5622	1187
Pf3D7_06_v3	471757	472105	TH4K8ac_peak_1434	1911	348
Pf3D7_06_v3	472271	472698	TH4K8ac_peak_1435	2073	427
Pf3D7_06_v3	473051	473415	TH4K8ac_peak_1436	1998	364
Pf3D7_06_v3	473801	474198	TH4K8ac_peak_1437	2315	397
Pf3D7_06_v3	477208	477557	TH4K8ac_peak_1439	1388	349
Pf3D7_06_v3	481525	482494	TH4K8ac_peak_1440	3395	969
Pf3D7_06_v3	483150	484007	TH4K8ac_peak_1441	3934	857
Pf3D7_06_v3	485161	485602	TH4K8ac_peak_1442	2387	441
Pf3D7_06_v3	486599	486999	TH4K8ac_peak_1443	2023	400
Pf3D7_06_v3	487929	488250	TH4K8ac_peak_1444	1591	321
Pf3D7_06_v3	497890	498353	TH4K8ac_peak_1445	2965	463
Pf3D7_06_v3	498669	498909	TH4K8ac_peak_1446	1250	240
Pf3D7_06_v3	499247	500177	TH4K8ac_peak_1447	5378	930
Pf3D7_06_v3	500860	501075	TH4K8ac_peak_1448	1359	215
Pf3D7_06_v3	501562	501954	TH4K8ac_peak_1449	1421	392
Pf3D7_06_v3	505311	506053	TH4K8ac_peak_1450	1516	742
Pf3D7_06_v3	506466	506791	TH4K8ac_peak_1451	1393	325
Pf3D7_06_v3	507201	507794	TH4K8ac_peak_1452	1977	593
Pf3D7_06_v3	508087	508395	TH4K8ac_peak_1453	785	308
Pf3D7_06_v3	510637	511130	TH4K8ac_peak_1454	2523	493
Pf3D7_06_v3	512570	512773	TH4K8ac_peak_1455	972	203
Pf3D7_06_v3	514900	515167	TH4K8ac_peak_1456	1371	267
Pf3D7_06_v3	519237	519448	TH4K8ac_peak_1457	1219	211
Pf3D7_06_v3	520554	520991	TH4K8ac_peak_1458	2317	437
Pf3D7_06_v3	521630	522060	TH4K8ac_peak_1459	2328	430
Pf3D7_06_v3	522396	522607	TH4K8ac_peak_1460	1027	211
Pf3D7_06_v3	524578	525219	TH4K8ac_peak_1461	3178	641
Pf3D7_06_v3	525979	527207	TH4K8ac_peak_1462	6023	1228
Pf3D7_06_v3	527979	528272	TH4K8ac_peak_1463	1212	293
Pf3D7_06_v3	531027	531451	TH4K8ac_peak_1464	2292	424
Pf3D7_06_v3	534869	535209	TH4K8ac_peak_1465	1103	340
Pf3D7_06_v3	537665	538081	TH4K8ac_peak_1466	2114	416
Pf3D7_06_v3	539101	539698	TH4K8ac_peak_1467	3592	597
Pf3D7_06_v3	542722	543957	TH4K8ac_peak_1469	9061	1235
Pf3D7_06_v3	547460	547738	TH4K8ac_peak_1470	1485	278
Pf3D7_06_v3	550979	551388	TH4K8ac_peak_1471	2008	409
Pf3D7_06_v3	551927	552363	TH4K8ac_peak_1472	1965	436
Pf3D7_06_v3	561115	561439	TH4K8ac_peak_1473	1608	324
Pf3D7_06_v3	570150	570699	TH4K8ac_peak_1474	2964	549
Pf3D7_06_v3	584584	584869	TH4K8ac_peak_1475	1800	285
Pf3D7_06_v3	585100	585413	TH4K8ac_peak_1476	1876	313
Pf3D7_06_v3	587160	587390	TH4K8ac_peak_1477	1231	230
Pf3D7_06_v3	588305	588697	TH4K8ac_peak_1478	2373	392
Pf3D7_06_v3	590363	592219	TH4K8ac_peak_1480	8538	1856
Pf3D7_06_v3	595460	595865	TH4K8ac_peak_1481	2111	405
Pf3D7_06_v3	603409	603675	TH4K8ac_peak_1482	834	266
Pf3D7_06_v3	604409	604843	TH4K8ac_peak_1483	1804	434
Pf3D7_06_v3	606922	607338	TH4K8ac_peak_1484	1506	416
Pf3D7_06_v3	609351	611100	TH4K8ac_peak_1485	7921	1749
Pf3D7_06_v3	612568	612833	TH4K8ac_peak_1486	1376	265
Pf3D7_06_v3	615265	615483	TH4K8ac_peak_1487	1130	218
Pf3D7_06_v3	616059	616625	TH4K8ac_peak_1488	3604	566
Pf3D7_06_v3	620417	620871	TH4K8ac_peak_1489	2034	454
Pf3D7_06_v3	621072	621821	TH4K8ac_peak_1490	3621	749
Pf3D7_06_v3	623097	623729	TH4K8ac_peak_1492	3797	632
Pf3D7_06_v3	625909	626396	TH4K8ac_peak_1493	1720	487
Pf3D7_06_v3	627146	627345	TH4K8ac_peak_1494	850	199
Pf3D7_06_v3	627673	628981	TH4K8ac_peak_1495	5826	1308
Pf3D7_06_v3	629348	630318	TH4K8ac_peak_1496	4163	970
Pf3D7_06_v3	632396	632783	TH4K8ac_peak_1497	2072	387
Pf3D7_06_v3	641224	641507	TH4K8ac_peak_1498	1103	283
Pf3D7_06_v3	661455	661740	TH4K8ac_peak_1499	1392	285
Pf3D7_06_v3	662434	662763	TH4K8ac_peak_1500	1555	329
Pf3D7_06_v3	669746	670485	TH4K8ac_peak_1501	3906	739
Pf3D7_06_v3	672113	672354	TH4K8ac_peak_1502	915	241
Pf3D7_06_v3	674106	674526	TH4K8ac_peak_1503	2322	420
Pf3D7_06_v3	678288	678827	TH4K8ac_peak_1504	2283	539
Pf3D7_06_v3	690634	690975	TH4K8ac_peak_1505	1948	341
Pf3D7_06_v3	691736	692354	TH4K8ac_peak_1506	3439	618
Pf3D7_06_v3	694701	694996	TH4K8ac_peak_1507	1444	295
Pf3D7_06_v3	696009	696294	TH4K8ac_peak_1508	1677	285
Pf3D7_06_v3	699327	699680	TH4K8ac_peak_1509	1955	353
Pf3D7_06_v3	705650	705862	TH4K8ac_peak_1510	910	212
Pf3D7_06_v3	716191	716434	TH4K8ac_peak_1511	841	243
Pf3D7_06_v3	722030	722334	TH4K8ac_peak_1512	1164	304
Pf3D7_06_v3	724954	725740	TH4K8ac_peak_1513	4385	786
Pf3D7_06_v3	726768	727310	TH4K8ac_peak_1514	3172	542
Pf3D7_06_v3	727683	728565	TH4K8ac_peak_1515	4697	882
Pf3D7_06_v3	728902	729358	TH4K8ac_peak_1516	2573	456
Pf3D7_06_v3	731095	731311	TH4K8ac_peak_1517	1277	216
Pf3D7_06_v3	738296	738755	TH4K8ac_peak_1518	2502	459
Pf3D7_06_v3	746079	746408	TH4K8ac_peak_1519	1511	329
Pf3D7_06_v3	747731	747996	TH4K8ac_peak_1520	905	265
Pf3D7_06_v3	748432	748888	TH4K8ac_peak_1521	3189	456
Pf3D7_06_v3	752564	752806	TH4K8ac_peak_1522	649	242
Pf3D7_06_v3	754306	754827	TH4K8ac_peak_1523	3254	521
Pf3D7_06_v3	755933	756598	TH4K8ac_peak_1524	1815	665
Pf3D7_06_v3	756786	757010	TH4K8ac_peak_1525	999	224
Pf3D7_06_v3	760709	761482	TH4K8ac_peak_1526	3527	773
Pf3D7_06_v3	762013	762874	TH4K8ac_peak_1527	3939	861
Pf3D7_06_v3	763738	764006	TH4K8ac_peak_1528	1194	268
Pf3D7_06_v3	764839	765135	TH4K8ac_peak_1529	1582	296
Pf3D7_06_v3	765372	765676	TH4K8ac_peak_1530	1111	304
Pf3D7_06_v3	766332	767305	TH4K8ac_peak_1531	2704	973
Pf3D7_06_v3	768560	768991	TH4K8ac_peak_1532	1753	431
Pf3D7_06_v3	769228	769561	TH4K8ac_peak_1533	957	333
Pf3D7_06_v3	774459	775367	TH4K8ac_peak_1534	5121	908
Pf3D7_06_v3	777652	778162	TH4K8ac_peak_1535	1935	510
Pf3D7_06_v3	783083	783735	TH4K8ac_peak_1536	3108	652
Pf3D7_06_v3	784443	784765	TH4K8ac_peak_1537	1663	322
Pf3D7_06_v3	787078	787574	TH4K8ac_peak_1538	1549	496
Pf3D7_06_v3	795610	795923	TH4K8ac_peak_1539	1475	313
Pf3D7_06_v3	799231	799822	TH4K8ac_peak_1540	3149	591
Pf3D7_06_v3	809115	813198	TH4K8ac_peak_1541	27927	4083
Pf3D7_06_v3	818031	818272	TH4K8ac_peak_1542	1363	241
Pf3D7_06_v3	820227	820604	TH4K8ac_peak_1543	1829	377
Pf3D7_06_v3	821521	822034	TH4K8ac_peak_1544	2334	513
Pf3D7_06_v3	823018	823229	TH4K8ac_peak_1545	1227	211
Pf3D7_06_v3	823469	824283	TH4K8ac_peak_1546	4452	814
Pf3D7_06_v3	824575	824793	TH4K8ac_peak_1547	1414	218
Pf3D7_06_v3	840859	841229	TH4K8ac_peak_1548	1807	370
Pf3D7_06_v3	844605	845024	TH4K8ac_peak_1549	1826	419
Pf3D7_06_v3	845563	846199	TH4K8ac_peak_1550	3468	636
Pf3D7_06_v3	846399	846611	TH4K8ac_peak_1551	860	212
Pf3D7_06_v3	846905	847129	TH4K8ac_peak_1552	1199	224
Pf3D7_06_v3	850050	850860	TH4K8ac_peak_1553	4611	810
Pf3D7_06_v3	851298	851950	TH4K8ac_peak_1554	3967	652
Pf3D7_06_v3	855202	856116	TH4K8ac_peak_1555	4766	914
Pf3D7_06_v3	857941	858462	TH4K8ac_peak_1556	1946	521
Pf3D7_06_v3	861746	862077	TH4K8ac_peak_1557	1651	331
Pf3D7_06_v3	862754	863185	TH4K8ac_peak_1558	2337	431
Pf3D7_06_v3	869589	869876	TH4K8ac_peak_1559	1847	287
Pf3D7_06_v3	871354	871691	TH4K8ac_peak_1560	1892	337
Pf3D7_06_v3	871861	872168	TH4K8ac_peak_1561	1963	307
Pf3D7_06_v3	873718	874032	TH4K8ac_peak_1562	1353	314
Pf3D7_06_v3	882000	883070	TH4K8ac_peak_1563	5290	1070
Pf3D7_06_v3	884478	884704	TH4K8ac_peak_1564	1223	226
Pf3D7_06_v3	885872	886240	TH4K8ac_peak_1565	1769	368
Pf3D7_06_v3	888153	888861	TH4K8ac_peak_1566	3052	708
Pf3D7_06_v3	891996	892367	TH4K8ac_peak_1567	1815	371
Pf3D7_06_v3	894931	895881	TH4K8ac_peak_1568	4463	950
Pf3D7_06_v3	896895	897128	TH4K8ac_peak_1569	1089	233
Pf3D7_06_v3	903789	904374	TH4K8ac_peak_1570	2854	585
Pf3D7_06_v3	905988	906306	TH4K8ac_peak_1571	1837	318
Pf3D7_06_v3	907214	907545	TH4K8ac_peak_1572	1373	331
Pf3D7_06_v3	910059	910714	TH4K8ac_peak_1573	3130	655
Pf3D7_06_v3	911449	911964	TH4K8ac_peak_1574	4169	515
Pf3D7_06_v3	914505	914738	TH4K8ac_peak_1575	903	233
Pf3D7_06_v3	919784	919987	TH4K8ac_peak_1576	1046	203
Pf3D7_06_v3	938332	938689	TH4K8ac_peak_1577	1624	357
Pf3D7_06_v3	939717	940077	TH4K8ac_peak_1578	1602	360
Pf3D7_06_v3	946536	947565	TH4K8ac_peak_1579	4165	1029
Pf3D7_06_v3	947982	948750	TH4K8ac_peak_1580	3280	768
Pf3D7_06_v3	952211	952478	TH4K8ac_peak_1581	783	267
Pf3D7_06_v3	953815	954155	TH4K8ac_peak_1582	1211	340
Pf3D7_06_v3	954398	954727	TH4K8ac_peak_1583	1202	329
Pf3D7_06_v3	961267	962487	TH4K8ac_peak_1584	6167	1220
Pf3D7_06_v3	963726	964224	TH4K8ac_peak_1585	2743	498
Pf3D7_06_v3	975352	975615	TH4K8ac_peak_1586	976	263
Pf3D7_06_v3	976180	976522	TH4K8ac_peak_1587	1149	342
Pf3D7_06_v3	976935	978444	TH4K8ac_peak_1588	6507	1509
Pf3D7_06_v3	978961	979230	TH4K8ac_peak_1589	932	269
Pf3D7_06_v3	981049	981600	TH4K8ac_peak_1590	2600	551
Pf3D7_06_v3	983214	983632	TH4K8ac_peak_1591	1501	418
Pf3D7_06_v3	983981	984222	TH4K8ac_peak_1592	1282	241
Pf3D7_06_v3	986550	986886	TH4K8ac_peak_1593	2159	336
Pf3D7_06_v3	990171	990460	TH4K8ac_peak_1594	1287	289
Pf3D7_06_v3	991674	992228	TH4K8ac_peak_1595	2994	554
Pf3D7_06_v3	992953	993174	TH4K8ac_peak_1596	923	221
Pf3D7_06_v3	994242	994515	TH4K8ac_peak_1597	1634	273
Pf3D7_06_v3	1011406	1012675	TH4K8ac_peak_1598	5198	1269
Pf3D7_06_v3	1016382	1016739	TH4K8ac_peak_1599	1214	357
Pf3D7_06_v3	1017142	1017900	TH4K8ac_peak_1600	2605	758
Pf3D7_06_v3	1023166	1023405	TH4K8ac_peak_1601	1435	239
Pf3D7_06_v3	1025208	1025467	TH4K8ac_peak_1602	1341	259
Pf3D7_06_v3	1026042	1026313	TH4K8ac_peak_1603	1311	271
Pf3D7_06_v3	1030825	1031128	TH4K8ac_peak_1604	1728	303
Pf3D7_06_v3	1031570	1031872	TH4K8ac_peak_1605	1414	302
Pf3D7_06_v3	1035309	1036738	TH4K8ac_peak_1606	5456	1429
Pf3D7_06_v3	1039029	1039233	TH4K8ac_peak_1607	780	204
Pf3D7_06_v3	1039409	1039979	TH4K8ac_peak_1608	3545	570
Pf3D7_06_v3	1042537	1042956	TH4K8ac_peak_1609	2249	419
Pf3D7_06_v3	1043467	1043967	TH4K8ac_peak_1610	3122	500
Pf3D7_06_v3	1046974	1047857	TH4K8ac_peak_1611	5871	883
Pf3D7_06_v3	1055239	1056092	TH4K8ac_peak_1612	2978	853
Pf3D7_06_v3	1058763	1059020	TH4K8ac_peak_1613	1256	257
Pf3D7_06_v3	1059183	1060069	TH4K8ac_peak_1614	3842	886
Pf3D7_06_v3	1061220	1061477	TH4K8ac_peak_1615	1337	257
Pf3D7_06_v3	1063239	1063495	TH4K8ac_peak_1616	1123	256
Pf3D7_06_v3	1065839	1066444	TH4K8ac_peak_1617	3162	605
Pf3D7_06_v3	1066634	1066851	TH4K8ac_peak_1618	1307	217
Pf3D7_06_v3	1067209	1067426	TH4K8ac_peak_1619	1193	217
Pf3D7_06_v3	1073631	1073956	TH4K8ac_peak_1620	1493	325
Pf3D7_06_v3	1075016	1075721	TH4K8ac_peak_1621	3260	705
Pf3D7_06_v3	1076544	1076806	TH4K8ac_peak_1622	1026	262
Pf3D7_06_v3	1079535	1079904	TH4K8ac_peak_1623	1906	369
Pf3D7_06_v3	1082886	1083176	TH4K8ac_peak_1624	1406	290
Pf3D7_06_v3	1097294	1097533	TH4K8ac_peak_1625	1296	239
Pf3D7_06_v3	1098288	1098653	TH4K8ac_peak_1626	1707	365
Pf3D7_06_v3	1099813	1100048	TH4K8ac_peak_1627	864	235
Pf3D7_06_v3	1100264	1100923	TH4K8ac_peak_1628	3460	659
Pf3D7_06_v3	1101806	1102183	TH4K8ac_peak_1629	1663	377
Pf3D7_06_v3	1102531	1103299	TH4K8ac_peak_1630	2888	768
Pf3D7_06_v3	1104150	1104413	TH4K8ac_peak_1631	1650	263
Pf3D7_06_v3	1104948	1105339	TH4K8ac_peak_1632	2019	391
Pf3D7_06_v3	1117213	1117460	TH4K8ac_peak_1633	1337	247
Pf3D7_06_v3	1121665	1122049	TH4K8ac_peak_1634	1852	384
Pf3D7_06_v3	1122766	1123033	TH4K8ac_peak_1635	1411	267
Pf3D7_06_v3	1123313	1123700	TH4K8ac_peak_1636	2099	387
Pf3D7_06_v3	1124049	1124283	TH4K8ac_peak_1637	1782	234
Pf3D7_06_v3	1132207	1132786	TH4K8ac_peak_1639	2893	579
Pf3D7_06_v3	1133770	1134059	TH4K8ac_peak_1640	1731	289
Pf3D7_06_v3	1134324	1136493	TH4K8ac_peak_1641	14929	2169
Pf3D7_06_v3	1137623	1137843	TH4K8ac_peak_1642	1474	220
Pf3D7_06_v3	1138404	1140247	TH4K8ac_peak_1643	9544	1843
Pf3D7_06_v3	1141753	1143601	TH4K8ac_peak_1644	12143	1848
Pf3D7_06_v3	1144088	1146638	TH4K8ac_peak_1645	18209	2550
Pf3D7_06_v3	1157658	1158003	TH4K8ac_peak_1646	1260	345
Pf3D7_06_v3	1168797	1169018	TH4K8ac_peak_1647	1169	221
Pf3D7_06_v3	1170794	1171028	TH4K8ac_peak_1648	999	234
Pf3D7_06_v3	1175467	1175722	TH4K8ac_peak_1649	916	255
Pf3D7_06_v3	1177032	1177298	TH4K8ac_peak_1650	1347	266
Pf3D7_06_v3	1177549	1178057	TH4K8ac_peak_1651	2339	508
Pf3D7_06_v3	1181890	1182277	TH4K8ac_peak_1653	1489	387
Pf3D7_06_v3	1182700	1183278	TH4K8ac_peak_1654	1995	578
Pf3D7_06_v3	1183647	1184027	TH4K8ac_peak_1655	2204	380
Pf3D7_06_v3	1188027	1188575	TH4K8ac_peak_1656	3895	548
Pf3D7_06_v3	1194630	1195123	TH4K8ac_peak_1657	2160	493
Pf3D7_06_v3	1196118	1196401	TH4K8ac_peak_1658	1377	283
Pf3D7_06_v3	1197895	1198124	TH4K8ac_peak_1659	1239	229
Pf3D7_06_v3	1201516	1201738	TH4K8ac_peak_1660	949	222
Pf3D7_06_v3	1202478	1202735	TH4K8ac_peak_1661	1099	257
Pf3D7_06_v3	1205562	1205768	TH4K8ac_peak_1662	1181	206
Pf3D7_06_v3	1219913	1220213	TH4K8ac_peak_1663	1005	300
Pf3D7_06_v3	1255852	1256303	TH4K8ac_peak_1664	2199	451
Pf3D7_06_v3	1256475	1256915	TH4K8ac_peak_1665	2196	440
Pf3D7_06_v3	1262059	1262285	TH4K8ac_peak_1666	1456	226
Pf3D7_06_v3	1271217	1271663	TH4K8ac_peak_1667	2115	446
Pf3D7_06_v3	1274788	1275741	TH4K8ac_peak_1668	3210	953
Pf3D7_06_v3	1276279	1276552	TH4K8ac_peak_1669	1432	273
Pf3D7_06_v3	1278344	1278630	TH4K8ac_peak_1671	1117	286
Pf3D7_06_v3	1283804	1284052	TH4K8ac_peak_1672	1208	248
Pf3D7_06_v3	1292482	1293046	TH4K8ac_peak_1673	2477	564
Pf3D7_06_v3	1299064	1299333	TH4K8ac_peak_1675	932	269
Pf3D7_06_v3	1312835	1313120	TH4K8ac_peak_1676	1277	285
Pf3D7_06_v3	1341788	1342036	TH4K8ac_peak_1677	1614	248
Pf3D7_06_v3	1351028	1351641	TH4K8ac_peak_1678	2674	613
Pf3D7_06_v3	1355997	1356514	TH4K8ac_peak_1679	2910	517
Pf3D7_06_v3	1363044	1363271	TH4K8ac_peak_1680	1336	227
Pf3D7_06_v3	1368727	1368968	TH4K8ac_peak_1681	1398	241
Pf3D7_06_v3	1371741	1372783	TH4K8ac_peak_1682	4428	1042
Pf3D7_06_v3	1377365	1377657	TH4K8ac_peak_1683	1677	292
Pf3D7_06_v3	1416695	1416992	TH4K8ac_peak_1684	3103	297
Pf3D7_06_v3	1417709	1417994	TH4K8ac_peak_1685	1995	285
Pf3D7_07_v3	130820	131836	TH4K8ac_peak_1696	3901	1016
Pf3D7_07_v3	147264	147584	TH4K8ac_peak_1699	1369	320
Pf3D7_07_v3	245681	245891	TH4K8ac_peak_1716	1011	210
Pf3D7_07_v3	343886	344306	TH4K8ac_peak_1735	2401	420
Pf3D7_07_v3	605985	606466	TH4K8ac_peak_1777	2528	481
Pf3D7_07_v3	767367	770579	TH4K8ac_peak_1815	23837	3212
Pf3D7_07_v3	1032180	1032993	TH4K8ac_peak_1909	3896	813
Pf3D7_07_v3	1080730	1081392	TH4K8ac_peak_1924	4276	662
Pf3D7_07_v3	1195185	1196173	TH4K8ac_peak_1948	4488	988
Pf3D7_07_v3	1261248	1262449	TH4K8ac_peak_1969	5879	1201
Pf3D7_07_v3	1277129	1280762	TH4K8ac_peak_1973	35276	3633
Pf3D7_07_v3	1294118	1294427	TH4K8ac_peak_1979	819	309
Pf3D7_07_v3	257	517	TH4K8ac_peak_1686	2077	260
Pf3D7_07_v3	696	929	TH4K8ac_peak_1687	2111	233
Pf3D7_07_v3	1915	2392	TH4K8ac_peak_1688	2413	477
Pf3D7_07_v3	2638	3692	TH4K8ac_peak_1689	5082	1054
Pf3D7_07_v3	100673	100966	TH4K8ac_peak_1690	1085	293
Pf3D7_07_v3	101625	101981	TH4K8ac_peak_1691	1873	356
Pf3D7_07_v3	112262	112638	TH4K8ac_peak_1692	1177	376
Pf3D7_07_v3	121545	121819	TH4K8ac_peak_1693	1408	274
Pf3D7_07_v3	123798	124282	TH4K8ac_peak_1694	3114	484
Pf3D7_07_v3	128408	128890	TH4K8ac_peak_1695	2336	482
Pf3D7_07_v3	132310	132766	TH4K8ac_peak_1697	1546	456
Pf3D7_07_v3	144639	144894	TH4K8ac_peak_1698	1026	255
Pf3D7_07_v3	150291	150538	TH4K8ac_peak_1700	1276	247
Pf3D7_07_v3	151708	152905	TH4K8ac_peak_1701	6218	1197
Pf3D7_07_v3	166130	166416	TH4K8ac_peak_1702	1345	286
Pf3D7_07_v3	167452	167794	TH4K8ac_peak_1703	1563	342
Pf3D7_07_v3	168933	169185	TH4K8ac_peak_1704	1172	252
Pf3D7_07_v3	176953	177180	TH4K8ac_peak_1705	1172	227
Pf3D7_07_v3	183289	184138	TH4K8ac_peak_1706	4445	849
Pf3D7_07_v3	189448	189677	TH4K8ac_peak_1707	1428	229
Pf3D7_07_v3	194662	194865	TH4K8ac_peak_1708	1182	203
Pf3D7_07_v3	208763	209037	TH4K8ac_peak_1709	1292	274
Pf3D7_07_v3	232466	232765	TH4K8ac_peak_1710	1057	299
Pf3D7_07_v3	232950	233194	TH4K8ac_peak_1711	991	244
Pf3D7_07_v3	233456	233656	TH4K8ac_peak_1712	1044	200
Pf3D7_07_v3	241803	242175	TH4K8ac_peak_1713	1919	372
Pf3D7_07_v3	243211	243542	TH4K8ac_peak_1714	1486	331
Pf3D7_07_v3	243823	244332	TH4K8ac_peak_1715	2538	509
Pf3D7_07_v3	249719	250228	TH4K8ac_peak_1717	3280	509
Pf3D7_07_v3	254146	255153	TH4K8ac_peak_1718	5459	1007
Pf3D7_07_v3	256123	256566	TH4K8ac_peak_1719	2272	443
Pf3D7_07_v3	267111	267395	TH4K8ac_peak_1720	1543	284
Pf3D7_07_v3	270010	270226	TH4K8ac_peak_1721	1082	216
Pf3D7_07_v3	283639	284374	TH4K8ac_peak_1722	3160	735
Pf3D7_07_v3	285613	285877	TH4K8ac_peak_1723	1048	264
Pf3D7_07_v3	287084	287378	TH4K8ac_peak_1724	1111	294
Pf3D7_07_v3	288084	288426	TH4K8ac_peak_1725	1230	342
Pf3D7_07_v3	288634	289159	TH4K8ac_peak_1726	1862	525
Pf3D7_07_v3	292625	292868	TH4K8ac_peak_1727	905	243
Pf3D7_07_v3	304246	304454	TH4K8ac_peak_1728	843	208
Pf3D7_07_v3	306847	307278	TH4K8ac_peak_1729	1938	431
Pf3D7_07_v3	319676	320053	TH4K8ac_peak_1730	1565	377
Pf3D7_07_v3	320309	320514	TH4K8ac_peak_1731	1121	205
Pf3D7_07_v3	320831	321089	TH4K8ac_peak_1732	1406	258
Pf3D7_07_v3	325187	325499	TH4K8ac_peak_1733	1547	312
Pf3D7_07_v3	335907	336323	TH4K8ac_peak_1734	2516	416
Pf3D7_07_v3	345736	346285	TH4K8ac_peak_1736	2074	549
Pf3D7_07_v3	353980	354563	TH4K8ac_peak_1737	2498	583
Pf3D7_07_v3	361322	362310	TH4K8ac_peak_1738	4763	988
Pf3D7_07_v3	362567	362905	TH4K8ac_peak_1739	1632	338
Pf3D7_07_v3	366980	367779	TH4K8ac_peak_1740	5564	799
Pf3D7_07_v3	368706	369059	TH4K8ac_peak_1741	2260	353
Pf3D7_07_v3	369644	371009	TH4K8ac_peak_1742	6161	1365
Pf3D7_07_v3	374300	375109	TH4K8ac_peak_1743	3397	809
Pf3D7_07_v3	375357	376134	TH4K8ac_peak_1744	3827	777
Pf3D7_07_v3	377002	377293	TH4K8ac_peak_1745	1553	291
Pf3D7_07_v3	378287	378577	TH4K8ac_peak_1746	1233	290
Pf3D7_07_v3	379700	379971	TH4K8ac_peak_1747	1133	271
Pf3D7_07_v3	381585	382155	TH4K8ac_peak_1748	3202	570
Pf3D7_07_v3	388054	388345	TH4K8ac_peak_1749	1518	291
Pf3D7_07_v3	389344	389606	TH4K8ac_peak_1750	1314	262
Pf3D7_07_v3	391607	392130	TH4K8ac_peak_1751	2656	523
Pf3D7_07_v3	393297	393693	TH4K8ac_peak_1752	1312	396
Pf3D7_07_v3	399414	399635	TH4K8ac_peak_1753	1214	221
Pf3D7_07_v3	399836	400213	TH4K8ac_peak_1754	1627	377
Pf3D7_07_v3	408192	408739	TH4K8ac_peak_1755	2312	547
Pf3D7_07_v3	412621	413097	TH4K8ac_peak_1756	2576	476
Pf3D7_07_v3	413459	413794	TH4K8ac_peak_1757	1354	335
Pf3D7_07_v3	423368	423588	TH4K8ac_peak_1758	1092	220
Pf3D7_07_v3	426210	427195	TH4K8ac_peak_1759	4646	985
Pf3D7_07_v3	433443	433795	TH4K8ac_peak_1760	1910	352
Pf3D7_07_v3	439312	439644	TH4K8ac_peak_1761	1828	332
Pf3D7_07_v3	441146	441490	TH4K8ac_peak_1762	1674	344
Pf3D7_07_v3	473080	473501	TH4K8ac_peak_1763	1831	421
Pf3D7_07_v3	475619	475846	TH4K8ac_peak_1764	1137	227
Pf3D7_07_v3	477263	477499	TH4K8ac_peak_1765	928	236
Pf3D7_07_v3	478959	479277	TH4K8ac_peak_1766	1422	318
Pf3D7_07_v3	480299	480541	TH4K8ac_peak_1767	912	242
Pf3D7_07_v3	481159	481835	TH4K8ac_peak_1768	2998	676
Pf3D7_07_v3	482764	484061	TH4K8ac_peak_1769	5716	1297
Pf3D7_07_v3	490479	490978	TH4K8ac_peak_1770	2127	499
Pf3D7_07_v3	495062	495492	TH4K8ac_peak_1771	1875	430
Pf3D7_07_v3	499204	499613	TH4K8ac_peak_1772	2337	409
Pf3D7_07_v3	502106	502571	TH4K8ac_peak_1773	2220	465
Pf3D7_07_v3	503810	504070	TH4K8ac_peak_1774	912	260
Pf3D7_07_v3	550225	550495	TH4K8ac_peak_1775	1391	270
Pf3D7_07_v3	602593	602925	TH4K8ac_peak_1776	1963	332
Pf3D7_07_v3	612377	613051	TH4K8ac_peak_1778	3180	674
Pf3D7_07_v3	618823	619332	TH4K8ac_peak_1779	2640	509
Pf3D7_07_v3	620283	620568	TH4K8ac_peak_1780	1353	285
Pf3D7_07_v3	623331	623562	TH4K8ac_peak_1781	1108	231
Pf3D7_07_v3	640176	640846	TH4K8ac_peak_1782	1928	670
Pf3D7_07_v3	643221	643489	TH4K8ac_peak_1783	1166	268
Pf3D7_07_v3	650791	651134	TH4K8ac_peak_1784	2063	343
Pf3D7_07_v3	659061	659424	TH4K8ac_peak_1785	2221	363
Pf3D7_07_v3	666710	667099	TH4K8ac_peak_1786	1786	389
Pf3D7_07_v3	667893	668152	TH4K8ac_peak_1787	1087	259
Pf3D7_07_v3	668366	668568	TH4K8ac_peak_1788	1339	202
Pf3D7_07_v3	679922	680274	TH4K8ac_peak_1789	1839	352
Pf3D7_07_v3	682275	682658	TH4K8ac_peak_1790	1818	383
Pf3D7_07_v3	685030	685263	TH4K8ac_peak_1791	1075	233
Pf3D7_07_v3	689735	690382	TH4K8ac_peak_1792	2405	647
Pf3D7_07_v3	694453	694840	TH4K8ac_peak_1793	2439	387
Pf3D7_07_v3	703233	703535	TH4K8ac_peak_1794	1453	302
Pf3D7_07_v3	710544	710877	TH4K8ac_peak_1795	1507	333
Pf3D7_07_v3	712465	712742	TH4K8ac_peak_1796	1648	277
Pf3D7_07_v3	713388	713672	TH4K8ac_peak_1797	1844	284
Pf3D7_07_v3	717343	717639	TH4K8ac_peak_1798	1556	296
Pf3D7_07_v3	719540	719833	TH4K8ac_peak_1799	1022	293
Pf3D7_07_v3	720078	720431	TH4K8ac_peak_1800	1203	353
Pf3D7_07_v3	721081	721575	TH4K8ac_peak_1801	2541	494
Pf3D7_07_v3	721832	722177	TH4K8ac_peak_1802	1075	345
Pf3D7_07_v3	722676	722930	TH4K8ac_peak_1803	1243	254
Pf3D7_07_v3	724148	724351	TH4K8ac_peak_1804	826	203
Pf3D7_07_v3	725275	725531	TH4K8ac_peak_1805	1164	256
Pf3D7_07_v3	725970	726209	TH4K8ac_peak_1806	1369	239
Pf3D7_07_v3	726502	727174	TH4K8ac_peak_1807	4013	672
Pf3D7_07_v3	729043	729297	TH4K8ac_peak_1808	1552	254
Pf3D7_07_v3	738866	739254	TH4K8ac_peak_1809	1183	388
Pf3D7_07_v3	742112	742427	TH4K8ac_peak_1810	1432	315
Pf3D7_07_v3	751779	752130	TH4K8ac_peak_1811	1882	351
Pf3D7_07_v3	757299	757699	TH4K8ac_peak_1812	2312	400
Pf3D7_07_v3	762140	763257	TH4K8ac_peak_1813	7988	1117
Pf3D7_07_v3	765972	766362	TH4K8ac_peak_1814	2319	390
Pf3D7_07_v3	771011	771218	TH4K8ac_peak_1816	1152	207
Pf3D7_07_v3	774644	775258	TH4K8ac_peak_1817	2386	614
Pf3D7_07_v3	776488	776725	TH4K8ac_peak_1818	1224	237
Pf3D7_07_v3	781543	782462	TH4K8ac_peak_1819	4546	919
Pf3D7_07_v3	785178	786252	TH4K8ac_peak_1820	7247	1074
Pf3D7_07_v3	786925	788221	TH4K8ac_peak_1821	5954	1296
Pf3D7_07_v3	788525	788875	TH4K8ac_peak_1822	1923	350
Pf3D7_07_v3	798852	799646	TH4K8ac_peak_1823	4240	794
Pf3D7_07_v3	805332	805674	TH4K8ac_peak_1824	1918	342
Pf3D7_07_v3	806034	807242	TH4K8ac_peak_1825	4359	1208
Pf3D7_07_v3	807485	808290	TH4K8ac_peak_1826	3459	805
Pf3D7_07_v3	808830	809082	TH4K8ac_peak_1827	1208	252
Pf3D7_07_v3	812293	813456	TH4K8ac_peak_1828	7432	1163
Pf3D7_07_v3	814249	815467	TH4K8ac_peak_1829	7073	1218
Pf3D7_07_v3	816587	817334	TH4K8ac_peak_1830	4662	747
Pf3D7_07_v3	818242	818719	TH4K8ac_peak_1831	2489	477
Pf3D7_07_v3	822788	823112	TH4K8ac_peak_1832	1662	324
Pf3D7_07_v3	823386	823692	TH4K8ac_peak_1833	1303	306
Pf3D7_07_v3	823852	824175	TH4K8ac_peak_1834	1555	323
Pf3D7_07_v3	824469	824679	TH4K8ac_peak_1835	842	210
Pf3D7_07_v3	825415	825900	TH4K8ac_peak_1836	1914	485
Pf3D7_07_v3	828261	828619	TH4K8ac_peak_1837	2221	358
Pf3D7_07_v3	830634	831132	TH4K8ac_peak_1838	2299	498
Pf3D7_07_v3	831588	832952	TH4K8ac_peak_1839	7201	1364
Pf3D7_07_v3	836093	836324	TH4K8ac_peak_1840	1007	231
Pf3D7_07_v3	836613	836872	TH4K8ac_peak_1841	945	259
Pf3D7_07_v3	837168	837449	TH4K8ac_peak_1842	861	281
Pf3D7_07_v3	838145	838654	TH4K8ac_peak_1843	2477	509
Pf3D7_07_v3	840395	840606	TH4K8ac_peak_1844	776	211
Pf3D7_07_v3	840920	841119	TH4K8ac_peak_1845	807	199
Pf3D7_07_v3	853265	853571	TH4K8ac_peak_1846	1311	306
Pf3D7_07_v3	854500	855033	TH4K8ac_peak_1847	2321	533
Pf3D7_07_v3	858861	859564	TH4K8ac_peak_1848	3268	703
Pf3D7_07_v3	864281	864715	TH4K8ac_peak_1849	2131	434
Pf3D7_07_v3	866027	866247	TH4K8ac_peak_1850	1384	220
Pf3D7_07_v3	866989	867378	TH4K8ac_peak_1851	2178	389
Pf3D7_07_v3	875092	876147	TH4K8ac_peak_1852	5339	1055
Pf3D7_07_v3	876707	877170	TH4K8ac_peak_1853	2544	463
Pf3D7_07_v3	879500	880063	TH4K8ac_peak_1854	2283	563
Pf3D7_07_v3	881929	882325	TH4K8ac_peak_1855	1319	396
Pf3D7_07_v3	882592	883735	TH4K8ac_peak_1856	6327	1143
Pf3D7_07_v3	883927	884336	TH4K8ac_peak_1857	2000	409
Pf3D7_07_v3	884768	884977	TH4K8ac_peak_1858	1180	209
Pf3D7_07_v3	885574	886075	TH4K8ac_peak_1859	1868	501
Pf3D7_07_v3	886461	886719	TH4K8ac_peak_1860	1112	258
Pf3D7_07_v3	893738	893970	TH4K8ac_peak_1861	1513	232
Pf3D7_07_v3	894145	894395	TH4K8ac_peak_1862	1588	250
Pf3D7_07_v3	898672	898930	TH4K8ac_peak_1863	996	258
Pf3D7_07_v3	901628	901863	TH4K8ac_peak_1864	1038	235
Pf3D7_07_v3	902197	902396	TH4K8ac_peak_1865	1130	199
Pf3D7_07_v3	916505	916798	TH4K8ac_peak_1866	1373	293
Pf3D7_07_v3	921900	922503	TH4K8ac_peak_1867	2926	603
Pf3D7_07_v3	924375	924905	TH4K8ac_peak_1868	2599	530
Pf3D7_07_v3	925356	926113	TH4K8ac_peak_1869	4468	757
Pf3D7_07_v3	926557	926756	TH4K8ac_peak_1870	1080	199
Pf3D7_07_v3	928698	929373	TH4K8ac_peak_1871	2551	675
Pf3D7_07_v3	931549	931833	TH4K8ac_peak_1872	1578	284
Pf3D7_07_v3	933947	934324	TH4K8ac_peak_1873	1814	377
Pf3D7_07_v3	936373	937127	TH4K8ac_peak_1874	3957	754
Pf3D7_07_v3	937601	937803	TH4K8ac_peak_1875	729	202
Pf3D7_07_v3	938210	938527	TH4K8ac_peak_1876	1516	317
Pf3D7_07_v3	940432	940989	TH4K8ac_peak_1877	1844	557
Pf3D7_07_v3	941512	942197	TH4K8ac_peak_1878	3093	685
Pf3D7_07_v3	942941	943636	TH4K8ac_peak_1879	3008	695
Pf3D7_07_v3	944062	944516	TH4K8ac_peak_1880	2709	454
Pf3D7_07_v3	944990	945300	TH4K8ac_peak_1881	1653	310
Pf3D7_07_v3	946399	946839	TH4K8ac_peak_1882	2618	440
Pf3D7_07_v3	947772	948456	TH4K8ac_peak_1883	3701	684
Pf3D7_07_v3	950435	950654	TH4K8ac_peak_1884	1366	219
Pf3D7_07_v3	952584	952998	TH4K8ac_peak_1885	1702	414
Pf3D7_07_v3	955326	955605	TH4K8ac_peak_1886	1654	279
Pf3D7_07_v3	955802	956198	TH4K8ac_peak_1887	2311	396
Pf3D7_07_v3	957558	958031	TH4K8ac_peak_1888	1667	473
Pf3D7_07_v3	958891	959240	TH4K8ac_peak_1889	1705	349
Pf3D7_07_v3	960491	960746	TH4K8ac_peak_1890	1160	255
Pf3D7_07_v3	964292	964607	TH4K8ac_peak_1891	2056	315
Pf3D7_07_v3	964839	965388	TH4K8ac_peak_1892	2511	549
Pf3D7_07_v3	969278	969759	TH4K8ac_peak_1893	2795	481
Pf3D7_07_v3	970561	971419	TH4K8ac_peak_1894	4788	858
Pf3D7_07_v3	971609	971857	TH4K8ac_peak_1895	1291	248
Pf3D7_07_v3	972634	973397	TH4K8ac_peak_1896	3165	763
Pf3D7_07_v3	973653	974332	TH4K8ac_peak_1897	4147	679
Pf3D7_07_v3	976676	978398	TH4K8ac_peak_1898	14474	1722
Pf3D7_07_v3	988147	988528	TH4K8ac_peak_1899	1819	381
Pf3D7_07_v3	990940	991228	TH4K8ac_peak_1900	1446	288
Pf3D7_07_v3	997825	998292	TH4K8ac_peak_1901	2351	467
Pf3D7_07_v3	1006420	1006627	TH4K8ac_peak_1902	1152	207
Pf3D7_07_v3	1008512	1009487	TH4K8ac_peak_1903	4506	975
Pf3D7_07_v3	1018664	1018910	TH4K8ac_peak_1904	1145	246
Pf3D7_07_v3	1019402	1019700	TH4K8ac_peak_1905	1880	298
Pf3D7_07_v3	1019934	1020864	TH4K8ac_peak_1906	5222	930
Pf3D7_07_v3	1023316	1023852	TH4K8ac_peak_1907	2031	536
Pf3D7_07_v3	1028147	1028393	TH4K8ac_peak_1908	1420	246
Pf3D7_07_v3	1044786	1045038	TH4K8ac_peak_1910	1475	252
Pf3D7_07_v3	1047741	1048103	TH4K8ac_peak_1911	1637	362
Pf3D7_07_v3	1050404	1050784	TH4K8ac_peak_1912	1633	380
Pf3D7_07_v3	1052836	1057220	TH4K8ac_peak_1913	37695	4384
Pf3D7_07_v3	1057555	1058046	TH4K8ac_peak_1914	2910	491
Pf3D7_07_v3	1059733	1060124	TH4K8ac_peak_1915	2008	391
Pf3D7_07_v3	1060321	1060562	TH4K8ac_peak_1916	1523	241
Pf3D7_07_v3	1062287	1062539	TH4K8ac_peak_1917	1482	252
Pf3D7_07_v3	1065762	1065991	TH4K8ac_peak_1918	1351	229
Pf3D7_07_v3	1066577	1067132	TH4K8ac_peak_1919	2561	555
Pf3D7_07_v3	1070966	1071192	TH4K8ac_peak_1920	1169	226
Pf3D7_07_v3	1072013	1073926	TH4K8ac_peak_1921	9676	1913
Pf3D7_07_v3	1074696	1075060	TH4K8ac_peak_1922	1121	364
Pf3D7_07_v3	1079890	1080089	TH4K8ac_peak_1923	723	199
Pf3D7_07_v3	1081541	1082083	TH4K8ac_peak_1925	4749	542
Pf3D7_07_v3	1100425	1101243	TH4K8ac_peak_1926	3922	818
Pf3D7_07_v3	1101701	1101902	TH4K8ac_peak_1927	1166	201
Pf3D7_07_v3	1104148	1104569	TH4K8ac_peak_1928	2174	421
Pf3D7_07_v3	1139691	1139905	TH4K8ac_peak_1929	782	214
Pf3D7_07_v3	1140538	1140889	TH4K8ac_peak_1930	1827	351
Pf3D7_07_v3	1142341	1142670	TH4K8ac_peak_1931	1536	329
Pf3D7_07_v3	1143324	1143802	TH4K8ac_peak_1932	1978	478
Pf3D7_07_v3	1144081	1144328	TH4K8ac_peak_1933	1394	247
Pf3D7_07_v3	1145615	1146015	TH4K8ac_peak_1934	2542	400
Pf3D7_07_v3	1150815	1151076	TH4K8ac_peak_1935	1446	261
Pf3D7_07_v3	1156665	1157022	TH4K8ac_peak_1936	1807	357
Pf3D7_07_v3	1158170	1158659	TH4K8ac_peak_1937	2297	489
Pf3D7_07_v3	1159872	1160387	TH4K8ac_peak_1938	2626	515
Pf3D7_07_v3	1161495	1161815	TH4K8ac_peak_1939	2082	320
Pf3D7_07_v3	1162923	1163236	TH4K8ac_peak_1940	1764	313
Pf3D7_07_v3	1165782	1166636	TH4K8ac_peak_1941	3545	854
Pf3D7_07_v3	1167507	1168050	TH4K8ac_peak_1942	2566	543
Pf3D7_07_v3	1171327	1171606	TH4K8ac_peak_1943	1568	279
Pf3D7_07_v3	1176040	1176380	TH4K8ac_peak_1944	1501	340
Pf3D7_07_v3	1189569	1190030	TH4K8ac_peak_1945	2063	461
Pf3D7_07_v3	1191686	1191975	TH4K8ac_peak_1946	1658	289
Pf3D7_07_v3	1193656	1194017	TH4K8ac_peak_1947	1775	361
Pf3D7_07_v3	1209770	1210207	TH4K8ac_peak_1949	1992	437
Pf3D7_07_v3	1214016	1214621	TH4K8ac_peak_1950	2963	605
Pf3D7_07_v3	1220736	1221555	TH4K8ac_peak_1951	3726	819
Pf3D7_07_v3	1222403	1224216	TH4K8ac_peak_1952	16912	1813
Pf3D7_07_v3	1226091	1226465	TH4K8ac_peak_1953	1707	374
Pf3D7_07_v3	1226727	1227120	TH4K8ac_peak_1954	2157	393
Pf3D7_07_v3	1227934	1228251	TH4K8ac_peak_1955	1609	317
Pf3D7_07_v3	1230606	1230974	TH4K8ac_peak_1956	2077	368
Pf3D7_07_v3	1231136	1231899	TH4K8ac_peak_1957	3932	763
Pf3D7_07_v3	1234499	1234806	TH4K8ac_peak_1958	1595	307
Pf3D7_07_v3	1236414	1236818	TH4K8ac_peak_1959	1451	404
Pf3D7_07_v3	1238469	1238683	TH4K8ac_peak_1960	1152	214
Pf3D7_07_v3	1246701	1247594	TH4K8ac_peak_1961	3683	893
Pf3D7_07_v3	1251130	1251466	TH4K8ac_peak_1962	1531	336
Pf3D7_07_v3	1252502	1252867	TH4K8ac_peak_1963	1606	365
Pf3D7_07_v3	1255393	1255690	TH4K8ac_peak_1964	1639	297
Pf3D7_07_v3	1257214	1257504	TH4K8ac_peak_1965	1735	290
Pf3D7_07_v3	1258568	1259124	TH4K8ac_peak_1966	2848	556
Pf3D7_07_v3	1259491	1259741	TH4K8ac_peak_1967	997	250
Pf3D7_07_v3	1260253	1260558	TH4K8ac_peak_1968	1813	305
Pf3D7_07_v3	1263302	1263554	TH4K8ac_peak_1970	1225	252
Pf3D7_07_v3	1270021	1271115	TH4K8ac_peak_1971	5378	1094
Pf3D7_07_v3	1271261	1272358	TH4K8ac_peak_1972	6037	1097
Pf3D7_07_v3	1281109	1281440	TH4K8ac_peak_1974	1896	331
Pf3D7_07_v3	1281810	1282299	TH4K8ac_peak_1975	3051	489
Pf3D7_07_v3	1289095	1289445	TH4K8ac_peak_1976	1085	350
Pf3D7_07_v3	1289635	1290048	TH4K8ac_peak_1977	1475	413
Pf3D7_07_v3	1291808	1292921	TH4K8ac_peak_1978	2840	1113
Pf3D7_07_v3	1306128	1306340	TH4K8ac_peak_1980	1310	212
Pf3D7_07_v3	1309507	1309989	TH4K8ac_peak_1981	2334	482
Pf3D7_07_v3	1314885	1315207	TH4K8ac_peak_1982	1215	322
Pf3D7_07_v3	1319519	1319943	TH4K8ac_peak_1983	1176	424
Pf3D7_07_v3	1334115	1334392	TH4K8ac_peak_1984	947	277
Pf3D7_07_v3	1336801	1337263	TH4K8ac_peak_1985	1419	462
Pf3D7_07_v3	1346993	1347620	TH4K8ac_peak_1986	1521	627
Pf3D7_07_v3	1352428	1352696	TH4K8ac_peak_1987	960	268
Pf3D7_07_v3	1353999	1354550	TH4K8ac_peak_1988	2717	551
Pf3D7_07_v3	1358419	1358639	TH4K8ac_peak_1989	1382	220
Pf3D7_07_v3	1358976	1359458	TH4K8ac_peak_1990	2688	482
Pf3D7_07_v3	1362009	1362479	TH4K8ac_peak_1991	2663	470
Pf3D7_07_v3	1362780	1363273	TH4K8ac_peak_1992	1775	493
Pf3D7_07_v3	1365492	1365878	TH4K8ac_peak_1993	1622	386
Pf3D7_07_v3	1372193	1372790	TH4K8ac_peak_1994	2580	597
Pf3D7_07_v3	1375879	1376113	TH4K8ac_peak_1995	1147	234
Pf3D7_07_v3	1419814	1420030	TH4K8ac_peak_1996	1435	216
Pf3D7_07_v3	1443430	1444482	TH4K8ac_peak_1997	4996	1052
Pf3D7_07_v3	1444756	1445027	TH4K8ac_peak_1998	1734	271
Pf3D7_08_v3	278326	279082	TH4K8ac_peak_2058	4987	756
[truncated: 4,307 more rows]

## Sheet: Schizonts_H4K8ac_read number
chromosome	peak start	peak end	peak_name	read number	region_size(bp)
Pf3D7_01_v3	229262	229840	SH4K8ac_peak_30	3395	578
Pf3D7_01_v3	245364	245967	SH4K8ac_peak_33	4528	603
Pf3D7_01_v3	1895	2736	SH4K8ac_peak_1	6119	841
Pf3D7_01_v3	25043	25358	SH4K8ac_peak_2	2556	315
Pf3D7_01_v3	26783	27103	SH4K8ac_peak_3	2442	320
Pf3D7_01_v3	34596	34840	SH4K8ac_peak_4	1807	244
Pf3D7_01_v3	39491	39981	SH4K8ac_peak_5	2919	490
Pf3D7_01_v3	41632	41910	SH4K8ac_peak_6	1054	278
Pf3D7_01_v3	47020	47246	SH4K8ac_peak_7	1121	226
Pf3D7_01_v3	47527	48054	SH4K8ac_peak_8	2374	527
Pf3D7_01_v3	50476	50700	SH4K8ac_peak_9	1500	224
Pf3D7_01_v3	78473	78691	SH4K8ac_peak_10	954	218
Pf3D7_01_v3	82320	82713	SH4K8ac_peak_11	2462	393
Pf3D7_01_v3	84529	84934	SH4K8ac_peak_12	1309	405
Pf3D7_01_v3	89200	89412	SH4K8ac_peak_13	842	212
Pf3D7_01_v3	109309	109616	SH4K8ac_peak_14	1706	307
Pf3D7_01_v3	131865	132303	SH4K8ac_peak_15	1936	438
Pf3D7_01_v3	134324	134593	SH4K8ac_peak_16	2015	269
Pf3D7_01_v3	138808	139128	SH4K8ac_peak_17	2049	320
Pf3D7_01_v3	141907	142223	SH4K8ac_peak_18	2122	316
Pf3D7_01_v3	150826	151506	SH4K8ac_peak_19	4524	680
Pf3D7_01_v3	154118	154813	SH4K8ac_peak_20	3340	695
Pf3D7_01_v3	161198	161472	SH4K8ac_peak_21	1616	274
Pf3D7_01_v3	172916	173153	SH4K8ac_peak_22	1874	237
Pf3D7_01_v3	173402	173743	SH4K8ac_peak_23	2448	341
Pf3D7_01_v3	204551	204812	SH4K8ac_peak_24	2037	261
Pf3D7_01_v3	204966	205551	SH4K8ac_peak_25	2836	585
Pf3D7_01_v3	211172	212707	SH4K8ac_peak_26	11685	1535
Pf3D7_01_v3	220879	221395	SH4K8ac_peak_27	2565	516
Pf3D7_01_v3	226644	227243	SH4K8ac_peak_28	2933	599
Pf3D7_01_v3	228262	228643	SH4K8ac_peak_29	2654	381
Pf3D7_01_v3	236438	236886	SH4K8ac_peak_31	2034	448
Pf3D7_01_v3	241003	241259	SH4K8ac_peak_32	1885	256
Pf3D7_01_v3	262958	263402	SH4K8ac_peak_34	2540	444
Pf3D7_01_v3	296238	296874	SH4K8ac_peak_35	3170	636
Pf3D7_01_v3	317921	318864	SH4K8ac_peak_36	5958	943
Pf3D7_01_v3	322398	322641	SH4K8ac_peak_37	1984	243
Pf3D7_01_v3	323653	323970	SH4K8ac_peak_38	2309	317
Pf3D7_01_v3	332045	332642	SH4K8ac_peak_39	3200	597
Pf3D7_01_v3	363322	363864	SH4K8ac_peak_40	3886	542
Pf3D7_01_v3	368460	369001	SH4K8ac_peak_41	3036	541
Pf3D7_01_v3	369726	370297	SH4K8ac_peak_42	3759	571
Pf3D7_01_v3	371911	372192	SH4K8ac_peak_43	2021	281
Pf3D7_01_v3	382258	382464	SH4K8ac_peak_44	1605	206
Pf3D7_01_v3	383248	383590	SH4K8ac_peak_45	1482	342
Pf3D7_01_v3	385364	385965	SH4K8ac_peak_46	3014	601
Pf3D7_01_v3	392400	392962	SH4K8ac_peak_47	3930	562
Pf3D7_01_v3	401940	402326	SH4K8ac_peak_48	2920	386
Pf3D7_01_v3	410452	410685	SH4K8ac_peak_49	1708	233
Pf3D7_01_v3	413851	414244	SH4K8ac_peak_50	2823	393
Pf3D7_01_v3	419594	419818	SH4K8ac_peak_51	1377	224
Pf3D7_01_v3	420542	420825	SH4K8ac_peak_52	1878	283
Pf3D7_01_v3	423292	424130	SH4K8ac_peak_53	5933	838
Pf3D7_01_v3	436789	437131	SH4K8ac_peak_54	2326	342
Pf3D7_01_v3	438102	438402	SH4K8ac_peak_55	2125	300
Pf3D7_01_v3	442416	442742	SH4K8ac_peak_56	1690	326
Pf3D7_01_v3	443744	443945	SH4K8ac_peak_57	1034	201
Pf3D7_01_v3	446550	446825	SH4K8ac_peak_58	1324	275
Pf3D7_01_v3	448826	449036	SH4K8ac_peak_59	1049	210
Pf3D7_01_v3	449282	449590	SH4K8ac_peak_60	1318	308
Pf3D7_01_v3	450527	450822	SH4K8ac_peak_61	1746	295
Pf3D7_01_v3	451590	452070	SH4K8ac_peak_62	2821	480
Pf3D7_01_v3	452621	453004	SH4K8ac_peak_63	1754	383
Pf3D7_01_v3	460465	460759	SH4K8ac_peak_64	1393	294
Pf3D7_01_v3	463624	463926	SH4K8ac_peak_65	1460	302
Pf3D7_01_v3	464478	464965	SH4K8ac_peak_66	3071	487
Pf3D7_01_v3	465883	466094	SH4K8ac_peak_67	1701	211
Pf3D7_01_v3	470184	470388	SH4K8ac_peak_68	1370	204
Pf3D7_01_v3	475240	475843	SH4K8ac_peak_69	3371	603
Pf3D7_01_v3	478225	478819	SH4K8ac_peak_70	4206	594
Pf3D7_01_v3	499914	500202	SH4K8ac_peak_71	2044	288
Pf3D7_01_v3	505584	505904	SH4K8ac_peak_72	2687	320
Pf3D7_01_v3	534142	534447	SH4K8ac_peak_73	1916	305
Pf3D7_01_v3	576514	576878	SH4K8ac_peak_74	1245	364
Pf3D7_01_v3	582560	582869	SH4K8ac_peak_75	1348	309
Pf3D7_01_v3	583547	583758	SH4K8ac_peak_76	898	211
Pf3D7_01_v3	593741	594076	SH4K8ac_peak_77	1387	335
Pf3D7_01_v3	609558	609772	SH4K8ac_peak_78	1713	214
Pf3D7_01_v3	617395	617602	SH4K8ac_peak_79	1628	207
Pf3D7_02_v3	262065	262277	SH4K8ac_peak_108	1732	212
Pf3D7_02_v3	393135	393352	SH4K8ac_peak_139	1224	217
Pf3D7_02_v3	605531	607020	SH4K8ac_peak_175	8039	1489
Pf3D7_02_v3	687631	688181	SH4K8ac_peak_190	3807	550
Pf3D7_02_v3	74901	75369	SH4K8ac_peak_80	1520	468
Pf3D7_02_v3	80034	80276	SH4K8ac_peak_81	914	242
Pf3D7_02_v3	85775	86002	SH4K8ac_peak_82	956	227
Pf3D7_02_v3	90800	91051	SH4K8ac_peak_83	1138	251
Pf3D7_02_v3	95751	96493	SH4K8ac_peak_84	3943	742
Pf3D7_02_v3	103371	103878	SH4K8ac_peak_85	3438	507
Pf3D7_02_v3	112631	113013	SH4K8ac_peak_86	2402	382
Pf3D7_02_v3	116186	116404	SH4K8ac_peak_87	1062	218
Pf3D7_02_v3	123995	124197	SH4K8ac_peak_88	1242	202
Pf3D7_02_v3	134970	135260	SH4K8ac_peak_89	1577	290
Pf3D7_02_v3	141671	141949	SH4K8ac_peak_90	1866	278
Pf3D7_02_v3	145674	146035	SH4K8ac_peak_91	2706	361
Pf3D7_02_v3	150665	150963	SH4K8ac_peak_92	2815	298
Pf3D7_02_v3	151178	151463	SH4K8ac_peak_93	2509	285
Pf3D7_02_v3	164622	165064	SH4K8ac_peak_94	1488	442
Pf3D7_02_v3	177873	178093	SH4K8ac_peak_95	1352	220
Pf3D7_02_v3	202216	202476	SH4K8ac_peak_96	1728	260
Pf3D7_02_v3	203723	204111	SH4K8ac_peak_97	2523	388
Pf3D7_02_v3	210520	210921	SH4K8ac_peak_98	2606	401
Pf3D7_02_v3	211115	211460	SH4K8ac_peak_99	1532	345
Pf3D7_02_v3	213424	214106	SH4K8ac_peak_100	4632	682
Pf3D7_02_v3	215512	215898	SH4K8ac_peak_101	2450	386
Pf3D7_02_v3	218358	218646	SH4K8ac_peak_102	2064	288
Pf3D7_02_v3	224852	225176	SH4K8ac_peak_103	1801	324
Pf3D7_02_v3	230111	230439	SH4K8ac_peak_104	1152	328
Pf3D7_02_v3	231071	231659	SH4K8ac_peak_105	2642	588
Pf3D7_02_v3	243653	244053	SH4K8ac_peak_106	2372	400
Pf3D7_02_v3	246553	246939	SH4K8ac_peak_107	2318	386
Pf3D7_02_v3	271642	271901	SH4K8ac_peak_109	1783	259
Pf3D7_02_v3	273202	273410	SH4K8ac_peak_110	981	208
Pf3D7_02_v3	273766	274589	SH4K8ac_peak_111	6438	823
Pf3D7_02_v3	275540	275779	SH4K8ac_peak_112	1430	239
Pf3D7_02_v3	276028	276567	SH4K8ac_peak_113	3317	539
Pf3D7_02_v3	277410	277749	SH4K8ac_peak_114	2541	339
Pf3D7_02_v3	277976	278426	SH4K8ac_peak_115	3012	450
Pf3D7_02_v3	279437	280031	SH4K8ac_peak_116	3660	594
Pf3D7_02_v3	282687	283558	SH4K8ac_peak_117	6489	871
Pf3D7_02_v3	283711	284265	SH4K8ac_peak_118	5017	554
Pf3D7_02_v3	286713	287013	SH4K8ac_peak_119	2537	300
Pf3D7_02_v3	290458	290706	SH4K8ac_peak_120	1937	248
Pf3D7_02_v3	322320	322679	SH4K8ac_peak_121	2278	359
Pf3D7_02_v3	323491	323758	SH4K8ac_peak_122	2375	267
Pf3D7_02_v3	328078	328316	SH4K8ac_peak_123	1188	238
Pf3D7_02_v3	330384	330791	SH4K8ac_peak_124	2080	407
Pf3D7_02_v3	330980	331529	SH4K8ac_peak_125	3116	549
Pf3D7_02_v3	336212	336534	SH4K8ac_peak_126	2333	322
Pf3D7_02_v3	337811	338102	SH4K8ac_peak_127	1673	291
Pf3D7_02_v3	338659	339018	SH4K8ac_peak_128	2891	359
Pf3D7_02_v3	339297	339818	SH4K8ac_peak_129	3715	521
Pf3D7_02_v3	342597	342814	SH4K8ac_peak_130	1405	217
Pf3D7_02_v3	351637	352087	SH4K8ac_peak_131	1963	450
Pf3D7_02_v3	354548	354846	SH4K8ac_peak_132	1829	298
Pf3D7_02_v3	361593	361834	SH4K8ac_peak_133	1953	241
Pf3D7_02_v3	373148	373347	SH4K8ac_peak_134	1637	199
Pf3D7_02_v3	384666	384878	SH4K8ac_peak_135	1140	212
Pf3D7_02_v3	387233	387563	SH4K8ac_peak_136	1853	330
Pf3D7_02_v3	390313	390570	SH4K8ac_peak_137	1675	257
Pf3D7_02_v3	392445	392680	SH4K8ac_peak_138	1597	235
Pf3D7_02_v3	395248	395672	SH4K8ac_peak_140	2301	424
Pf3D7_02_v3	405873	406375	SH4K8ac_peak_141	2365	502
Pf3D7_02_v3	430192	430414	SH4K8ac_peak_142	1848	222
Pf3D7_02_v3	435278	435510	SH4K8ac_peak_143	1130	232
Pf3D7_02_v3	438218	438920	SH4K8ac_peak_144	3869	702
Pf3D7_02_v3	443805	444471	SH4K8ac_peak_145	3307	666
Pf3D7_02_v3	446876	447160	SH4K8ac_peak_146	1851	284
Pf3D7_02_v3	451640	452026	SH4K8ac_peak_147	2352	386
Pf3D7_02_v3	455994	456321	SH4K8ac_peak_148	2047	327
Pf3D7_02_v3	458029	458504	SH4K8ac_peak_149	2485	475
Pf3D7_02_v3	462162	462686	SH4K8ac_peak_150	2627	524
Pf3D7_02_v3	467817	468253	SH4K8ac_peak_151	2869	436
Pf3D7_02_v3	468883	469230	SH4K8ac_peak_152	2468	347
Pf3D7_02_v3	469840	470394	SH4K8ac_peak_153	4025	554
Pf3D7_02_v3	470555	470818	SH4K8ac_peak_154	1725	263
Pf3D7_02_v3	478940	479180	SH4K8ac_peak_155	1277	240
Pf3D7_02_v3	480099	480463	SH4K8ac_peak_156	1834	364
Pf3D7_02_v3	484773	485058	SH4K8ac_peak_157	2507	285
Pf3D7_02_v3	493382	493596	SH4K8ac_peak_158	1979	214
Pf3D7_02_v3	493985	494616	SH4K8ac_peak_159	3204	631
Pf3D7_02_v3	495141	495620	SH4K8ac_peak_160	2727	479
Pf3D7_02_v3	499175	499385	SH4K8ac_peak_161	1607	210
Pf3D7_02_v3	512371	513168	SH4K8ac_peak_162	5524	797
Pf3D7_02_v3	514089	514564	SH4K8ac_peak_163	3445	475
Pf3D7_02_v3	524669	525511	SH4K8ac_peak_164	4875	842
Pf3D7_02_v3	531533	531868	SH4K8ac_peak_165	2382	335
Pf3D7_02_v3	534768	535000	SH4K8ac_peak_166	1263	232
Pf3D7_02_v3	561106	561714	SH4K8ac_peak_167	3708	608
Pf3D7_02_v3	564043	564436	SH4K8ac_peak_168	2756	393
Pf3D7_02_v3	570561	570830	SH4K8ac_peak_169	2114	269
Pf3D7_02_v3	579474	580974	SH4K8ac_peak_170	9211	1500
Pf3D7_02_v3	583726	584009	SH4K8ac_peak_171	1874	283
Pf3D7_02_v3	585140	585353	SH4K8ac_peak_172	1881	213
Pf3D7_02_v3	585688	586145	SH4K8ac_peak_173	4104	457
Pf3D7_02_v3	597513	598133	SH4K8ac_peak_174	4720	620
Pf3D7_02_v3	608559	609591	SH4K8ac_peak_176	6601	1032
Pf3D7_02_v3	620668	620902	SH4K8ac_peak_177	976	234
Pf3D7_02_v3	624277	624747	SH4K8ac_peak_178	1986	470
Pf3D7_02_v3	625243	625654	SH4K8ac_peak_179	1766	411
Pf3D7_02_v3	628586	628863	SH4K8ac_peak_180	1574	277
Pf3D7_02_v3	638346	638670	SH4K8ac_peak_181	1511	324
Pf3D7_02_v3	640636	641224	SH4K8ac_peak_182	3694	588
Pf3D7_02_v3	642284	642531	SH4K8ac_peak_183	1508	247
Pf3D7_02_v3	648177	648456	SH4K8ac_peak_184	2456	279
Pf3D7_02_v3	653031	653449	SH4K8ac_peak_185	2931	418
Pf3D7_02_v3	667956	668434	SH4K8ac_peak_186	2272	478
Pf3D7_02_v3	670788	671117	SH4K8ac_peak_187	2071	329
Pf3D7_02_v3	674248	674519	SH4K8ac_peak_188	1841	271
Pf3D7_02_v3	683023	683946	SH4K8ac_peak_189	6968	923
Pf3D7_02_v3	696584	696927	SH4K8ac_peak_191	2310	343
Pf3D7_02_v3	697802	698585	SH4K8ac_peak_192	5623	783
Pf3D7_02_v3	706159	706758	SH4K8ac_peak_193	2847	599
Pf3D7_02_v3	710999	711260	SH4K8ac_peak_194	1628	261
Pf3D7_02_v3	712234	712607	SH4K8ac_peak_195	2317	373
Pf3D7_02_v3	727396	727678	SH4K8ac_peak_196	2253	282
Pf3D7_02_v3	731101	731304	SH4K8ac_peak_197	1394	203
Pf3D7_02_v3	732673	733022	SH4K8ac_peak_198	1634	349
Pf3D7_02_v3	737485	737899	SH4K8ac_peak_199	1696	414
Pf3D7_02_v3	738996	739282	SH4K8ac_peak_200	2066	286
Pf3D7_02_v3	741026	741443	SH4K8ac_peak_201	2524	417
Pf3D7_02_v3	749980	750286	SH4K8ac_peak_202	1786	306
Pf3D7_02_v3	764961	765198	SH4K8ac_peak_203	1124	237
Pf3D7_02_v3	775444	775763	SH4K8ac_peak_204	1542	319
Pf3D7_02_v3	777673	778362	SH4K8ac_peak_205	3877	689
Pf3D7_02_v3	782644	782885	SH4K8ac_peak_206	1266	241
Pf3D7_02_v3	808215	808430	SH4K8ac_peak_207	909	215
Pf3D7_02_v3	811197	811465	SH4K8ac_peak_208	902	268
Pf3D7_02_v3	812232	812435	SH4K8ac_peak_209	836	203
Pf3D7_02_v3	816608	817009	SH4K8ac_peak_210	1289	401
Pf3D7_02_v3	824473	824823	SH4K8ac_peak_211	2152	350
Pf3D7_02_v3	833682	833894	SH4K8ac_peak_212	970	212
Pf3D7_02_v3	838907	839222	SH4K8ac_peak_213	2006	315
Pf3D7_02_v3	857238	857455	SH4K8ac_peak_214	913	217
Pf3D7_02_v3	890481	890681	SH4K8ac_peak_215	1565	200
Pf3D7_02_v3	901956	902174	SH4K8ac_peak_216	1370	218
Pf3D7_02_v3	913519	913832	SH4K8ac_peak_217	1958	313
Pf3D7_02_v3	926069	926309	SH4K8ac_peak_218	1976	240
Pf3D7_02_v3	943847	944190	SH4K8ac_peak_219	2815	343
Pf3D7_03_v3	228752	229388	SH4K8ac_peak_250	2857	636
Pf3D7_03_v3	343976	344347	SH4K8ac_peak_275	2838	371
Pf3D7_03_v3	687842	688263	SH4K8ac_peak_339	2552	421
Pf3D7_03_v3	851617	851990	SH4K8ac_peak_367	2914	373
Pf3D7_03_v3	868297	868592	SH4K8ac_peak_376	1029	295
Pf3D7_03_v3	1031965	1032279	SH4K8ac_peak_407	1896	314
Pf3D7_03_v3	4815	5438	SH4K8ac_peak_220	4605	623
Pf3D7_03_v3	5692	6111	SH4K8ac_peak_221	3487	419
Pf3D7_03_v3	11047	11323	SH4K8ac_peak_222	2112	276
Pf3D7_03_v3	42038	42326	SH4K8ac_peak_223	2261	288
Pf3D7_03_v3	47061	47289	SH4K8ac_peak_224	1322	228
Pf3D7_03_v3	86263	86512	SH4K8ac_peak_225	930	249
Pf3D7_03_v3	87468	87829	SH4K8ac_peak_226	1581	361
Pf3D7_03_v3	106730	107251	SH4K8ac_peak_227	2513	521
Pf3D7_03_v3	135541	136160	SH4K8ac_peak_228	3732	619
Pf3D7_03_v3	139687	139944	SH4K8ac_peak_229	1563	257
Pf3D7_03_v3	140610	140823	SH4K8ac_peak_230	1609	213
Pf3D7_03_v3	141585	142008	SH4K8ac_peak_231	2709	423
Pf3D7_03_v3	158436	158676	SH4K8ac_peak_232	1296	240
Pf3D7_03_v3	162869	163072	SH4K8ac_peak_233	1672	203
Pf3D7_03_v3	164389	164598	SH4K8ac_peak_234	1754	209
Pf3D7_03_v3	178012	178353	SH4K8ac_peak_235	1715	341
Pf3D7_03_v3	179065	179655	SH4K8ac_peak_236	3627	590
Pf3D7_03_v3	190408	190639	SH4K8ac_peak_237	1607	231
Pf3D7_03_v3	193600	194027	SH4K8ac_peak_238	2017	427
Pf3D7_03_v3	196956	197166	SH4K8ac_peak_239	1361	210
Pf3D7_03_v3	199181	199606	SH4K8ac_peak_240	3719	425
Pf3D7_03_v3	212078	212401	SH4K8ac_peak_241	1903	323
Pf3D7_03_v3	216304	216558	SH4K8ac_peak_242	1596	254
Pf3D7_03_v3	217901	218153	SH4K8ac_peak_243	1443	252
Pf3D7_03_v3	218977	219250	SH4K8ac_peak_244	1502	273
Pf3D7_03_v3	221780	221982	SH4K8ac_peak_245	2012	202
Pf3D7_03_v3	223312	223548	SH4K8ac_peak_246	1614	236
Pf3D7_03_v3	224258	224513	SH4K8ac_peak_247	1729	255
Pf3D7_03_v3	227177	227653	SH4K8ac_peak_248	2279	476
Pf3D7_03_v3	228070	228355	SH4K8ac_peak_249	1410	285
Pf3D7_03_v3	229635	230059	SH4K8ac_peak_251	2277	424
Pf3D7_03_v3	234812	235341	SH4K8ac_peak_252	3549	529
Pf3D7_03_v3	235911	236438	SH4K8ac_peak_253	2897	527
Pf3D7_03_v3	246757	248113	SH4K8ac_peak_254	8658	1356
Pf3D7_03_v3	252128	252414	SH4K8ac_peak_255	2218	286
Pf3D7_03_v3	273036	273304	SH4K8ac_peak_256	1856	268
Pf3D7_03_v3	277411	277683	SH4K8ac_peak_257	1694	272
Pf3D7_03_v3	278229	278449	SH4K8ac_peak_258	1132	220
Pf3D7_03_v3	282575	282961	SH4K8ac_peak_259	2790	386
Pf3D7_03_v3	283194	283761	SH4K8ac_peak_260	4274	567
Pf3D7_03_v3	285772	285971	SH4K8ac_peak_261	1270	199
Pf3D7_03_v3	286868	287222	SH4K8ac_peak_262	2424	354
Pf3D7_03_v3	290295	290763	SH4K8ac_peak_263	2488	468
Pf3D7_03_v3	291788	292115	SH4K8ac_peak_264	1163	327
Pf3D7_03_v3	298678	298961	SH4K8ac_peak_265	2263	283
Pf3D7_03_v3	306183	306524	SH4K8ac_peak_266	2384	341
Pf3D7_03_v3	309345	309563	SH4K8ac_peak_267	808	218
Pf3D7_03_v3	314415	314683	SH4K8ac_peak_268	958	268
Pf3D7_03_v3	321770	322077	SH4K8ac_peak_269	1803	307
Pf3D7_03_v3	322678	322914	SH4K8ac_peak_270	1268	236
Pf3D7_03_v3	337309	337570	SH4K8ac_peak_271	1970	261
Pf3D7_03_v3	340654	341072	SH4K8ac_peak_272	2382	418
Pf3D7_03_v3	342858	343074	SH4K8ac_peak_273	1601	216
Pf3D7_03_v3	343465	343815	SH4K8ac_peak_274	2139	350
Pf3D7_03_v3	348700	350442	SH4K8ac_peak_276	10122	1742
Pf3D7_03_v3	351170	351406	SH4K8ac_peak_277	1761	236
Pf3D7_03_v3	353312	353632	SH4K8ac_peak_278	2208	320
Pf3D7_03_v3	356408	357202	SH4K8ac_peak_279	5550	794
Pf3D7_03_v3	357438	357721	SH4K8ac_peak_280	2526	283
Pf3D7_03_v3	369821	370132	SH4K8ac_peak_281	1707	311
Pf3D7_03_v3	372047	372316	SH4K8ac_peak_282	1028	269
Pf3D7_03_v3	372745	373165	SH4K8ac_peak_283	2937	420
Pf3D7_03_v3	374025	374238	SH4K8ac_peak_284	1510	213
Pf3D7_03_v3	375815	376212	SH4K8ac_peak_285	2871	397
Pf3D7_03_v3	398676	399402	SH4K8ac_peak_286	6461	726
Pf3D7_03_v3	407910	408111	SH4K8ac_peak_287	1239	201
Pf3D7_03_v3	414716	415115	SH4K8ac_peak_288	2679	399
Pf3D7_03_v3	420604	420891	SH4K8ac_peak_289	1711	287
Pf3D7_03_v3	443016	443287	SH4K8ac_peak_290	1863	271
Pf3D7_03_v3	453874	454308	SH4K8ac_peak_291	3019	434
Pf3D7_03_v3	464703	465054	SH4K8ac_peak_292	1906	351
Pf3D7_03_v3	465995	466294	SH4K8ac_peak_293	1680	299
Pf3D7_03_v3	469842	470100	SH4K8ac_peak_294	1401	258
Pf3D7_03_v3	474003	474419	SH4K8ac_peak_295	1925	416
Pf3D7_03_v3	484616	485056	SH4K8ac_peak_296	1663	440
Pf3D7_03_v3	486369	486819	SH4K8ac_peak_297	1832	450
Pf3D7_03_v3	502870	503100	SH4K8ac_peak_298	1468	230
Pf3D7_03_v3	509936	510279	SH4K8ac_peak_299	2460	343
Pf3D7_03_v3	511294	511544	SH4K8ac_peak_300	1786	250
Pf3D7_03_v3	522042	522254	SH4K8ac_peak_301	1447	212
Pf3D7_03_v3	538362	538713	SH4K8ac_peak_302	2208	351
Pf3D7_03_v3	539926	540171	SH4K8ac_peak_303	1767	245
Pf3D7_03_v3	540707	540940	SH4K8ac_peak_304	2095	233
Pf3D7_03_v3	548812	549080	SH4K8ac_peak_305	1875	268
Pf3D7_03_v3	549395	550208	SH4K8ac_peak_306	5833	813
Pf3D7_03_v3	551020	551324	SH4K8ac_peak_307	1655	304
Pf3D7_03_v3	559075	559386	SH4K8ac_peak_308	1612	311
Pf3D7_03_v3	562620	563105	SH4K8ac_peak_309	2264	485
Pf3D7_03_v3	567197	567732	SH4K8ac_peak_310	2341	535
Pf3D7_03_v3	577149	577355	SH4K8ac_peak_311	1584	206
Pf3D7_03_v3	578046	578553	SH4K8ac_peak_312	2339	507
Pf3D7_03_v3	582208	582420	SH4K8ac_peak_313	921	212
Pf3D7_03_v3	585653	585856	SH4K8ac_peak_314	926	203
Pf3D7_03_v3	596593	596877	SH4K8ac_peak_315	1572	284
Pf3D7_03_v3	597517	597817	SH4K8ac_peak_316	1468	300
Pf3D7_03_v3	603498	603941	SH4K8ac_peak_317	1813	443
Pf3D7_03_v3	605196	605546	SH4K8ac_peak_318	2101	350
Pf3D7_03_v3	608882	609254	SH4K8ac_peak_319	2481	372
Pf3D7_03_v3	610644	610888	SH4K8ac_peak_320	1479	244
Pf3D7_03_v3	612923	613395	SH4K8ac_peak_321	3348	472
Pf3D7_03_v3	616441	616877	SH4K8ac_peak_322	2991	436
Pf3D7_03_v3	624347	624762	SH4K8ac_peak_323	2987	415
Pf3D7_03_v3	628734	629111	SH4K8ac_peak_324	2692	377
Pf3D7_03_v3	629440	629937	SH4K8ac_peak_325	2947	497
Pf3D7_03_v3	631076	631349	SH4K8ac_peak_326	1426	273
Pf3D7_03_v3	635733	636001	SH4K8ac_peak_327	1635	268
Pf3D7_03_v3	636321	636556	SH4K8ac_peak_328	1002	235
Pf3D7_03_v3	636738	637393	SH4K8ac_peak_329	4244	655
Pf3D7_03_v3	639254	639573	SH4K8ac_peak_330	2217	319
Pf3D7_03_v3	645980	646769	SH4K8ac_peak_331	4154	789
Pf3D7_03_v3	654491	654820	SH4K8ac_peak_332	1958	329
Pf3D7_03_v3	669514	670377	SH4K8ac_peak_333	5310	863
Pf3D7_03_v3	674446	674687	SH4K8ac_peak_334	1114	241
Pf3D7_03_v3	675128	675371	SH4K8ac_peak_335	1322	243
Pf3D7_03_v3	681136	681340	SH4K8ac_peak_336	1358	204
Pf3D7_03_v3	683377	683810	SH4K8ac_peak_337	2648	433
Pf3D7_03_v3	687316	687515	SH4K8ac_peak_338	1800	199
Pf3D7_03_v3	696006	696328	SH4K8ac_peak_340	1752	322
Pf3D7_03_v3	727096	727317	SH4K8ac_peak_341	1098	221
Pf3D7_03_v3	739267	739518	SH4K8ac_peak_342	1546	251
Pf3D7_03_v3	742712	743041	SH4K8ac_peak_343	1946	329
Pf3D7_03_v3	744059	744993	SH4K8ac_peak_344	5100	934
Pf3D7_03_v3	745737	746099	SH4K8ac_peak_345	1657	362
Pf3D7_03_v3	761626	761905	SH4K8ac_peak_346	1417	279
Pf3D7_03_v3	765848	766184	SH4K8ac_peak_347	1710	336
Pf3D7_03_v3	767061	767377	SH4K8ac_peak_348	1474	316
Pf3D7_03_v3	770307	770564	SH4K8ac_peak_349	2349	257
Pf3D7_03_v3	771124	771939	SH4K8ac_peak_350	6203	815
Pf3D7_03_v3	772913	773687	SH4K8ac_peak_351	5482	774
Pf3D7_03_v3	773935	774220	SH4K8ac_peak_352	2165	285
Pf3D7_03_v3	776807	777007	SH4K8ac_peak_353	1773	200
Pf3D7_03_v3	778053	778344	SH4K8ac_peak_354	2063	291
Pf3D7_03_v3	779535	780284	SH4K8ac_peak_355	5342	749
Pf3D7_03_v3	783774	784811	SH4K8ac_peak_356	6420	1037
Pf3D7_03_v3	788572	788806	SH4K8ac_peak_357	1304	234
Pf3D7_03_v3	789457	789957	SH4K8ac_peak_358	1770	500
Pf3D7_03_v3	807217	807549	SH4K8ac_peak_359	2233	332
Pf3D7_03_v3	810279	810975	SH4K8ac_peak_360	3941	696
Pf3D7_03_v3	827542	827896	SH4K8ac_peak_361	2480	354
Pf3D7_03_v3	829653	830372	SH4K8ac_peak_362	4116	719
Pf3D7_03_v3	834556	835216	SH4K8ac_peak_363	3095	660
Pf3D7_03_v3	841560	842016	SH4K8ac_peak_364	1567	456
Pf3D7_03_v3	842906	843343	SH4K8ac_peak_365	3526	437
Pf3D7_03_v3	844104	844423	SH4K8ac_peak_366	2166	319
Pf3D7_03_v3	852834	853216	SH4K8ac_peak_368	3093	382
Pf3D7_03_v3	854181	854782	SH4K8ac_peak_369	4362	601
Pf3D7_03_v3	855105	855350	SH4K8ac_peak_370	2099	245
Pf3D7_03_v3	855999	856460	SH4K8ac_peak_371	3636	461
Pf3D7_03_v3	860996	861343	SH4K8ac_peak_372	2275	347
Pf3D7_03_v3	861699	861940	SH4K8ac_peak_373	1723	241
Pf3D7_03_v3	864294	864695	SH4K8ac_peak_374	1709	401
Pf3D7_03_v3	867034	867432	SH4K8ac_peak_375	2128	398
Pf3D7_03_v3	871559	872085	SH4K8ac_peak_377	3782	526
Pf3D7_03_v3	872814	873034	SH4K8ac_peak_378	870	220
Pf3D7_03_v3	876877	877217	SH4K8ac_peak_379	1290	340
Pf3D7_03_v3	880150	880527	SH4K8ac_peak_380	1991	377
Pf3D7_03_v3	884936	885309	SH4K8ac_peak_381	2080	373
Pf3D7_03_v3	889696	890020	SH4K8ac_peak_382	1377	324
Pf3D7_03_v3	897335	897770	SH4K8ac_peak_383	2737	435
Pf3D7_03_v3	909757	910077	SH4K8ac_peak_384	2192	320
Pf3D7_03_v3	913342	913553	SH4K8ac_peak_385	1615	211
Pf3D7_03_v3	924749	925108	SH4K8ac_peak_386	3110	359
Pf3D7_03_v3	925745	925952	SH4K8ac_peak_387	1530	207
Pf3D7_03_v3	928802	929170	SH4K8ac_peak_388	2253	368
Pf3D7_03_v3	941378	941579	SH4K8ac_peak_389	1157	201
Pf3D7_03_v3	946474	946746	SH4K8ac_peak_390	1404	272
Pf3D7_03_v3	952159	952485	SH4K8ac_peak_391	2060	326
Pf3D7_03_v3	956303	957123	SH4K8ac_peak_392	4750	820
Pf3D7_03_v3	958099	958361	SH4K8ac_peak_393	1827	262
Pf3D7_03_v3	961512	962051	SH4K8ac_peak_394	3208	539
Pf3D7_03_v3	962856	963139	SH4K8ac_peak_395	1207	283
Pf3D7_03_v3	965684	966024	SH4K8ac_peak_396	2219	340
Pf3D7_03_v3	967821	968186	SH4K8ac_peak_397	1390	365
Pf3D7_03_v3	974558	974804	SH4K8ac_peak_398	1940	246
Pf3D7_03_v3	978946	979265	SH4K8ac_peak_399	2511	319
Pf3D7_03_v3	990537	990967	SH4K8ac_peak_400	2457	430
Pf3D7_03_v3	1002205	1002420	SH4K8ac_peak_401	941	215
Pf3D7_03_v3	1003899	1004124	SH4K8ac_peak_402	1688	225
Pf3D7_03_v3	1020518	1020738	SH4K8ac_peak_403	893	220
Pf3D7_03_v3	1022497	1022724	SH4K8ac_peak_404	1418	227
Pf3D7_03_v3	1024841	1025078	SH4K8ac_peak_405	1087	237
Pf3D7_03_v3	1026932	1027201	SH4K8ac_peak_406	944	269
Pf3D7_03_v3	1032982	1033226	SH4K8ac_peak_408	2488	244
Pf3D7_03_v3	1041873	1042139	SH4K8ac_peak_409	2439	266
Pf3D7_03_v3	1060263	1061537	SH4K8ac_peak_410	8946	1274
Pf3D7_04_v3	1048239	1048650	SH4K8ac_peak_553	2423	411
Pf3D7_04_v3	376235	376894	SH4K8ac_peak_460	3971	659
Pf3D7_04_v3	425497	426356	SH4K8ac_peak_471	5475	859
Pf3D7_04_v3	671723	672091	SH4K8ac_peak_506	2063	368
Pf3D7_04_v3	6333	6620	SH4K8ac_peak_411	2002	287
Pf3D7_04_v3	7271	7810	SH4K8ac_peak_412	3172	539
Pf3D7_04_v3	25570	26327	SH4K8ac_peak_413	5274	757
Pf3D7_04_v3	35106	35389	SH4K8ac_peak_414	2365	283
Pf3D7_04_v3	38778	39080	SH4K8ac_peak_415	1657	302
Pf3D7_04_v3	70177	70528	SH4K8ac_peak_416	2681	351
Pf3D7_04_v3	78627	78832	SH4K8ac_peak_417	957	205
Pf3D7_04_v3	82923	83190	SH4K8ac_peak_418	2087	267
Pf3D7_04_v3	91665	91870	SH4K8ac_peak_419	783	205
Pf3D7_04_v3	101517	101917	SH4K8ac_peak_420	3388	400
Pf3D7_04_v3	103789	104044	SH4K8ac_peak_421	1886	255
Pf3D7_04_v3	108307	108669	SH4K8ac_peak_422	3298	362
Pf3D7_04_v3	195533	195837	SH4K8ac_peak_423	2089	304
Pf3D7_04_v3	199787	201042	SH4K8ac_peak_424	8641	1255
Pf3D7_04_v3	222540	222881	SH4K8ac_peak_425	2245	341
Pf3D7_04_v3	223626	223992	SH4K8ac_peak_426	2238	366
Pf3D7_04_v3	226820	227563	SH4K8ac_peak_427	4209	743
Pf3D7_04_v3	228501	228922	SH4K8ac_peak_428	2954	421
Pf3D7_04_v3	229831	230644	SH4K8ac_peak_429	5503	813
Pf3D7_04_v3	232764	233312	SH4K8ac_peak_430	2940	548
Pf3D7_04_v3	240958	241422	SH4K8ac_peak_431	2518	464
Pf3D7_04_v3	241657	242138	SH4K8ac_peak_432	3012	481
Pf3D7_04_v3	251058	251616	SH4K8ac_peak_433	3629	558
Pf3D7_04_v3	260506	261416	SH4K8ac_peak_434	6869	910
Pf3D7_04_v3	264532	264885	SH4K8ac_peak_435	2245	353
Pf3D7_04_v3	265067	265785	SH4K8ac_peak_436	4895	718
Pf3D7_04_v3	268024	268468	SH4K8ac_peak_437	2707	444
Pf3D7_04_v3	269066	269679	SH4K8ac_peak_438	3618	613
Pf3D7_04_v3	270614	270909	SH4K8ac_peak_439	2165	295
Pf3D7_04_v3	273678	273950	SH4K8ac_peak_440	2347	272
Pf3D7_04_v3	291699	292238	SH4K8ac_peak_441	5590	539
Pf3D7_04_v3	294265	294526	SH4K8ac_peak_442	2331	261
Pf3D7_04_v3	300550	300873	SH4K8ac_peak_443	2439	323
Pf3D7_04_v3	310901	311246	SH4K8ac_peak_444	2817	345
Pf3D7_04_v3	315572	315817	SH4K8ac_peak_445	1467	245
Pf3D7_04_v3	316422	316968	SH4K8ac_peak_446	2861	546
Pf3D7_04_v3	318046	318567	SH4K8ac_peak_447	2861	521
Pf3D7_04_v3	321119	321498	SH4K8ac_peak_448	2597	379
Pf3D7_04_v3	325084	325298	SH4K8ac_peak_449	928	214
Pf3D7_04_v3	330616	331462	SH4K8ac_peak_450	3406	846
Pf3D7_04_v3	331902	332188	SH4K8ac_peak_451	1435	286
Pf3D7_04_v3	336417	337188	SH4K8ac_peak_452	6058	771
Pf3D7_04_v3	338949	339173	SH4K8ac_peak_453	2094	224
Pf3D7_04_v3	340978	341540	SH4K8ac_peak_454	3759	562
Pf3D7_04_v3	343177	343478	SH4K8ac_peak_455	2312	301
Pf3D7_04_v3	353802	354491	SH4K8ac_peak_456	4005	689
Pf3D7_04_v3	356063	357649	SH4K8ac_peak_457	11094	1586
Pf3D7_04_v3	358335	358572	SH4K8ac_peak_458	1750	237
Pf3D7_04_v3	364696	364899	SH4K8ac_peak_459	1445	203
Pf3D7_04_v3	379968	380281	SH4K8ac_peak_461	3373	313
Pf3D7_04_v3	386360	387530	SH4K8ac_peak_462	6979	1170
Pf3D7_04_v3	396216	396569	SH4K8ac_peak_463	1737	353
Pf3D7_04_v3	399879	400347	SH4K8ac_peak_464	3718	468
Pf3D7_04_v3	402508	402807	SH4K8ac_peak_465	2274	299
Pf3D7_04_v3	407252	407863	SH4K8ac_peak_466	3382	611
Pf3D7_04_v3	408734	409075	SH4K8ac_peak_467	1861	341
Pf3D7_04_v3	410574	410943	SH4K8ac_peak_468	2213	369
Pf3D7_04_v3	416846	417136	SH4K8ac_peak_469	1518	290
Pf3D7_04_v3	424188	424685	SH4K8ac_peak_470	3207	497
Pf3D7_04_v3	430486	430822	SH4K8ac_peak_472	2143	336
Pf3D7_04_v3	434825	435122	SH4K8ac_peak_473	1945	297
Pf3D7_04_v3	437693	437972	SH4K8ac_peak_474	1885	279
Pf3D7_04_v3	441339	441659	SH4K8ac_peak_475	1908	320
Pf3D7_04_v3	442578	443479	SH4K8ac_peak_476	5039	901
Pf3D7_04_v3	447857	448091	SH4K8ac_peak_477	1695	234
Pf3D7_04_v3	463876	464129	SH4K8ac_peak_478	1489	253
Pf3D7_04_v3	494493	494951	SH4K8ac_peak_479	1683	458
Pf3D7_04_v3	503599	503804	SH4K8ac_peak_480	1724	205
Pf3D7_04_v3	504736	504986	SH4K8ac_peak_481	1945	250
Pf3D7_04_v3	513213	513413	SH4K8ac_peak_482	1527	200
Pf3D7_04_v3	540856	541211	SH4K8ac_peak_483	2234	355
Pf3D7_04_v3	543759	544027	SH4K8ac_peak_484	1496	268
Pf3D7_04_v3	546713	546973	SH4K8ac_peak_485	2170	260
Pf3D7_04_v3	559663	560118	SH4K8ac_peak_486	2631	455
Pf3D7_04_v3	568333	568539	SH4K8ac_peak_487	1385	206
Pf3D7_04_v3	597799	598016	SH4K8ac_peak_488	1067	217
Pf3D7_04_v3	612857	613123	SH4K8ac_peak_489	2455	266
Pf3D7_04_v3	615426	615658	SH4K8ac_peak_490	1568	232
Pf3D7_04_v3	616068	616286	SH4K8ac_peak_491	1479	218
Pf3D7_04_v3	617220	617916	SH4K8ac_peak_492	4410	696
Pf3D7_04_v3	619905	620115	SH4K8ac_peak_493	1611	210
Pf3D7_04_v3	622040	622356	SH4K8ac_peak_494	1959	316
Pf3D7_04_v3	636420	636889	SH4K8ac_peak_495	2752	469
Pf3D7_04_v3	639622	640102	SH4K8ac_peak_496	3029	480
Pf3D7_04_v3	641528	641897	SH4K8ac_peak_497	1491	369
Pf3D7_04_v3	648148	648676	SH4K8ac_peak_498	2682	528
Pf3D7_04_v3	648865	649193	SH4K8ac_peak_499	1224	328
Pf3D7_04_v3	649418	649667	SH4K8ac_peak_500	1182	249
Pf3D7_04_v3	653755	653954	SH4K8ac_peak_501	860	199
Pf3D7_04_v3	660134	660448	SH4K8ac_peak_502	1441	314
Pf3D7_04_v3	663525	664549	SH4K8ac_peak_503	5607	1024
Pf3D7_04_v3	666679	667076	SH4K8ac_peak_504	2095	397
Pf3D7_04_v3	668630	669312	SH4K8ac_peak_505	4147	682
Pf3D7_04_v3	689764	690309	SH4K8ac_peak_507	3405	545
Pf3D7_04_v3	698088	698287	SH4K8ac_peak_508	1766	199
Pf3D7_04_v3	698562	698777	SH4K8ac_peak_509	1452	215
Pf3D7_04_v3	711125	711798	SH4K8ac_peak_510	4900	673
Pf3D7_04_v3	712156	712443	SH4K8ac_peak_511	2550	287
Pf3D7_04_v3	713364	713686	SH4K8ac_peak_512	2667	322
Pf3D7_04_v3	721713	722061	SH4K8ac_peak_513	2838	348
Pf3D7_04_v3	727779	728078	SH4K8ac_peak_514	1219	299
Pf3D7_04_v3	728617	728845	SH4K8ac_peak_515	875	228
Pf3D7_04_v3	732648	733042	SH4K8ac_peak_516	2058	394
Pf3D7_04_v3	736776	737101	SH4K8ac_peak_517	2732	325
Pf3D7_04_v3	748227	748454	SH4K8ac_peak_518	1691	227
Pf3D7_04_v3	749088	749884	SH4K8ac_peak_519	5766	796
Pf3D7_04_v3	785561	786276	SH4K8ac_peak_520	4172	715
Pf3D7_04_v3	787298	787836	SH4K8ac_peak_521	3433	538
Pf3D7_04_v3	788600	789340	SH4K8ac_peak_522	4616	740
Pf3D7_04_v3	795412	795887	SH4K8ac_peak_523	3143	475
Pf3D7_04_v3	803162	803524	SH4K8ac_peak_524	2544	362
Pf3D7_04_v3	804568	804884	SH4K8ac_peak_525	2171	316
Pf3D7_04_v3	805629	806013	SH4K8ac_peak_526	2376	384
Pf3D7_04_v3	806643	807016	SH4K8ac_peak_527	2604	373
Pf3D7_04_v3	809328	809546	SH4K8ac_peak_528	1654	218
Pf3D7_04_v3	828746	829512	SH4K8ac_peak_529	3172	766
Pf3D7_04_v3	844858	845186	SH4K8ac_peak_530	1473	328
Pf3D7_04_v3	850455	850970	SH4K8ac_peak_531	2713	515
Pf3D7_04_v3	852534	852943	SH4K8ac_peak_532	2299	409
Pf3D7_04_v3	853140	853532	SH4K8ac_peak_533	1926	392
Pf3D7_04_v3	864439	864708	SH4K8ac_peak_534	1914	269
Pf3D7_04_v3	865000	865388	SH4K8ac_peak_535	2663	388
Pf3D7_04_v3	873173	874004	SH4K8ac_peak_536	4282	831
Pf3D7_04_v3	890417	890831	SH4K8ac_peak_537	2103	414
Pf3D7_04_v3	901739	902421	SH4K8ac_peak_538	4053	682
Pf3D7_04_v3	903356	903961	SH4K8ac_peak_539	4365	605
Pf3D7_04_v3	904118	904557	SH4K8ac_peak_540	2654	439
Pf3D7_04_v3	913738	914332	SH4K8ac_peak_541	1869	594
Pf3D7_04_v3	921979	922246	SH4K8ac_peak_542	2195	267
Pf3D7_04_v3	922648	922915	SH4K8ac_peak_543	2108	267
Pf3D7_04_v3	927754	928028	SH4K8ac_peak_544	2085	274
Pf3D7_04_v3	929409	929641	SH4K8ac_peak_545	1691	232
Pf3D7_04_v3	950809	951100	SH4K8ac_peak_546	3074	291
Pf3D7_04_v3	985307	985601	SH4K8ac_peak_547	1577	294
Pf3D7_04_v3	1001641	1001862	SH4K8ac_peak_548	1736	221
Pf3D7_04_v3	1005416	1005764	SH4K8ac_peak_549	2487	348
Pf3D7_04_v3	1021857	1022123	SH4K8ac_peak_550	869	266
Pf3D7_04_v3	1041038	1041545	SH4K8ac_peak_551	3704	507
Pf3D7_04_v3	1042616	1043177	SH4K8ac_peak_552	2836	561
Pf3D7_04_v3	1049717	1050007	SH4K8ac_peak_554	1565	290
Pf3D7_04_v3	1050391	1050998	SH4K8ac_peak_555	2740	607
Pf3D7_04_v3	1054555	1055117	SH4K8ac_peak_556	2331	562
Pf3D7_04_v3	1059826	1060455	SH4K8ac_peak_557	3911	629
Pf3D7_04_v3	1066310	1066552	SH4K8ac_peak_558	1716	242
Pf3D7_04_v3	1079444	1080733	SH4K8ac_peak_559	4581	1289
Pf3D7_04_v3	1087997	1088419	SH4K8ac_peak_560	2782	422
Pf3D7_04_v3	1170280	1170960	SH4K8ac_peak_561	3820	680
Pf3D7_04_v3	1196895	1198314	SH4K8ac_peak_562	10123	1419
Pf3D7_05_v3	261448	262158	SH4K8ac_peak_595	4857	710
Pf3D7_05_v3	81071	82345	SH4K8ac_peak_568	7531	1274
Pf3D7_05_v3	638573	640338	SH4K8ac_peak_672	11034	1765
Pf3D7_05_v3	753337	753854	SH4K8ac_peak_685	3381	517
Pf3D7_05_v3	1195957	1196622	SH4K8ac_peak_761	3459	665
Pf3D7_05_v3	1244791	1245270	SH4K8ac_peak_765	2759	479
Pf3D7_05_v3	26039	26379	SH4K8ac_peak_563	2828	340
Pf3D7_05_v3	27040	27288	SH4K8ac_peak_564	1568	248
Pf3D7_05_v3	52673	52991	SH4K8ac_peak_565	1447	318
Pf3D7_05_v3	53456	53813	SH4K8ac_peak_566	1274	357
Pf3D7_05_v3	70785	71234	SH4K8ac_peak_567	1666	449
Pf3D7_05_v3	84005	84754	SH4K8ac_peak_569	4478	749
Pf3D7_05_v3	86754	87129	SH4K8ac_peak_570	2341	375
Pf3D7_05_v3	91414	91686	SH4K8ac_peak_571	1797	272
Pf3D7_05_v3	94340	94547	SH4K8ac_peak_572	1480	207
Pf3D7_05_v3	104230	104671	SH4K8ac_peak_573	2546	441
Pf3D7_05_v3	123618	124094	SH4K8ac_peak_574	2252	476
Pf3D7_05_v3	128307	128589	SH4K8ac_peak_575	1817	282
Pf3D7_05_v3	137714	138136	SH4K8ac_peak_576	1486	422
Pf3D7_05_v3	140588	140858	SH4K8ac_peak_577	1345	270
Pf3D7_05_v3	148059	148481	SH4K8ac_peak_578	2289	422
Pf3D7_05_v3	149629	150025	SH4K8ac_peak_579	2596	396
Pf3D7_05_v3	151721	152067	SH4K8ac_peak_580	1546	346
Pf3D7_05_v3	153420	153620	SH4K8ac_peak_581	941	200
Pf3D7_05_v3	164465	164824	SH4K8ac_peak_582	2123	359
Pf3D7_05_v3	169468	170212	SH4K8ac_peak_583	3366	744
Pf3D7_05_v3	171208	171408	SH4K8ac_peak_584	1098	200
Pf3D7_05_v3	175889	176182	SH4K8ac_peak_585	1672	293
Pf3D7_05_v3	182645	184154	SH4K8ac_peak_586	10015	1509
Pf3D7_05_v3	184303	184576	SH4K8ac_peak_587	2202	273
Pf3D7_05_v3	223014	223332	SH4K8ac_peak_588	2821	318
Pf3D7_05_v3	228883	229129	SH4K8ac_peak_589	2046	246
Pf3D7_05_v3	230684	230952	SH4K8ac_peak_590	1792	268
Pf3D7_05_v3	238044	238334	SH4K8ac_peak_591	1814	290
Pf3D7_05_v3	251476	251938	SH4K8ac_peak_592	2047	462
Pf3D7_05_v3	255302	255538	SH4K8ac_peak_593	1158	236
Pf3D7_05_v3	259777	260079	SH4K8ac_peak_594	1883	302
Pf3D7_05_v3	262764	262997	SH4K8ac_peak_596	1280	233
Pf3D7_05_v3	263465	263950	SH4K8ac_peak_597	2458	485
Pf3D7_05_v3	276072	276916	SH4K8ac_peak_598	4910	844
Pf3D7_05_v3	280962	281500	SH4K8ac_peak_599	3717	538
Pf3D7_05_v3	281848	282163	SH4K8ac_peak_600	2141	315
Pf3D7_05_v3	286794	287023	SH4K8ac_peak_601	1668	229
Pf3D7_05_v3	287414	287644	SH4K8ac_peak_602	1373	230
Pf3D7_05_v3	290753	290988	SH4K8ac_peak_603	1364	235
Pf3D7_05_v3	293079	293316	SH4K8ac_peak_604	970	237
Pf3D7_05_v3	293855	294165	SH4K8ac_peak_605	1191	310
Pf3D7_05_v3	301907	302148	SH4K8ac_peak_606	1779	241
Pf3D7_05_v3	307367	307967	SH4K8ac_peak_607	4324	600
Pf3D7_05_v3	318163	318488	SH4K8ac_peak_608	1906	325
Pf3D7_05_v3	341645	341863	SH4K8ac_peak_609	1044	218
Pf3D7_05_v3	342316	342686	SH4K8ac_peak_610	2347	370
Pf3D7_05_v3	343020	343263	SH4K8ac_peak_611	1967	243
Pf3D7_05_v3	344327	344544	SH4K8ac_peak_612	1098	217
Pf3D7_05_v3	347561	347931	SH4K8ac_peak_613	2359	370
Pf3D7_05_v3	351727	352151	SH4K8ac_peak_614	2874	424
Pf3D7_05_v3	352352	352576	SH4K8ac_peak_615	2253	224
Pf3D7_05_v3	354811	355025	SH4K8ac_peak_616	1666	214
Pf3D7_05_v3	356062	356504	SH4K8ac_peak_617	3265	442
Pf3D7_05_v3	362278	362653	SH4K8ac_peak_618	2479	375
Pf3D7_05_v3	364193	364544	SH4K8ac_peak_619	2288	351
Pf3D7_05_v3	386152	386602	SH4K8ac_peak_620	2998	450
Pf3D7_05_v3	390563	390888	SH4K8ac_peak_621	2576	325
Pf3D7_05_v3	391865	392498	SH4K8ac_peak_622	4559	633
Pf3D7_05_v3	394325	394524	SH4K8ac_peak_623	1707	199
Pf3D7_05_v3	394788	395016	SH4K8ac_peak_624	2148	228
Pf3D7_05_v3	401334	401588	SH4K8ac_peak_625	1624	254
Pf3D7_05_v3	404637	404839	SH4K8ac_peak_626	1931	202
Pf3D7_05_v3	418636	418871	SH4K8ac_peak_627	1521	235
Pf3D7_05_v3	419412	419899	SH4K8ac_peak_628	3546	487
Pf3D7_05_v3	435768	436111	SH4K8ac_peak_629	1179	343
Pf3D7_05_v3	436732	437008	SH4K8ac_peak_630	1363	276
Pf3D7_05_v3	437853	438099	SH4K8ac_peak_631	2029	246
Pf3D7_05_v3	439339	439564	SH4K8ac_peak_632	1885	225
Pf3D7_05_v3	444820	445400	SH4K8ac_peak_633	3747	580
Pf3D7_05_v3	449968	450208	SH4K8ac_peak_634	1795	240
Pf3D7_05_v3	451759	452064	SH4K8ac_peak_635	1453	305
Pf3D7_05_v3	454932	455158	SH4K8ac_peak_636	1203	226
Pf3D7_05_v3	457987	458271	SH4K8ac_peak_637	1745	284
Pf3D7_05_v3	462710	463062	SH4K8ac_peak_638	2839	352
Pf3D7_05_v3	464266	464505	SH4K8ac_peak_639	1597	239
Pf3D7_05_v3	464744	465376	SH4K8ac_peak_640	2349	632
Pf3D7_05_v3	465952	466186	SH4K8ac_peak_641	1128	234
Pf3D7_05_v3	466707	466910	SH4K8ac_peak_642	965	203
Pf3D7_05_v3	467898	468154	SH4K8ac_peak_643	1875	256
Pf3D7_05_v3	469387	469749	SH4K8ac_peak_644	1871	362
Pf3D7_05_v3	470931	471183	SH4K8ac_peak_645	1807	252
Pf3D7_05_v3	475791	476384	SH4K8ac_peak_646	3673	593
Pf3D7_05_v3	476705	476907	SH4K8ac_peak_647	2017	202
Pf3D7_05_v3	482321	482671	SH4K8ac_peak_648	2280	350
Pf3D7_05_v3	496881	497451	SH4K8ac_peak_649	3533	570
Pf3D7_05_v3	516161	516443	SH4K8ac_peak_650	2273	282
Pf3D7_05_v3	519317	519589	SH4K8ac_peak_651	1557	272
Pf3D7_05_v3	522335	522544	SH4K8ac_peak_652	1791	209
Pf3D7_05_v3	525114	525458	SH4K8ac_peak_653	1570	344
Pf3D7_05_v3	526120	527217	SH4K8ac_peak_654	4493	1097
Pf3D7_05_v3	539725	539946	SH4K8ac_peak_655	1240	221
Pf3D7_05_v3	540413	540619	SH4K8ac_peak_656	1272	206
Pf3D7_05_v3	540990	541286	SH4K8ac_peak_657	2377	296
Pf3D7_05_v3	547176	547484	SH4K8ac_peak_658	1895	308
Pf3D7_05_v3	548446	548660	SH4K8ac_peak_659	1417	214
Pf3D7_05_v3	551472	551717	SH4K8ac_peak_660	1949	245
Pf3D7_05_v3	552520	552744	SH4K8ac_peak_661	2329	224
Pf3D7_05_v3	554070	554510	SH4K8ac_peak_662	2720	440
Pf3D7_05_v3	567258	567818	SH4K8ac_peak_663	3187	560
Pf3D7_05_v3	569786	569990	SH4K8ac_peak_664	1580	204
Pf3D7_05_v3	570832	571195	SH4K8ac_peak_665	1765	363
Pf3D7_05_v3	582027	583502	SH4K8ac_peak_666	8358	1475
Pf3D7_05_v3	604232	604473	SH4K8ac_peak_667	1310	241
Pf3D7_05_v3	611997	612514	SH4K8ac_peak_668	2856	517
Pf3D7_05_v3	614283	614619	SH4K8ac_peak_669	2563	336
Pf3D7_05_v3	617723	618002	SH4K8ac_peak_670	2177	279
Pf3D7_05_v3	618639	618964	SH4K8ac_peak_671	2053	325
Pf3D7_05_v3	642070	642449	SH4K8ac_peak_673	1908	379
Pf3D7_05_v3	650004	650415	SH4K8ac_peak_674	3301	411
Pf3D7_05_v3	651866	652156	SH4K8ac_peak_675	1832	290
Pf3D7_05_v3	654793	655354	SH4K8ac_peak_676	4321	561
Pf3D7_05_v3	657058	657375	SH4K8ac_peak_677	1511	317
Pf3D7_05_v3	658601	659154	SH4K8ac_peak_678	2134	553
Pf3D7_05_v3	660811	661061	SH4K8ac_peak_679	1587	250
Pf3D7_05_v3	665935	666369	SH4K8ac_peak_680	2971	434
Pf3D7_05_v3	670273	670653	SH4K8ac_peak_681	2563	380
Pf3D7_05_v3	736382	736713	SH4K8ac_peak_682	2804	331
Pf3D7_05_v3	745821	746780	SH4K8ac_peak_683	5367	959
Pf3D7_05_v3	749384	749623	SH4K8ac_peak_684	1323	239
Pf3D7_05_v3	758491	758761	SH4K8ac_peak_686	1823	270
Pf3D7_05_v3	774547	775141	SH4K8ac_peak_687	4361	594
Pf3D7_05_v3	775685	775938	SH4K8ac_peak_688	1633	253
Pf3D7_05_v3	783618	783862	SH4K8ac_peak_689	1111	244
Pf3D7_05_v3	785589	786022	SH4K8ac_peak_690	2392	433
Pf3D7_05_v3	788435	789941	SH4K8ac_peak_691	7255	1506
Pf3D7_05_v3	794550	794782	SH4K8ac_peak_692	994	232
Pf3D7_05_v3	798429	798764	SH4K8ac_peak_693	1957	335
Pf3D7_05_v3	822916	823575	SH4K8ac_peak_694	3182	659
Pf3D7_05_v3	829592	829895	SH4K8ac_peak_695	1491	303
Pf3D7_05_v3	841465	841990	SH4K8ac_peak_696	3262	525
Pf3D7_05_v3	843423	843953	SH4K8ac_peak_697	2672	530
Pf3D7_05_v3	844230	844443	SH4K8ac_peak_698	1121	213
Pf3D7_05_v3	848566	848783	SH4K8ac_peak_699	1610	217
Pf3D7_05_v3	857078	857408	SH4K8ac_peak_700	2304	330
Pf3D7_05_v3	862701	864036	SH4K8ac_peak_701	7592	1335
Pf3D7_05_v3	865698	866212	SH4K8ac_peak_702	3812	514
Pf3D7_05_v3	875802	876026	SH4K8ac_peak_703	1434	224
Pf3D7_05_v3	877307	877569	SH4K8ac_peak_704	1722	262
Pf3D7_05_v3	878019	878306	SH4K8ac_peak_705	1903	287
Pf3D7_05_v3	885668	886010	SH4K8ac_peak_706	2386	342
Pf3D7_05_v3	891408	891790	SH4K8ac_peak_707	2257	382
Pf3D7_05_v3	892535	892791	SH4K8ac_peak_708	1992	256
Pf3D7_05_v3	900001	900207	SH4K8ac_peak_709	1079	206
Pf3D7_05_v3	901432	901663	SH4K8ac_peak_710	1119	231
Pf3D7_05_v3	904875	905110	SH4K8ac_peak_711	1005	235
Pf3D7_05_v3	908646	908961	SH4K8ac_peak_712	2465	315
Pf3D7_05_v3	912053	912557	SH4K8ac_peak_713	3202	504
Pf3D7_05_v3	932765	933470	SH4K8ac_peak_714	4657	705
Pf3D7_05_v3	936243	936560	SH4K8ac_peak_715	2105	317
Pf3D7_05_v3	937100	937390	SH4K8ac_peak_716	1867	290
Pf3D7_05_v3	940352	940663	SH4K8ac_peak_717	2231	311
Pf3D7_05_v3	941492	941699	SH4K8ac_peak_718	1413	207
Pf3D7_05_v3	942524	942945	SH4K8ac_peak_719	1997	421
Pf3D7_05_v3	944498	944995	SH4K8ac_peak_720	3012	497
Pf3D7_05_v3	946026	946232	SH4K8ac_peak_721	1299	206
Pf3D7_05_v3	966147	966522	SH4K8ac_peak_722	2399	375
Pf3D7_05_v3	971580	971924	SH4K8ac_peak_723	1564	344
Pf3D7_05_v3	978448	978905	SH4K8ac_peak_724	2532	457
Pf3D7_05_v3	981754	982669	SH4K8ac_peak_725	5479	915
Pf3D7_05_v3	991685	991964	SH4K8ac_peak_726	1986	279
Pf3D7_05_v3	1012670	1012952	SH4K8ac_peak_727	1105	282
Pf3D7_05_v3	1019501	1019775	SH4K8ac_peak_728	1476	274
Pf3D7_05_v3	1022831	1023195	SH4K8ac_peak_729	2540	364
Pf3D7_05_v3	1024172	1024498	SH4K8ac_peak_730	1318	326
Pf3D7_05_v3	1037330	1037685	SH4K8ac_peak_731	3272	355
Pf3D7_05_v3	1037901	1038234	SH4K8ac_peak_732	2306	333
Pf3D7_05_v3	1039588	1039816	SH4K8ac_peak_733	960	228
Pf3D7_05_v3	1039965	1040327	SH4K8ac_peak_734	1405	362
Pf3D7_05_v3	1045392	1045729	SH4K8ac_peak_735	1992	337
Pf3D7_05_v3	1046482	1046902	SH4K8ac_peak_736	2104	420
Pf3D7_05_v3	1054181	1054708	SH4K8ac_peak_737	2480	527
Pf3D7_05_v3	1056427	1056671	SH4K8ac_peak_738	1320	244
Pf3D7_05_v3	1057675	1057937	SH4K8ac_peak_739	1765	262
Pf3D7_05_v3	1060402	1060612	SH4K8ac_peak_740	1612	210
Pf3D7_05_v3	1061097	1061717	SH4K8ac_peak_741	3641	620
Pf3D7_05_v3	1065203	1065479	SH4K8ac_peak_742	1715	276
Pf3D7_05_v3	1067458	1067657	SH4K8ac_peak_743	1310	199
Pf3D7_05_v3	1068532	1068796	SH4K8ac_peak_744	1384	264
Pf3D7_05_v3	1069119	1069552	SH4K8ac_peak_745	2252	433
Pf3D7_05_v3	1077064	1077380	SH4K8ac_peak_746	1560	316
Pf3D7_05_v3	1079762	1080037	SH4K8ac_peak_747	1632	275
Pf3D7_05_v3	1083747	1084145	SH4K8ac_peak_748	1841	398
Pf3D7_05_v3	1088538	1088779	SH4K8ac_peak_749	1629	241
Pf3D7_05_v3	1098917	1099425	SH4K8ac_peak_750	1945	508
Pf3D7_05_v3	1128079	1128334	SH4K8ac_peak_751	1403	255
Pf3D7_05_v3	1132050	1132294	SH4K8ac_peak_752	966	244
Pf3D7_05_v3	1136694	1136912	SH4K8ac_peak_753	1078	218
Pf3D7_05_v3	1141839	1142048	SH4K8ac_peak_754	970	209
Pf3D7_05_v3	1144790	1145443	SH4K8ac_peak_755	3772	653
Pf3D7_05_v3	1148452	1148689	SH4K8ac_peak_756	828	237
Pf3D7_05_v3	1166471	1166737	SH4K8ac_peak_757	1447	266
Pf3D7_05_v3	1168586	1169355	SH4K8ac_peak_758	2750	769
Pf3D7_05_v3	1174169	1174462	SH4K8ac_peak_759	1099	293
Pf3D7_05_v3	1186930	1187131	SH4K8ac_peak_760	1639	201
Pf3D7_05_v3	1196998	1197306	SH4K8ac_peak_762	1483	308
Pf3D7_05_v3	1225061	1225370	SH4K8ac_peak_763	1406	309
Pf3D7_05_v3	1242754	1243135	SH4K8ac_peak_764	2954	381
Pf3D7_05_v3	1257871	1258828	SH4K8ac_peak_766	5864	957
Pf3D7_05_v3	1259278	1259621	SH4K8ac_peak_767	2557	343
Pf3D7_05_v3	1273770	1274547	SH4K8ac_peak_768	5118	777
Pf3D7_05_v3	1290214	1290454	SH4K8ac_peak_769	1017	240
Pf3D7_05_v3	1305217	1305542	SH4K8ac_peak_770	997	325
Pf3D7_06_v3	344001	344276	SH4K8ac_peak_817	1943	275
Pf3D7_06_v3	408267	410607	SH4K8ac_peak_829	14780	2340
Pf3D7_06_v3	425785	427334	SH4K8ac_peak_835	9177	1549
Pf3D7_06_v3	507521	508331	SH4K8ac_peak_863	3012	810
Pf3D7_06_v3	589523	589852	SH4K8ac_peak_878	2076	329
Pf3D7_06_v3	1277695	1278004	SH4K8ac_peak_993	2083	309
Pf3D7_06_v3	1293799	1294471	SH4K8ac_peak_995	2232	672
Pf3D7_06_v3	10783	11006	SH4K8ac_peak_771	1766	223
Pf3D7_06_v3	37791	38032	SH4K8ac_peak_772	911	241
Pf3D7_06_v3	51810	52104	SH4K8ac_peak_773	1569	294
Pf3D7_06_v3	54899	55314	SH4K8ac_peak_774	1516	415
Pf3D7_06_v3	55548	55995	SH4K8ac_peak_775	2145	447
Pf3D7_06_v3	56173	56501	SH4K8ac_peak_776	1734	328
Pf3D7_06_v3	65840	66068	SH4K8ac_peak_777	952	228
Pf3D7_06_v3	72775	72979	SH4K8ac_peak_778	916	204
Pf3D7_06_v3	89412	89669	SH4K8ac_peak_779	1241	257
Pf3D7_06_v3	99804	100088	SH4K8ac_peak_780	1815	284
Pf3D7_06_v3	105091	105416	SH4K8ac_peak_781	1852	325
Pf3D7_06_v3	109599	110208	SH4K8ac_peak_782	3711	609
Pf3D7_06_v3	119868	120187	SH4K8ac_peak_783	1912	319
Pf3D7_06_v3	126640	126902	SH4K8ac_peak_784	1856	262
Pf3D7_06_v3	127882	128138	SH4K8ac_peak_785	1461	256
Pf3D7_06_v3	128692	129027	SH4K8ac_peak_786	2353	335
Pf3D7_06_v3	131656	131982	SH4K8ac_peak_787	2060	326
Pf3D7_06_v3	140321	140563	SH4K8ac_peak_788	1824	242
Pf3D7_06_v3	153626	155341	SH4K8ac_peak_789	10272	1715
Pf3D7_06_v3	155639	156048	SH4K8ac_peak_790	2605	409
Pf3D7_06_v3	160249	160588	SH4K8ac_peak_791	2122	339
Pf3D7_06_v3	161214	161595	SH4K8ac_peak_792	2464	381
Pf3D7_06_v3	168124	168399	SH4K8ac_peak_793	1929	275
Pf3D7_06_v3	173632	174159	SH4K8ac_peak_794	3351	527
Pf3D7_06_v3	180921	181341	SH4K8ac_peak_795	1934	420
Pf3D7_06_v3	182062	182454	SH4K8ac_peak_796	2025	392
Pf3D7_06_v3	201031	201262	SH4K8ac_peak_797	1874	231
Pf3D7_06_v3	203159	203817	SH4K8ac_peak_798	3983	658
Pf3D7_06_v3	204091	204290	SH4K8ac_peak_799	1574	199
Pf3D7_06_v3	213456	214139	SH4K8ac_peak_800	3749	683
Pf3D7_06_v3	221458	221706	SH4K8ac_peak_801	1621	248
Pf3D7_06_v3	224667	225041	SH4K8ac_peak_802	2300	374
Pf3D7_06_v3	227052	227654	SH4K8ac_peak_803	3411	602
Pf3D7_06_v3	228128	228610	SH4K8ac_peak_804	3896	482
Pf3D7_06_v3	244314	244668	SH4K8ac_peak_805	2063	354
Pf3D7_06_v3	261735	262080	SH4K8ac_peak_806	1533	345
Pf3D7_06_v3	262742	263276	SH4K8ac_peak_807	2687	534
Pf3D7_06_v3	271680	272141	SH4K8ac_peak_808	3260	461
Pf3D7_06_v3	300968	301458	SH4K8ac_peak_809	2127	490
Pf3D7_06_v3	330138	331669	SH4K8ac_peak_810	8994	1531
Pf3D7_06_v3	333807	334090	SH4K8ac_peak_811	1744	283
Pf3D7_06_v3	337790	338314	SH4K8ac_peak_812	3038	524
Pf3D7_06_v3	339738	339985	SH4K8ac_peak_813	1871	247
Pf3D7_06_v3	340471	340809	SH4K8ac_peak_814	3316	338
Pf3D7_06_v3	341289	341597	SH4K8ac_peak_815	1948	308
Pf3D7_06_v3	343266	343468	SH4K8ac_peak_816	1374	202
Pf3D7_06_v3	351540	351786	SH4K8ac_peak_818	1505	246
Pf3D7_06_v3	352111	352363	SH4K8ac_peak_819	1752	252
Pf3D7_06_v3	352555	352814	SH4K8ac_peak_820	1204	259
Pf3D7_06_v3	353697	353898	SH4K8ac_peak_821	1050	201
Pf3D7_06_v3	356926	357127	SH4K8ac_peak_822	887	201
Pf3D7_06_v3	359858	360105	SH4K8ac_peak_823	1505	247
Pf3D7_06_v3	363357	363810	SH4K8ac_peak_824	3085	453
Pf3D7_06_v3	390452	390703	SH4K8ac_peak_825	1306	251
Pf3D7_06_v3	391287	391525	SH4K8ac_peak_826	1107	238
Pf3D7_06_v3	394328	394573	SH4K8ac_peak_827	1384	245
Pf3D7_06_v3	396319	396658	SH4K8ac_peak_828	2261	339
Pf3D7_06_v3	410867	411269	SH4K8ac_peak_830	2799	402
Pf3D7_06_v3	411566	411912	SH4K8ac_peak_831	2412	346
Pf3D7_06_v3	417947	418441	SH4K8ac_peak_832	3322	494
Pf3D7_06_v3	419128	419481	SH4K8ac_peak_833	2465	353
Pf3D7_06_v3	424447	424674	SH4K8ac_peak_834	900	227
Pf3D7_06_v3	431327	431766	SH4K8ac_peak_836	2884	439
Pf3D7_06_v3	432652	432959	SH4K8ac_peak_837	1822	307
Pf3D7_06_v3	434715	435015	SH4K8ac_peak_838	2028	300
Pf3D7_06_v3	435218	435426	SH4K8ac_peak_839	2089	208
Pf3D7_06_v3	441095	441309	SH4K8ac_peak_840	861	214
Pf3D7_06_v3	444699	445420	SH4K8ac_peak_841	4410	721
Pf3D7_06_v3	445817	446119	SH4K8ac_peak_842	1245	302
Pf3D7_06_v3	446280	446830	SH4K8ac_peak_843	1748	550
Pf3D7_06_v3	451421	451906	SH4K8ac_peak_844	2196	485
Pf3D7_06_v3	453758	454186	SH4K8ac_peak_845	3369	428
Pf3D7_06_v3	454651	455017	SH4K8ac_peak_846	3411	366
Pf3D7_06_v3	456590	457087	SH4K8ac_peak_847	2952	497
Pf3D7_06_v3	463802	464678	SH4K8ac_peak_848	4312	876
Pf3D7_06_v3	466198	466422	SH4K8ac_peak_849	1297	224
Pf3D7_06_v3	466695	467093	SH4K8ac_peak_850	1687	398
Pf3D7_06_v3	470967	471275	SH4K8ac_peak_851	2387	308
Pf3D7_06_v3	471821	472210	SH4K8ac_peak_852	3261	389
Pf3D7_06_v3	473870	474137	SH4K8ac_peak_853	1884	267
Pf3D7_06_v3	483373	483575	SH4K8ac_peak_854	1999	202
Pf3D7_06_v3	483808	484010	SH4K8ac_peak_855	1351	202
Pf3D7_06_v3	487938	488259	SH4K8ac_peak_856	2038	321
Pf3D7_06_v3	493984	494209	SH4K8ac_peak_857	2199	225
Pf3D7_06_v3	495140	495676	SH4K8ac_peak_858	4033	536
Pf3D7_06_v3	497981	498327	SH4K8ac_peak_859	2556	346
Pf3D7_06_v3	498586	498799	SH4K8ac_peak_860	1326	213
Pf3D7_06_v3	499288	499713	SH4K8ac_peak_861	3104	425
Pf3D7_06_v3	501584	501848	SH4K8ac_peak_862	1340	264
Pf3D7_06_v3	509080	509280	SH4K8ac_peak_864	921	200
Pf3D7_06_v3	520535	520967	SH4K8ac_peak_865	2403	432
Pf3D7_06_v3	526025	526443	SH4K8ac_peak_866	2568	418
Pf3D7_06_v3	526654	527241	SH4K8ac_peak_867	3812	587
Pf3D7_06_v3	527979	528388	SH4K8ac_peak_868	2350	409
Pf3D7_06_v3	534876	535120	SH4K8ac_peak_869	1068	244
Pf3D7_06_v3	537670	537982	SH4K8ac_peak_870	1660	312
Pf3D7_06_v3	539156	539653	SH4K8ac_peak_871	3113	497
Pf3D7_06_v3	542808	543941	SH4K8ac_peak_872	7091	1133
Pf3D7_06_v3	558192	558409	SH4K8ac_peak_873	1788	217
Pf3D7_06_v3	561119	561411	SH4K8ac_peak_874	1857	292
Pf3D7_06_v3	584951	585372	SH4K8ac_peak_875	3107	421
Pf3D7_06_v3	587100	587631	SH4K8ac_peak_876	3517	531
Pf3D7_06_v3	588388	588685	SH4K8ac_peak_877	2346	297
Pf3D7_06_v3	591967	592201	SH4K8ac_peak_879	1569	234
Pf3D7_06_v3	604468	604745	SH4K8ac_peak_880	1658	277
Pf3D7_06_v3	606983	607299	SH4K8ac_peak_881	1364	316
Pf3D7_06_v3	615242	615508	SH4K8ac_peak_882	1867	266
Pf3D7_06_v3	616352	616556	SH4K8ac_peak_883	1322	204
Pf3D7_06_v3	623028	623698	SH4K8ac_peak_884	4496	670
Pf3D7_06_v3	627887	628138	SH4K8ac_peak_885	1630	251
Pf3D7_06_v3	633085	633328	SH4K8ac_peak_886	2346	243
Pf3D7_06_v3	661350	661755	SH4K8ac_peak_887	2203	405
Pf3D7_06_v3	662462	662668	SH4K8ac_peak_888	1336	206
Pf3D7_06_v3	667443	667830	SH4K8ac_peak_889	2241	387
Pf3D7_06_v3	669760	670373	SH4K8ac_peak_890	3833	613
Pf3D7_06_v3	674172	674578	SH4K8ac_peak_891	2653	406
Pf3D7_06_v3	691829	692037	SH4K8ac_peak_892	1593	208
Pf3D7_06_v3	716184	716597	SH4K8ac_peak_893	1403	413
Pf3D7_06_v3	724963	725673	SH4K8ac_peak_894	5838	710
Pf3D7_06_v3	726902	727331	SH4K8ac_peak_895	3372	429
Pf3D7_06_v3	728099	728325	SH4K8ac_peak_896	2134	226
Pf3D7_06_v3	737528	737912	SH4K8ac_peak_897	1623	384
Pf3D7_06_v3	738298	738668	SH4K8ac_peak_898	2640	370
Pf3D7_06_v3	741490	741747	SH4K8ac_peak_899	2213	257
Pf3D7_06_v3	744593	745220	SH4K8ac_peak_900	3272	627
Pf3D7_06_v3	745639	746341	SH4K8ac_peak_901	3355	702
Pf3D7_06_v3	747025	747290	SH4K8ac_peak_902	1079	265
Pf3D7_06_v3	747759	747978	SH4K8ac_peak_903	1030	219
Pf3D7_06_v3	748471	748850	SH4K8ac_peak_904	2599	379
Pf3D7_06_v3	750394	750847	SH4K8ac_peak_905	1666	453
Pf3D7_06_v3	751054	751361	SH4K8ac_peak_906	1150	307
Pf3D7_06_v3	754343	754782	SH4K8ac_peak_907	2402	439
Pf3D7_06_v3	756149	756540	SH4K8ac_peak_908	1496	391
Pf3D7_06_v3	760645	760970	SH4K8ac_peak_909	2343	325
Pf3D7_06_v3	762057	762412	SH4K8ac_peak_910	2197	355
Pf3D7_06_v3	765438	765671	SH4K8ac_peak_911	1021	233
Pf3D7_06_v3	766384	766979	SH4K8ac_peak_912	2049	595
Pf3D7_06_v3	774550	775392	SH4K8ac_peak_913	5114	842
Pf3D7_06_v3	777684	778118	SH4K8ac_peak_914	1839	434
Pf3D7_06_v3	783215	783442	SH4K8ac_peak_915	1513	227
Pf3D7_06_v3	784442	784750	SH4K8ac_peak_916	2225	308
Pf3D7_06_v3	799335	799962	SH4K8ac_peak_917	3660	627
Pf3D7_06_v3	805842	806303	SH4K8ac_peak_918	2898	461
Pf3D7_06_v3	807159	807364	SH4K8ac_peak_919	1766	205
Pf3D7_06_v3	807569	807831	SH4K8ac_peak_920	2335	262
Pf3D7_06_v3	810103	810780	SH4K8ac_peak_921	5247	677
Pf3D7_06_v3	811009	812419	SH4K8ac_peak_922	11459	1410
Pf3D7_06_v3	812841	813084	SH4K8ac_peak_923	1923	243
Pf3D7_06_v3	821511	822094	SH4K8ac_peak_924	3601	583
Pf3D7_06_v3	823667	824233	SH4K8ac_peak_925	3818	566
Pf3D7_06_v3	831836	832047	SH4K8ac_peak_926	1471	211
Pf3D7_06_v3	844755	844964	SH4K8ac_peak_927	1135	209
Pf3D7_06_v3	845572	846196	SH4K8ac_peak_928	3435	624
Pf3D7_06_v3	850120	850780	SH4K8ac_peak_929	3835	660
Pf3D7_06_v3	853898	854257	SH4K8ac_peak_930	1788	359
Pf3D7_06_v3	857963	858470	SH4K8ac_peak_931	2679	507
Pf3D7_06_v3	862778	863176	SH4K8ac_peak_932	2291	398
Pf3D7_06_v3	868968	869192	SH4K8ac_peak_933	1951	224
Pf3D7_06_v3	874884	875350	SH4K8ac_peak_934	3082	466
Pf3D7_06_v3	877219	877749	SH4K8ac_peak_935	2876	530
Pf3D7_06_v3	882025	882263	SH4K8ac_peak_936	1640	238
Pf3D7_06_v3	882443	883019	SH4K8ac_peak_937	3183	576
Pf3D7_06_v3	898238	898537	SH4K8ac_peak_938	1843	299
Pf3D7_06_v3	903803	904122	SH4K8ac_peak_939	2156	319
Pf3D7_06_v3	906039	906247	SH4K8ac_peak_940	1597	208
Pf3D7_06_v3	911472	911912	SH4K8ac_peak_941	2704	440
Pf3D7_06_v3	914692	915310	SH4K8ac_peak_942	2537	618
Pf3D7_06_v3	925292	925627	SH4K8ac_peak_943	2104	335
Pf3D7_06_v3	927105	927390	SH4K8ac_peak_944	2160	285
Pf3D7_06_v3	939762	940088	SH4K8ac_peak_945	1609	326
Pf3D7_06_v3	946633	947564	SH4K8ac_peak_946	6020	931
Pf3D7_06_v3	947977	948770	SH4K8ac_peak_947	3985	793
Pf3D7_06_v3	961247	961797	SH4K8ac_peak_948	4049	550
Pf3D7_06_v3	963752	963956	SH4K8ac_peak_949	1742	204
Pf3D7_06_v3	983190	983579	SH4K8ac_peak_950	1608	389
Pf3D7_06_v3	986541	986852	SH4K8ac_peak_951	2005	311
Pf3D7_06_v3	991718	992165	SH4K8ac_peak_952	2566	447
Pf3D7_06_v3	994246	994869	SH4K8ac_peak_953	3223	623
Pf3D7_06_v3	1011326	1012002	SH4K8ac_peak_954	3752	676
Pf3D7_06_v3	1019310	1019579	SH4K8ac_peak_955	777	269
Pf3D7_06_v3	1023062	1023691	SH4K8ac_peak_956	3654	629
Pf3D7_06_v3	1030869	1031102	SH4K8ac_peak_957	1775	233
Pf3D7_06_v3	1038992	1039758	SH4K8ac_peak_958	4375	766
Pf3D7_06_v3	1042445	1042908	SH4K8ac_peak_959	2777	463
Pf3D7_06_v3	1043506	1043835	SH4K8ac_peak_960	2301	329
Pf3D7_06_v3	1048621	1048933	SH4K8ac_peak_961	2077	312
Pf3D7_06_v3	1051803	1052351	SH4K8ac_peak_962	3757	548
Pf3D7_06_v3	1052509	1052914	SH4K8ac_peak_963	2412	405
Pf3D7_06_v3	1053183	1053387	SH4K8ac_peak_964	1447	204
Pf3D7_06_v3	1058759	1058991	SH4K8ac_peak_965	1536	232
Pf3D7_06_v3	1073678	1073976	SH4K8ac_peak_966	1774	298
Pf3D7_06_v3	1076314	1076777	SH4K8ac_peak_967	1875	463
Pf3D7_06_v3	1079069	1079294	SH4K8ac_peak_968	1339	225
Pf3D7_06_v3	1080010	1080529	SH4K8ac_peak_969	3077	519
Pf3D7_06_v3	1080783	1081160	SH4K8ac_peak_970	2678	377
Pf3D7_06_v3	1081666	1081967	SH4K8ac_peak_971	1218	301
Pf3D7_06_v3	1083750	1084074	SH4K8ac_peak_972	1907	324
Pf3D7_06_v3	1093215	1093567	SH4K8ac_peak_973	2539	352
Pf3D7_06_v3	1100290	1100794	SH4K8ac_peak_974	3010	504
Pf3D7_06_v3	1121735	1122064	SH4K8ac_peak_975	1684	329
Pf3D7_06_v3	1125322	1126864	SH4K8ac_peak_976	11301	1542
Pf3D7_06_v3	1127359	1128830	SH4K8ac_peak_977	10307	1471
Pf3D7_06_v3	1134451	1134778	SH4K8ac_peak_978	2863	327
Pf3D7_06_v3	1134953	1135813	SH4K8ac_peak_979	6556	860
Pf3D7_06_v3	1139563	1139870	SH4K8ac_peak_980	2640	307
Pf3D7_06_v3	1142104	1143446	SH4K8ac_peak_981	9702	1342
Pf3D7_06_v3	1144012	1144673	SH4K8ac_peak_982	4711	661
Pf3D7_06_v3	1144848	1146068	SH4K8ac_peak_983	9053	1220
Pf3D7_06_v3	1146338	1146715	SH4K8ac_peak_984	2820	377
Pf3D7_06_v3	1168640	1169029	SH4K8ac_peak_985	2640	389
Pf3D7_06_v3	1170763	1171038	SH4K8ac_peak_986	1397	275
Pf3D7_06_v3	1177675	1177980	SH4K8ac_peak_987	1588	305
Pf3D7_06_v3	1182843	1183064	SH4K8ac_peak_988	1048	221
Pf3D7_06_v3	1183674	1183901	SH4K8ac_peak_989	1504	227
Pf3D7_06_v3	1188181	1188533	SH4K8ac_peak_990	2755	352
Pf3D7_06_v3	1259316	1259918	SH4K8ac_peak_991	3166	602
Pf3D7_06_v3	1274313	1275654	SH4K8ac_peak_992	4786	1341
Pf3D7_06_v3	1278341	1278701	SH4K8ac_peak_994	1614	360
Pf3D7_06_v3	1312864	1313121	SH4K8ac_peak_996	1749	257
Pf3D7_06_v3	1341762	1342029	SH4K8ac_peak_997	2425	267
Pf3D7_06_v3	1347795	1348077	SH4K8ac_peak_998	2246	282
Pf3D7_06_v3	1350997	1351622	SH4K8ac_peak_999	3685	625
Pf3D7_06_v3	1356024	1356385	SH4K8ac_peak_1000	2846	361
Pf3D7_06_v3	1368792	1369193	SH4K8ac_peak_1001	2272	401
Pf3D7_06_v3	1369819	1370029	SH4K8ac_peak_1002	767	210
Pf3D7_06_v3	1371744	1372855	SH4K8ac_peak_1003	6095	1111
Pf3D7_06_v3	1377308	1377646	SH4K8ac_peak_1004	2651	338
Pf3D7_06_v3	1408323	1408678	SH4K8ac_peak_1005	2091	355
Pf3D7_07_v3	130924	131478	SH4K8ac_peak_1012	2672	554
Pf3D7_07_v3	767413	770490	SH4K8ac_peak_1058	21898	3077
Pf3D7_07_v3	884703	884985	SH4K8ac_peak_1087	1868	282
Pf3D7_07_v3	950232	950673	SH4K8ac_peak_1103	3151	441
Pf3D7_07_v3	1080731	1081368	SH4K8ac_peak_1129	4935	637
Pf3D7_07_v3	1261258	1262113	SH4K8ac_peak_1144	4328	855
Pf3D7_07_v3	1904	2383	SH4K8ac_peak_1006	3314	479
Pf3D7_07_v3	2645	3293	SH4K8ac_peak_1007	4880	648
Pf3D7_07_v3	3460	3791	SH4K8ac_peak_1008	2790	331
Pf3D7_07_v3	112307	112657	SH4K8ac_peak_1009	1425	350
Pf3D7_07_v3	123753	124121	SH4K8ac_peak_1010	3652	368
Pf3D7_07_v3	129368	129607	SH4K8ac_peak_1011	1598	239
Pf3D7_07_v3	160485	160878	SH4K8ac_peak_1013	2993	393
Pf3D7_07_v3	243182	243397	SH4K8ac_peak_1014	1463	215
Pf3D7_07_v3	254350	254841	SH4K8ac_peak_1015	3374	491
Pf3D7_07_v3	285637	285864	SH4K8ac_peak_1016	1129	227
Pf3D7_07_v3	304279	304488	SH4K8ac_peak_1017	1148	209
Pf3D7_07_v3	306914	307181	SH4K8ac_peak_1018	1342	267
Pf3D7_07_v3	345813	346289	SH4K8ac_peak_1019	2238	476
Pf3D7_07_v3	349730	349932	SH4K8ac_peak_1020	1245	202
Pf3D7_07_v3	350264	350589	SH4K8ac_peak_1021	2228	325
Pf3D7_07_v3	358296	358536	SH4K8ac_peak_1022	1607	240
Pf3D7_07_v3	361355	361733	SH4K8ac_peak_1023	2043	378
Pf3D7_07_v3	361921	362236	SH4K8ac_peak_1024	1807	315
Pf3D7_07_v3	367026	367702	SH4K8ac_peak_1025	4166	676
Pf3D7_07_v3	370161	370879	SH4K8ac_peak_1026	4416	718
Pf3D7_07_v3	412677	413065	SH4K8ac_peak_1027	2771	388
Pf3D7_07_v3	413604	413993	SH4K8ac_peak_1028	2267	389
Pf3D7_07_v3	417020	417220	SH4K8ac_peak_1029	1449	200
Pf3D7_07_v3	450318	450521	SH4K8ac_peak_1030	1011	203
Pf3D7_07_v3	473145	473478	SH4K8ac_peak_1031	1718	333
Pf3D7_07_v3	478972	479237	SH4K8ac_peak_1032	1268	265
Pf3D7_07_v3	495109	495437	SH4K8ac_peak_1033	1421	328
Pf3D7_07_v3	499279	499583	SH4K8ac_peak_1034	1965	304
Pf3D7_07_v3	573946	574198	SH4K8ac_peak_1035	2190	252
Pf3D7_07_v3	597237	597444	SH4K8ac_peak_1036	2090	207
Pf3D7_07_v3	612440	612656	SH4K8ac_peak_1037	1572	216
Pf3D7_07_v3	616699	616931	SH4K8ac_peak_1038	1769	232
Pf3D7_07_v3	620378	620589	SH4K8ac_peak_1039	1637	211
Pf3D7_07_v3	622981	623181	SH4K8ac_peak_1040	1119	200
Pf3D7_07_v3	634370	634760	SH4K8ac_peak_1041	2430	390
Pf3D7_07_v3	640201	640697	SH4K8ac_peak_1042	1537	496
Pf3D7_07_v3	661409	661689	SH4K8ac_peak_1043	1801	280
Pf3D7_07_v3	666797	667092	SH4K8ac_peak_1044	1780	295
Pf3D7_07_v3	678716	678915	SH4K8ac_peak_1045	1826	199
Pf3D7_07_v3	690150	690366	SH4K8ac_peak_1046	1086	216
Pf3D7_07_v3	694442	694795	SH4K8ac_peak_1047	1860	353
Pf3D7_07_v3	713257	713589	SH4K8ac_peak_1048	2427	332
Pf3D7_07_v3	719550	719792	SH4K8ac_peak_1049	964	242
Pf3D7_07_v3	720156	720408	SH4K8ac_peak_1050	1160	252
Pf3D7_07_v3	721204	721447	SH4K8ac_peak_1051	1460	243
Pf3D7_07_v3	724045	724335	SH4K8ac_peak_1052	1185	290
Pf3D7_07_v3	726594	727152	SH4K8ac_peak_1053	3667	558
Pf3D7_07_v3	732129	732386	SH4K8ac_peak_1054	1891	257
Pf3D7_07_v3	742124	742935	SH4K8ac_peak_1055	4890	811
Pf3D7_07_v3	762268	763246	SH4K8ac_peak_1056	8824	978
Pf3D7_07_v3	764719	764943	SH4K8ac_peak_1057	1841	224
Pf3D7_07_v3	785618	786105	SH4K8ac_peak_1059	4394	487
Pf3D7_07_v3	788420	789156	SH4K8ac_peak_1060	4710	736
Pf3D7_07_v3	791401	791604	SH4K8ac_peak_1061	1367	203
Pf3D7_07_v3	796679	797084	SH4K8ac_peak_1062	2393	405
Pf3D7_07_v3	798870	799667	SH4K8ac_peak_1063	5704	797
Pf3D7_07_v3	806121	806595	SH4K8ac_peak_1064	2353	474
Pf3D7_07_v3	807251	808531	SH4K8ac_peak_1065	6983	1280
Pf3D7_07_v3	808886	809097	SH4K8ac_peak_1066	1300	211
Pf3D7_07_v3	812604	813189	SH4K8ac_peak_1067	4040	585
Pf3D7_07_v3	814600	815236	SH4K8ac_peak_1068	5046	636
Pf3D7_07_v3	816711	817590	SH4K8ac_peak_1069	5888	879
Pf3D7_07_v3	818250	818677	SH4K8ac_peak_1070	2818	427
Pf3D7_07_v3	822279	822500	SH4K8ac_peak_1071	1071	221
Pf3D7_07_v3	822804	823121	SH4K8ac_peak_1072	1855	317
Pf3D7_07_v3	823389	824141	SH4K8ac_peak_1073	2943	752
Pf3D7_07_v3	828296	828608	SH4K8ac_peak_1074	2380	312
Pf3D7_07_v3	830631	831179	SH4K8ac_peak_1075	3659	548
Pf3D7_07_v3	831584	832116	SH4K8ac_peak_1076	3120	532
Pf3D7_07_v3	832556	832898	SH4K8ac_peak_1077	2356	342
Pf3D7_07_v3	853292	853552	SH4K8ac_peak_1078	1493	260
Pf3D7_07_v3	854529	855092	SH4K8ac_peak_1079	3694	563
Pf3D7_07_v3	864267	864668	SH4K8ac_peak_1080	2383	401
Pf3D7_07_v3	867122	867374	SH4K8ac_peak_1081	2283	252
Pf3D7_07_v3	874504	875114	SH4K8ac_peak_1082	3521	610
Pf3D7_07_v3	875291	876015	SH4K8ac_peak_1083	4304	724
Pf3D7_07_v3	876788	877243	SH4K8ac_peak_1084	2817	455
Pf3D7_07_v3	882011	882346	SH4K8ac_peak_1085	1339	335
Pf3D7_07_v3	882608	883552	SH4K8ac_peak_1086	5590	944
Pf3D7_07_v3	885571	886035	SH4K8ac_peak_1088	2124	464
Pf3D7_07_v3	910037	910340	SH4K8ac_peak_1089	2216	303
Pf3D7_07_v3	911020	911322	SH4K8ac_peak_1090	2208	302
Pf3D7_07_v3	922082	922289	SH4K8ac_peak_1091	1395	207
Pf3D7_07_v3	924478	924834	SH4K8ac_peak_1092	2380	356
Pf3D7_07_v3	925392	925774	SH4K8ac_peak_1093	2670	382
Pf3D7_07_v3	928687	929229	SH4K8ac_peak_1094	2781	542
Pf3D7_07_v3	933990	934321	SH4K8ac_peak_1095	1695	331
Pf3D7_07_v3	938212	938495	SH4K8ac_peak_1096	1572	283
Pf3D7_07_v3	941536	941897	SH4K8ac_peak_1097	1961	361
Pf3D7_07_v3	942955	943598	SH4K8ac_peak_1098	2957	643
Pf3D7_07_v3	944138	944506	SH4K8ac_peak_1099	2431	368
Pf3D7_07_v3	944896	945353	SH4K8ac_peak_1100	3205	457
Pf3D7_07_v3	946309	947049	SH4K8ac_peak_1101	4682	740
Pf3D7_07_v3	948049	948282	SH4K8ac_peak_1102	1982	233
Pf3D7_07_v3	952624	952946	SH4K8ac_peak_1104	1830	322
Pf3D7_07_v3	955358	955579	SH4K8ac_peak_1105	1864	221
Pf3D7_07_v3	955751	956496	SH4K8ac_peak_1106	4852	745
Pf3D7_07_v3	971626	971840	SH4K8ac_peak_1107	1461	214
Pf3D7_07_v3	972612	972981	SH4K8ac_peak_1108	2396	369
Pf3D7_07_v3	973649	974339	SH4K8ac_peak_1109	4581	690
Pf3D7_07_v3	976557	978479	SH4K8ac_peak_1110	16943	1922
Pf3D7_07_v3	990940	991276	SH4K8ac_peak_1111	2202	336
Pf3D7_07_v3	997827	998098	SH4K8ac_peak_1112	2322	271
Pf3D7_07_v3	1008756	1009165	SH4K8ac_peak_1113	3058	409
Pf3D7_07_v3	1020272	1020872	SH4K8ac_peak_1114	3076	600
Pf3D7_07_v3	1027747	1028298	SH4K8ac_peak_1115	3815	551
Pf3D7_07_v3	1032326	1032791	SH4K8ac_peak_1116	2998	465
Pf3D7_07_v3	1038068	1038348	SH4K8ac_peak_1117	1924	280
Pf3D7_07_v3	1038592	1038958	SH4K8ac_peak_1118	2962	366
Pf3D7_07_v3	1043157	1043412	SH4K8ac_peak_1119	1874	255
Pf3D7_07_v3	1044774	1045024	SH4K8ac_peak_1120	2001	250
Pf3D7_07_v3	1047809	1048048	SH4K8ac_peak_1121	1359	239
Pf3D7_07_v3	1050464	1050692	SH4K8ac_peak_1122	1362	228
Pf3D7_07_v3	1053039	1053366	SH4K8ac_peak_1123	2858	327
Pf3D7_07_v3	1053581	1055293	SH4K8ac_peak_1124	12504	1712
Pf3D7_07_v3	1055650	1057986	SH4K8ac_peak_1125	17044	2336
Pf3D7_07_v3	1066315	1067315	SH4K8ac_peak_1126	5980	1000
Pf3D7_07_v3	1072568	1072813	SH4K8ac_peak_1127	2323	245
Pf3D7_07_v3	1073518	1074264	SH4K8ac_peak_1128	4735	746
Pf3D7_07_v3	1081561	1082126	SH4K8ac_peak_1130	4376	565
Pf3D7_07_v3	1086529	1086957	SH4K8ac_peak_1131	2225	428
Pf3D7_07_v3	1101807	1102048	SH4K8ac_peak_1132	1913	241
Pf3D7_07_v3	1139688	1139905	SH4K8ac_peak_1133	970	217
Pf3D7_07_v3	1142386	1142613	SH4K8ac_peak_1134	1262	227
Pf3D7_07_v3	1144083	1144289	SH4K8ac_peak_1135	1330	206
Pf3D7_07_v3	1145617	1145933	SH4K8ac_peak_1136	2316	316
Pf3D7_07_v3	1162945	1163214	SH4K8ac_peak_1137	1793	269
Pf3D7_07_v3	1171345	1171572	SH4K8ac_peak_1138	1461	227
Pf3D7_07_v3	1223562	1224155	SH4K8ac_peak_1139	4741	593
Pf3D7_07_v3	1226094	1226318	SH4K8ac_peak_1140	1356	224
Pf3D7_07_v3	1231633	1231832	SH4K8ac_peak_1141	1419	199
Pf3D7_07_v3	1247941	1248168	SH4K8ac_peak_1142	1418	227
Pf3D7_07_v3	1258593	1259124	SH4K8ac_peak_1143	2678	531
Pf3D7_07_v3	1263244	1263609	SH4K8ac_peak_1145	2348	365
Pf3D7_07_v3	1271655	1272062	SH4K8ac_peak_1146	3670	407
Pf3D7_07_v3	1277561	1277935	SH4K8ac_peak_1147	3037	374
Pf3D7_07_v3	1278086	1280759	SH4K8ac_peak_1148	18278	2673
Pf3D7_07_v3	1281177	1281402	SH4K8ac_peak_1149	1749	225
Pf3D7_07_v3	1281897	1282132	SH4K8ac_peak_1150	1531	235
Pf3D7_07_v3	1314863	1315226	SH4K8ac_peak_1151	1843	363
Pf3D7_07_v3	1319594	1319856	SH4K8ac_peak_1152	856	262
Pf3D7_07_v3	1326518	1326926	SH4K8ac_peak_1153	3193	408
Pf3D7_07_v3	1362153	1362449	SH4K8ac_peak_1154	1957	296
Pf3D7_07_v3	1372486	1372735	SH4K8ac_peak_1155	1750	249
Pf3D7_07_v3	1385639	1385911	SH4K8ac_peak_1156	1439	272
Pf3D7_07_v3	1392759	1393420	SH4K8ac_peak_1157	2105	661
Pf3D7_07_v3	1419806	1420032	SH4K8ac_peak_1158	2208	226
Pf3D7_07_v3	1429298	1429702	SH4K8ac_peak_1159	2945	404
Pf3D7_07_v3	1443353	1443801	SH4K8ac_peak_1160	3409	448
Pf3D7_07_v3	1444200	1444446	SH4K8ac_peak_1161	2327	246
Pf3D7_08_v3	278364	279068	SH4K8ac_peak_1222	4524	704
Pf3D7_08_v3	425642	426086	SH4K8ac_peak_1248	1914	444
Pf3D7_08_v3	637995	639011	SH4K8ac_peak_1284	7240	1016
Pf3D7_08_v3	703819	704709	SH4K8ac_peak_1294	5544	890
Pf3D7_08_v3	1277723	1278071	SH4K8ac_peak_1381	2503	348
Pf3D7_08_v3	2099	2759	SH4K8ac_peak_1162	4450	660
Pf3D7_08_v3	18724	18927	SH4K8ac_peak_1163	1739	203
Pf3D7_08_v3	26058	26397	SH4K8ac_peak_1164	2691	339
Pf3D7_08_v3	31597	31966	SH4K8ac_peak_1165	2751	369
Pf3D7_08_v3	48129	48644	SH4K8ac_peak_1166	4348	515
Pf3D7_08_v3	53458	53727	SH4K8ac_peak_1167	1456	269
Pf3D7_08_v3	65741	65952	SH4K8ac_peak_1168	1026	211
Pf3D7_08_v3	66618	66969	SH4K8ac_peak_1169	2067	351
Pf3D7_08_v3	67278	67650	SH4K8ac_peak_1170	1770	372
Pf3D7_08_v3	70583	71135	SH4K8ac_peak_1171	2000	552
Pf3D7_08_v3	72826	73094	SH4K8ac_peak_1172	1216	268
Pf3D7_08_v3	74519	74938	SH4K8ac_peak_1173	1340	419
Pf3D7_08_v3	83596	83949	SH4K8ac_peak_1174	2438	353
Pf3D7_08_v3	84333	84785	SH4K8ac_peak_1175	2706	452
Pf3D7_08_v3	95229	95590	SH4K8ac_peak_1176	2507	361
Pf3D7_08_v3	96292	97487	SH4K8ac_peak_1177	6928	1195
Pf3D7_08_v3	100490	101335	SH4K8ac_peak_1178	3495	845
Pf3D7_08_v3	105986	106240	SH4K8ac_peak_1179	1355	254
Pf3D7_08_v3	106703	106954	SH4K8ac_peak_1180	1848	251
Pf3D7_08_v3	109097	109636	SH4K8ac_peak_1181	2204	539
Pf3D7_08_v3	112125	112378	SH4K8ac_peak_1182	1398	253
Pf3D7_08_v3	116380	116616	SH4K8ac_peak_1183	1996	236
Pf3D7_08_v3	122794	123126	SH4K8ac_peak_1184	1217	332
Pf3D7_08_v3	129872	130072	SH4K8ac_peak_1185	2280	200
Pf3D7_08_v3	134768	135304	SH4K8ac_peak_1186	3491	536
Pf3D7_08_v3	142477	142859	SH4K8ac_peak_1187	2265	382
Pf3D7_08_v3	166614	167215	SH4K8ac_peak_1188	2926	601
Pf3D7_08_v3	172030	172339	SH4K8ac_peak_1189	2082	309
Pf3D7_08_v3	173117	173878	SH4K8ac_peak_1190	6042	761
Pf3D7_08_v3	178700	179073	SH4K8ac_peak_1191	2317	373
Pf3D7_08_v3	180725	180941	SH4K8ac_peak_1192	1563	216
Pf3D7_08_v3	182844	183056	SH4K8ac_peak_1193	1985	212
Pf3D7_08_v3	183692	184174	SH4K8ac_peak_1194	3373	482
Pf3D7_08_v3	184529	184865	SH4K8ac_peak_1195	2869	336
Pf3D7_08_v3	185046	185762	SH4K8ac_peak_1196	5443	716
Pf3D7_08_v3	186905	187178	SH4K8ac_peak_1197	2337	273
Pf3D7_08_v3	187646	187946	SH4K8ac_peak_1198	1901	300
Pf3D7_08_v3	188459	188819	SH4K8ac_peak_1199	2265	360
Pf3D7_08_v3	191587	192046	SH4K8ac_peak_1200	2487	459
Pf3D7_08_v3	193046	193351	SH4K8ac_peak_1201	2618	305
Pf3D7_08_v3	200109	200327	SH4K8ac_peak_1202	1686	218
Pf3D7_08_v3	207486	207707	SH4K8ac_peak_1203	952	221
Pf3D7_08_v3	208495	208918	SH4K8ac_peak_1204	2163	423
Pf3D7_08_v3	220995	221211	SH4K8ac_peak_1205	1848	216
Pf3D7_08_v3	222050	222286	SH4K8ac_peak_1206	1651	236
Pf3D7_08_v3	225189	225388	SH4K8ac_peak_1207	1425	199
Pf3D7_08_v3	229908	230238	SH4K8ac_peak_1208	2430	330
Pf3D7_08_v3	231274	231585	SH4K8ac_peak_1209	2314	311
Pf3D7_08_v3	234272	234743	SH4K8ac_peak_1210	1990	471
Pf3D7_08_v3	235504	235780	SH4K8ac_peak_1211	1390	276
Pf3D7_08_v3	238784	239301	SH4K8ac_peak_1212	2955	517
Pf3D7_08_v3	241986	242653	SH4K8ac_peak_1213	3377	667
Pf3D7_08_v3	243710	244227	SH4K8ac_peak_1214	3467	517
Pf3D7_08_v3	244396	244738	SH4K8ac_peak_1215	2741	342
Pf3D7_08_v3	255832	256072	SH4K8ac_peak_1216	1880	240
Pf3D7_08_v3	264269	264782	SH4K8ac_peak_1217	3699	513
Pf3D7_08_v3	267748	267971	SH4K8ac_peak_1218	1783	223
Pf3D7_08_v3	268167	268375	SH4K8ac_peak_1219	1718	208
Pf3D7_08_v3	270098	270620	SH4K8ac_peak_1220	3620	522
Pf3D7_08_v3	271784	272209	SH4K8ac_peak_1221	2638	425
Pf3D7_08_v3	279760	280307	SH4K8ac_peak_1223	3191	547
Pf3D7_08_v3	280703	281005	SH4K8ac_peak_1224	2190	302
Pf3D7_08_v3	284400	284709	SH4K8ac_peak_1225	1934	309
Pf3D7_08_v3	285291	285657	SH4K8ac_peak_1226	1689	366
Pf3D7_08_v3	286450	286715	SH4K8ac_peak_1227	1348	265
Pf3D7_08_v3	298009	298620	SH4K8ac_peak_1228	3019	611
Pf3D7_08_v3	304283	304643	SH4K8ac_peak_1229	2321	360
Pf3D7_08_v3	311997	312550	SH4K8ac_peak_1230	3417	553
Pf3D7_08_v3	322245	322458	SH4K8ac_peak_1231	1172	213
Pf3D7_08_v3	330654	330907	SH4K8ac_peak_1232	1726	253
Pf3D7_08_v3	335249	336013	SH4K8ac_peak_1233	4453	764
Pf3D7_08_v3	355348	355839	SH4K8ac_peak_1234	3184	491
Pf3D7_08_v3	359393	359675	SH4K8ac_peak_1235	1996	282
Pf3D7_08_v3	361132	361474	SH4K8ac_peak_1236	2510	342
Pf3D7_08_v3	369671	370143	SH4K8ac_peak_1237	2738	472
Pf3D7_08_v3	370453	370721	SH4K8ac_peak_1238	1254	268
Pf3D7_08_v3	382569	382844	SH4K8ac_peak_1239	1391	275
Pf3D7_08_v3	383756	385038	SH4K8ac_peak_1240	6452	1282
Pf3D7_08_v3	388171	388377	SH4K8ac_peak_1241	1433	206
Pf3D7_08_v3	402503	402916	SH4K8ac_peak_1242	2043	413
Pf3D7_08_v3	412993	413239	SH4K8ac_peak_1243	1691	246
Pf3D7_08_v3	416238	416605	SH4K8ac_peak_1244	2182	367
Pf3D7_08_v3	417657	418110	SH4K8ac_peak_1245	3183	453
Pf3D7_08_v3	422745	423077	SH4K8ac_peak_1246	1203	332
Pf3D7_08_v3	423577	423822	SH4K8ac_peak_1247	995	245
Pf3D7_08_v3	445539	445828	SH4K8ac_peak_1249	2382	289
Pf3D7_08_v3	450712	450933	SH4K8ac_peak_1250	1615	221
Pf3D7_08_v3	451139	451433	SH4K8ac_peak_1251	2603	294
Pf3D7_08_v3	451681	451880	SH4K8ac_peak_1252	1434	199
Pf3D7_08_v3	453785	454100	SH4K8ac_peak_1253	1742	315
Pf3D7_08_v3	455271	455620	SH4K8ac_peak_1254	1623	349
Pf3D7_08_v3	459522	459798	SH4K8ac_peak_1255	2213	276
Pf3D7_08_v3	464231	464655	SH4K8ac_peak_1256	3179	424
Pf3D7_08_v3	465221	465507	SH4K8ac_peak_1257	2571	286
Pf3D7_08_v3	474821	475116	SH4K8ac_peak_1258	2245	295
Pf3D7_08_v3	475539	476135	SH4K8ac_peak_1259	3852	596
Pf3D7_08_v3	481268	481597	SH4K8ac_peak_1260	2311	329
Pf3D7_08_v3	481878	482086	SH4K8ac_peak_1261	1626	208
Pf3D7_08_v3	485062	485940	SH4K8ac_peak_1262	5023	878
Pf3D7_08_v3	499447	499653	SH4K8ac_peak_1263	1103	206
Pf3D7_08_v3	502675	502935	SH4K8ac_peak_1264	1504	260
Pf3D7_08_v3	504375	504678	SH4K8ac_peak_1265	2493	303
Pf3D7_08_v3	506095	506654	SH4K8ac_peak_1266	2464	559
Pf3D7_08_v3	516728	516955	SH4K8ac_peak_1267	922	227
Pf3D7_08_v3	517887	518276	SH4K8ac_peak_1268	1597	389
Pf3D7_08_v3	519669	520120	SH4K8ac_peak_1269	2176	451
Pf3D7_08_v3	529197	529452	SH4K8ac_peak_1270	891	255
Pf3D7_08_v3	532352	532679	SH4K8ac_peak_1271	2000	327
Pf3D7_08_v3	551101	551585	SH4K8ac_peak_1272	2613	484
Pf3D7_08_v3	554284	554596	SH4K8ac_peak_1273	1994	312
Pf3D7_08_v3	564240	564441	SH4K8ac_peak_1274	1490	201
Pf3D7_08_v3	586026	586237	SH4K8ac_peak_1275	1840	211
Pf3D7_08_v3	590175	590679	SH4K8ac_peak_1276	3196	504
Pf3D7_08_v3	592844	593429	SH4K8ac_peak_1277	2838	585
Pf3D7_08_v3	595273	595573	SH4K8ac_peak_1278	1995	300
Pf3D7_08_v3	614800	615021	SH4K8ac_peak_1279	1475	221
Pf3D7_08_v3	615529	616102	SH4K8ac_peak_1280	2623	573
Pf3D7_08_v3	632858	633629	SH4K8ac_peak_1281	2483	771
Pf3D7_08_v3	634511	634718	SH4K8ac_peak_1282	1452	207
Pf3D7_08_v3	636580	636793	SH4K8ac_peak_1283	1444	213
Pf3D7_08_v3	650486	650833	SH4K8ac_peak_1285	1737	347
Pf3D7_08_v3	651130	651523	SH4K8ac_peak_1286	1617	393
Pf3D7_08_v3	653565	653963	SH4K8ac_peak_1287	1326	398
Pf3D7_08_v3	654142	654390	SH4K8ac_peak_1288	1048	248
Pf3D7_08_v3	662195	662572	SH4K8ac_peak_1289	1295	377
Pf3D7_08_v3	675064	675535	SH4K8ac_peak_1290	2969	471
Pf3D7_08_v3	676427	676639	SH4K8ac_peak_1291	1472	212
Pf3D7_08_v3	683196	683432	SH4K8ac_peak_1292	1270	236
Pf3D7_08_v3	694959	696670	SH4K8ac_peak_1293	10609	1711
Pf3D7_08_v3	706498	706765	SH4K8ac_peak_1295	1899	267
Pf3D7_08_v3	708151	708722	SH4K8ac_peak_1296	3718	571
Pf3D7_08_v3	709154	709413	SH4K8ac_peak_1297	1572	259
Pf3D7_08_v3	721929	722286	SH4K8ac_peak_1298	2359	357
Pf3D7_08_v3	725943	726443	SH4K8ac_peak_1299	3001	500
Pf3D7_08_v3	743802	744553	SH4K8ac_peak_1300	5760	751
Pf3D7_08_v3	745325	745600	SH4K8ac_peak_1301	1832	275
Pf3D7_08_v3	746028	746364	SH4K8ac_peak_1302	2311	336
Pf3D7_08_v3	751891	752138	SH4K8ac_peak_1303	1547	247
Pf3D7_08_v3	752289	753215	SH4K8ac_peak_1304	6021	926
Pf3D7_08_v3	757164	757608	SH4K8ac_peak_1305	2848	444
Pf3D7_08_v3	758388	758873	SH4K8ac_peak_1306	2478	485
Pf3D7_08_v3	760905	761528	SH4K8ac_peak_1307	2966	623
Pf3D7_08_v3	766652	767012	SH4K8ac_peak_1308	1724	360
Pf3D7_08_v3	773598	773833	SH4K8ac_peak_1309	1600	235
Pf3D7_08_v3	774292	774741	SH4K8ac_peak_1310	2873	449
Pf3D7_08_v3	776296	776733	SH4K8ac_peak_1311	2523	437
Pf3D7_08_v3	797872	798379	SH4K8ac_peak_1312	2238	507
Pf3D7_08_v3	800935	801393	SH4K8ac_peak_1313	3101	458
Pf3D7_08_v3	803810	804079	SH4K8ac_peak_1314	1146	269
Pf3D7_08_v3	806356	806579	SH4K8ac_peak_1315	1130	223
Pf3D7_08_v3	814463	814823	SH4K8ac_peak_1316	1597	360
Pf3D7_08_v3	817574	817793	SH4K8ac_peak_1317	1039	219
Pf3D7_08_v3	830007	830235	SH4K8ac_peak_1318	832	228
Pf3D7_08_v3	843759	844146	SH4K8ac_peak_1319	1631	387
Pf3D7_08_v3	845378	845812	SH4K8ac_peak_1320	2122	434
Pf3D7_08_v3	871583	873405	SH4K8ac_peak_1321	12438	1822
Pf3D7_08_v3	880087	880497	SH4K8ac_peak_1322	2607	410
Pf3D7_08_v3	889611	890330	SH4K8ac_peak_1323	3403	719
Pf3D7_08_v3	894201	896159	SH4K8ac_peak_1324	10935	1958
Pf3D7_08_v3	910954	911238	SH4K8ac_peak_1325	1198	284
Pf3D7_08_v3	935274	935800	SH4K8ac_peak_1326	3599	526
Pf3D7_08_v3	936423	936830	SH4K8ac_peak_1327	2423	407
Pf3D7_08_v3	937280	937612	SH4K8ac_peak_1328	1855	332
Pf3D7_08_v3	938398	938687	SH4K8ac_peak_1329	2243	289
Pf3D7_08_v3	939704	940004	SH4K8ac_peak_1330	1802	300
Pf3D7_08_v3	944280	944528	SH4K8ac_peak_1331	1472	248
Pf3D7_08_v3	946004	946270	SH4K8ac_peak_1332	1144	266
Pf3D7_08_v3	958754	959079	SH4K8ac_peak_1333	2301	325
Pf3D7_08_v3	977493	977705	SH4K8ac_peak_1334	870	212
Pf3D7_08_v3	977972	978430	SH4K8ac_peak_1335	1838	458
Pf3D7_08_v3	978887	979306	SH4K8ac_peak_1336	2614	419
Pf3D7_08_v3	979538	979917	SH4K8ac_peak_1337	2633	379
Pf3D7_08_v3	986906	987337	SH4K8ac_peak_1338	2157	431
Pf3D7_08_v3	1001060	1001417	SH4K8ac_peak_1339	2195	357
Pf3D7_08_v3	1001781	1003365	SH4K8ac_peak_1340	8684	1584
Pf3D7_08_v3	1005967	1006909	SH4K8ac_peak_1341	5320	942
Pf3D7_08_v3	1007874	1009406	SH4K8ac_peak_1342	8891	1532
Pf3D7_08_v3	1013606	1014486	SH4K8ac_peak_1343	4785	880
Pf3D7_08_v3	1019838	1020111	SH4K8ac_peak_1344	1065	273
Pf3D7_08_v3	1022572	1022811	SH4K8ac_peak_1345	1638	239
Pf3D7_08_v3	1035196	1035449	SH4K8ac_peak_1346	1503	253
Pf3D7_08_v3	1037173	1037571	SH4K8ac_peak_1347	2451	398
Pf3D7_08_v3	1047627	1047849	SH4K8ac_peak_1348	1815	222
Pf3D7_08_v3	1050228	1051164	SH4K8ac_peak_1349	8026	936
Pf3D7_08_v3	1052758	1053161	SH4K8ac_peak_1350	2422	403
Pf3D7_08_v3	1058135	1058495	SH4K8ac_peak_1351	2311	360
Pf3D7_08_v3	1060730	1061517	SH4K8ac_peak_1352	5126	787
Pf3D7_08_v3	1064008	1064634	SH4K8ac_peak_1353	3083	626
Pf3D7_08_v3	1068581	1068810	SH4K8ac_peak_1354	1203	229
Pf3D7_08_v3	1080187	1080464	SH4K8ac_peak_1355	2254	277
Pf3D7_08_v3	1101858	1102171	SH4K8ac_peak_1356	2271	313
Pf3D7_08_v3	1103907	1104932	SH4K8ac_peak_1357	8010	1025
Pf3D7_08_v3	1106527	1107221	SH4K8ac_peak_1358	4212	694
Pf3D7_08_v3	1107600	1108092	SH4K8ac_peak_1359	2827	492
Pf3D7_08_v3	1109995	1110627	SH4K8ac_peak_1360	4028	632
Pf3D7_08_v3	1111592	1111888	SH4K8ac_peak_1361	2150	296
Pf3D7_08_v3	1127008	1127467	SH4K8ac_peak_1362	3076	459
Pf3D7_08_v3	1144496	1145302	SH4K8ac_peak_1363	2853	806
Pf3D7_08_v3	1177633	1177839	SH4K8ac_peak_1364	2007	206
Pf3D7_08_v3	1178304	1178999	SH4K8ac_peak_1365	3843	695
Pf3D7_08_v3	1184995	1185206	SH4K8ac_peak_1366	1549	211
Pf3D7_08_v3	1192751	1193133	SH4K8ac_peak_1367	2085	382
Pf3D7_08_v3	1193797	1194071	SH4K8ac_peak_1368	1862	274
Pf3D7_08_v3	1216178	1216755	SH4K8ac_peak_1369	4115	577
Pf3D7_08_v3	1219296	1219665	SH4K8ac_peak_1370	2848	369
Pf3D7_08_v3	1225180	1225809	SH4K8ac_peak_1371	3109	629
Pf3D7_08_v3	1237282	1237570	SH4K8ac_peak_1372	2298	288
Pf3D7_08_v3	1238490	1239434	SH4K8ac_peak_1373	5674	944
Pf3D7_08_v3	1240620	1240844	SH4K8ac_peak_1374	1225	224
Pf3D7_08_v3	1243018	1243424	SH4K8ac_peak_1375	1904	406
Pf3D7_08_v3	1259476	1259901	SH4K8ac_peak_1376	4378	425
Pf3D7_08_v3	1260905	1261104	SH4K8ac_peak_1377	1314	199
Pf3D7_08_v3	1269907	1270148	SH4K8ac_peak_1378	1329	241
Pf3D7_08_v3	1272867	1273083	SH4K8ac_peak_1379	1266	216
Pf3D7_08_v3	1275186	1276634	SH4K8ac_peak_1380	8413	1448
Pf3D7_08_v3	1279149	1279650	SH4K8ac_peak_1382	3879	501
Pf3D7_08_v3	1280868	1281278	SH4K8ac_peak_1383	2466	410
Pf3D7_08_v3	1282593	1282803	SH4K8ac_peak_1384	1532	210
Pf3D7_08_v3	1284694	1285081	SH4K8ac_peak_1385	2430	387
Pf3D7_08_v3	1285986	1286242	SH4K8ac_peak_1386	2018	256
Pf3D7_08_v3	1295735	1296203	SH4K8ac_peak_1387	2327	468
Pf3D7_08_v3	1301715	1302107	SH4K8ac_peak_1388	1529	392
Pf3D7_08_v3	1305403	1306022	SH4K8ac_peak_1389	1917	619
Pf3D7_08_v3	1307030	1307338	SH4K8ac_peak_1390	1503	308
Pf3D7_08_v3	1311862	1312382	SH4K8ac_peak_1391	3813	520
Pf3D7_08_v3	1312614	1313315	SH4K8ac_peak_1392	4479	701
Pf3D7_08_v3	1313540	1317044	SH4K8ac_peak_1393	22180	3504
Pf3D7_08_v3	1321889	1322805	SH4K8ac_peak_1394	6039	916
Pf3D7_08_v3	1329946	1330563	SH4K8ac_peak_1395	4616	617
Pf3D7_08_v3	1330785	1331153	SH4K8ac_peak_1396	2693	368
Pf3D7_08_v3	1340034	1340356	SH4K8ac_peak_1397	2498	322
Pf3D7_08_v3	1354391	1354639	SH4K8ac_peak_1398	1602	248
Pf3D7_08_v3	1365108	1365672	SH4K8ac_peak_1399	3138	564
Pf3D7_08_v3	1370736	1371031	SH4K8ac_peak_1400	1486	295
Pf3D7_08_v3	1373647	1375062	SH4K8ac_peak_1401	8488	1415
Pf3D7_08_v3	1379189	1379429	SH4K8ac_peak_1402	1096	240
Pf3D7_08_v3	1383033	1383731	SH4K8ac_peak_1403	4033	698
Pf3D7_08_v3	1432712	1433087	SH4K8ac_peak_1404	1582	375
Pf3D7_08_v3	1437999	1438365	SH4K8ac_peak_1405	3030	366
Pf3D7_08_v3	1445874	1446214	SH4K8ac_peak_1406	2523	340
Pf3D7_08_v3	1467580	1468111	SH4K8ac_peak_1407	3727	531
Pf3D7_08_v3	1468633	1470291	SH4K8ac_peak_1408	9157	1658
Pf3D7_09_v3	114638	115207	SH4K8ac_peak_1423	3650	569
Pf3D7_09_v3	589243	589840	SH4K8ac_peak_1483	4222	597
Pf3D7_09_v3	982943	983826	SH4K8ac_peak_1542	5443	883
Pf3D7_09_v3	1212347	1212722	SH4K8ac_peak_1587	2780	375
Pf3D7_09_v3	1244642	1245324	SH4K8ac_peak_1592	3133	682
Pf3D7_09_v3	1343303	1343519	SH4K8ac_peak_1610	1641	216
Pf3D7_09_v3	948	1613	SH4K8ac_peak_1409	4851	665
Pf3D7_09_v3	1970	2264	SH4K8ac_peak_1410	2403	294
Pf3D7_09_v3	16528	16755	SH4K8ac_peak_1411	1792	227
Pf3D7_09_v3	17111	17505	SH4K8ac_peak_1412	2807	394
Pf3D7_09_v3	23459	23799	SH4K8ac_peak_1413	2419	340
Pf3D7_09_v3	25233	25570	SH4K8ac_peak_1414	2973	337
Pf3D7_09_v3	30369	30898	SH4K8ac_peak_1415	3245	529
Pf3D7_09_v3	33576	33809	SH4K8ac_peak_1416	1435	233
Pf3D7_09_v3	39888	40105	SH4K8ac_peak_1417	1430	217
Pf3D7_09_v3	76413	76662	SH4K8ac_peak_1418	1122	249
Pf3D7_09_v3	77822	78045	SH4K8ac_peak_1419	1266	223
Pf3D7_09_v3	80460	80790	SH4K8ac_peak_1420	1425	330
Pf3D7_09_v3	81991	82211	SH4K8ac_peak_1421	1709	220
Pf3D7_09_v3	107521	108539	SH4K8ac_peak_1422	4886	1018
Pf3D7_09_v3	121607	121824	SH4K8ac_peak_1424	1665	217
Pf3D7_09_v3	125547	125906	SH4K8ac_peak_1425	1323	359
Pf3D7_09_v3	129272	129616	SH4K8ac_peak_1426	1940	344
Pf3D7_09_v3	131793	132103	SH4K8ac_peak_1427	1176	310
Pf3D7_09_v3	163292	163501	SH4K8ac_peak_1428	1776	209
Pf3D7_09_v3	185868	186320	SH4K8ac_peak_1429	2488	452
Pf3D7_09_v3	186633	186900	SH4K8ac_peak_1430	1109	267
Pf3D7_09_v3	198236	198526	SH4K8ac_peak_1431	1976	290
Pf3D7_09_v3	199625	200366	SH4K8ac_peak_1432	5196	741
Pf3D7_09_v3	202932	203176	SH4K8ac_peak_1433	1974	244
Pf3D7_09_v3	203799	204118	SH4K8ac_peak_1434	2238	319
Pf3D7_09_v3	206490	206716	SH4K8ac_peak_1435	1300	226
Pf3D7_09_v3	208292	208792	SH4K8ac_peak_1436	2845	500
Pf3D7_09_v3	234896	235283	SH4K8ac_peak_1437	2118	387
Pf3D7_09_v3	246708	246981	SH4K8ac_peak_1438	1843	273
Pf3D7_09_v3	251821	252664	SH4K8ac_peak_1439	5587	843
Pf3D7_09_v3	256222	256437	SH4K8ac_peak_1440	1946	215
Pf3D7_09_v3	256731	257205	SH4K8ac_peak_1441	3735	474
Pf3D7_09_v3	273042	273336	SH4K8ac_peak_1442	2135	294
Pf3D7_09_v3	274407	274841	SH4K8ac_peak_1443	1811	434
Pf3D7_09_v3	275276	275554	SH4K8ac_peak_1444	1201	278
Pf3D7_09_v3	283725	284362	SH4K8ac_peak_1445	2836	637
Pf3D7_09_v3	306259	306642	SH4K8ac_peak_1446	1959	383
Pf3D7_09_v3	316092	316350	SH4K8ac_peak_1447	1023	258
Pf3D7_09_v3	320957	321331	SH4K8ac_peak_1448	2690	374
Pf3D7_09_v3	332350	332799	SH4K8ac_peak_1449	2175	449
Pf3D7_09_v3	340187	340455	SH4K8ac_peak_1450	1818	268
Pf3D7_09_v3	340763	341046	SH4K8ac_peak_1451	1778	283
Pf3D7_09_v3	341424	341627	SH4K8ac_peak_1452	1689	203
Pf3D7_09_v3	342107	342435	SH4K8ac_peak_1453	1751	328
Pf3D7_09_v3	360913	361134	SH4K8ac_peak_1454	1512	221
Pf3D7_09_v3	368972	369218	SH4K8ac_peak_1455	1015	246
Pf3D7_09_v3	369704	369918	SH4K8ac_peak_1456	1073	214
Pf3D7_09_v3	386330	386551	SH4K8ac_peak_1457	781	221
Pf3D7_09_v3	389785	390922	SH4K8ac_peak_1458	6563	1137
Pf3D7_09_v3	398997	399279	SH4K8ac_peak_1459	1475	282
Pf3D7_09_v3	400378	400679	SH4K8ac_peak_1460	1880	301
Pf3D7_09_v3	406514	406812	SH4K8ac_peak_1461	1931	298
Pf3D7_09_v3	406966	407444	SH4K8ac_peak_1462	2785	478
Pf3D7_09_v3	431573	431791	SH4K8ac_peak_1463	1704	218
Pf3D7_09_v3	452796	453072	SH4K8ac_peak_1464	2169	276
Pf3D7_09_v3	453507	454318	SH4K8ac_peak_1465	4947	811
Pf3D7_09_v3	492766	492990	SH4K8ac_peak_1466	1366	224
Pf3D7_09_v3	494278	494596	SH4K8ac_peak_1467	1944	318
Pf3D7_09_v3	495379	495659	SH4K8ac_peak_1468	1610	280
Pf3D7_09_v3	499823	500076	SH4K8ac_peak_1469	1046	253
Pf3D7_09_v3	506543	506865	SH4K8ac_peak_1470	2155	322
Pf3D7_09_v3	512444	512744	SH4K8ac_peak_1471	2519	300
Pf3D7_09_v3	519951	520758	SH4K8ac_peak_1472	5377	807
Pf3D7_09_v3	521237	521523	SH4K8ac_peak_1473	1908	286
Pf3D7_09_v3	531412	531829	SH4K8ac_peak_1474	2216	417
Pf3D7_09_v3	532385	533037	SH4K8ac_peak_1475	3809	652
Pf3D7_09_v3	534302	534632	SH4K8ac_peak_1476	2269	330
Pf3D7_09_v3	536400	536622	SH4K8ac_peak_1477	1530	222
Pf3D7_09_v3	546924	547385	SH4K8ac_peak_1478	2480	461
Pf3D7_09_v3	562531	562730	SH4K8ac_peak_1479	987	199
Pf3D7_09_v3	569413	569629	SH4K8ac_peak_1480	1497	216
Pf3D7_09_v3	582401	582659	SH4K8ac_peak_1481	1536	258
Pf3D7_09_v3	583724	584035	SH4K8ac_peak_1482	1464	311
Pf3D7_09_v3	590785	590996	SH4K8ac_peak_1484	1678	211
Pf3D7_09_v3	596893	597136	SH4K8ac_peak_1485	1830	243
Pf3D7_09_v3	600168	600397	SH4K8ac_peak_1486	1810	229
Pf3D7_09_v3	601090	602631	SH4K8ac_peak_1487	10419	1541
Pf3D7_09_v3	602844	603975	SH4K8ac_peak_1488	8285	1131
Pf3D7_09_v3	606549	606825	SH4K8ac_peak_1489	904	276
Pf3D7_09_v3	609710	610031	SH4K8ac_peak_1490	1424	321
Pf3D7_09_v3	614893	615479	SH4K8ac_peak_1491	3519	586
Pf3D7_09_v3	617392	617630	SH4K8ac_peak_1492	1268	238
Pf3D7_09_v3	634637	634944	SH4K8ac_peak_1493	1349	307
Pf3D7_09_v3	660322	660527	SH4K8ac_peak_1494	1369	205
Pf3D7_09_v3	662377	663028	SH4K8ac_peak_1495	2262	651
Pf3D7_09_v3	665919	666181	SH4K8ac_peak_1496	1591	262
Pf3D7_09_v3	673334	673742	SH4K8ac_peak_1497	1817	408
Pf3D7_09_v3	675819	676187	SH4K8ac_peak_1498	1689	368
Pf3D7_09_v3	694487	694742	SH4K8ac_peak_1499	1523	255
Pf3D7_09_v3	695118	695344	SH4K8ac_peak_1500	1445	226
Pf3D7_09_v3	702577	702808	SH4K8ac_peak_1501	930	231
Pf3D7_09_v3	704942	705153	SH4K8ac_peak_1502	1079	211
Pf3D7_09_v3	711572	711941	SH4K8ac_peak_1503	2136	369
Pf3D7_09_v3	714805	715471	SH4K8ac_peak_1504	4100	666
Pf3D7_09_v3	718312	718579	SH4K8ac_peak_1505	1652	267
Pf3D7_09_v3	722287	724189	SH4K8ac_peak_1506	11179	1902
Pf3D7_09_v3	747302	747775	SH4K8ac_peak_1507	1895	473
Pf3D7_09_v3	749901	750214	SH4K8ac_peak_1508	1213	313
Pf3D7_09_v3	751454	751888	SH4K8ac_peak_1509	2563	434
Pf3D7_09_v3	752224	752481	SH4K8ac_peak_1510	1120	257
Pf3D7_09_v3	757400	757823	SH4K8ac_peak_1511	2582	423
Pf3D7_09_v3	758096	758308	SH4K8ac_peak_1512	1758	212
Pf3D7_09_v3	770640	771410	SH4K8ac_peak_1513	5158	770
Pf3D7_09_v3	773019	773813	SH4K8ac_peak_1514	5053	794
Pf3D7_09_v3	781665	781916	SH4K8ac_peak_1515	1724	251
Pf3D7_09_v3	784689	785290	SH4K8ac_peak_1516	2065	601
Pf3D7_09_v3	789556	790153	SH4K8ac_peak_1517	3445	597
Pf3D7_09_v3	800837	801078	SH4K8ac_peak_1518	1552	241
Pf3D7_09_v3	803072	803856	SH4K8ac_peak_1519	4344	784
Pf3D7_09_v3	825412	826006	SH4K8ac_peak_1520	2684	594
Pf3D7_09_v3	830345	830783	SH4K8ac_peak_1521	2950	438
Pf3D7_09_v3	834392	834687	SH4K8ac_peak_1522	2042	295
Pf3D7_09_v3	858706	859116	SH4K8ac_peak_1523	1409	410
Pf3D7_09_v3	861522	861946	SH4K8ac_peak_1524	2092	424
Pf3D7_09_v3	867389	868172	SH4K8ac_peak_1525	4070	783
Pf3D7_09_v3	868419	868679	SH4K8ac_peak_1526	1927	260
Pf3D7_09_v3	876257	876600	SH4K8ac_peak_1527	1958	343
Pf3D7_09_v3	885445	885762	SH4K8ac_peak_1528	1971	317
Pf3D7_09_v3	892016	892273	SH4K8ac_peak_1529	1825	257
Pf3D7_09_v3	892954	893239	SH4K8ac_peak_1530	1589	285
Pf3D7_09_v3	906330	906782	SH4K8ac_peak_1531	2033	452
Pf3D7_09_v3	907423	907915	SH4K8ac_peak_1532	2322	492
Pf3D7_09_v3	933210	933510	SH4K8ac_peak_1533	2052	300
Pf3D7_09_v3	940049	940573	SH4K8ac_peak_1534	3341	524
Pf3D7_09_v3	941858	942323	SH4K8ac_peak_1535	2417	465
Pf3D7_09_v3	944794	945437	SH4K8ac_peak_1536	4337	643
Pf3D7_09_v3	953455	953780	SH4K8ac_peak_1537	1863	325
Pf3D7_09_v3	963228	963728	SH4K8ac_peak_1538	3632	500
Pf3D7_09_v3	970360	970578	SH4K8ac_peak_1539	916	218
Pf3D7_09_v3	972546	972796	SH4K8ac_peak_1540	1662	250
Pf3D7_09_v3	975860	976196	SH4K8ac_peak_1541	2365	336
Pf3D7_09_v3	985342	985942	SH4K8ac_peak_1543	3680	600
Pf3D7_09_v3	994247	994465	SH4K8ac_peak_1544	1486	218
Pf3D7_09_v3	1004037	1004488	SH4K8ac_peak_1545	3751	451
Pf3D7_09_v3	1009786	1010240	SH4K8ac_peak_1546	2090	454
Pf3D7_09_v3	1020624	1022337	SH4K8ac_peak_1547	8648	1713
Pf3D7_09_v3	1026332	1026569	SH4K8ac_peak_1548	1048	237
Pf3D7_09_v3	1027178	1027397	SH4K8ac_peak_1549	1241	219
Pf3D7_09_v3	1030008	1030395	SH4K8ac_peak_1550	2135	387
Pf3D7_09_v3	1045484	1046229	SH4K8ac_peak_1551	4210	745
Pf3D7_09_v3	1047090	1047613	SH4K8ac_peak_1552	3217	523
Pf3D7_09_v3	1049697	1049910	SH4K8ac_peak_1553	1970	213
Pf3D7_09_v3	1066784	1067536	SH4K8ac_peak_1554	4554	752
Pf3D7_09_v3	1085013	1085244	SH4K8ac_peak_1555	1714	231
Pf3D7_09_v3	1087970	1088677	SH4K8ac_peak_1556	4615	707
Pf3D7_09_v3	1090020	1090290	SH4K8ac_peak_1557	2077	270
Pf3D7_09_v3	1091009	1091620	SH4K8ac_peak_1558	4663	611
Pf3D7_09_v3	1095004	1095325	SH4K8ac_peak_1559	3343	321
Pf3D7_09_v3	1095498	1095823	SH4K8ac_peak_1560	2537	325
Pf3D7_09_v3	1096160	1096515	SH4K8ac_peak_1561	2264	355
Pf3D7_09_v3	1098938	1099608	SH4K8ac_peak_1562	2823	670
Pf3D7_09_v3	1100578	1101193	SH4K8ac_peak_1563	2470	615
Pf3D7_09_v3	1107898	1108132	SH4K8ac_peak_1564	1345	234
Pf3D7_09_v3	1108761	1109350	SH4K8ac_peak_1565	4188	589
Pf3D7_09_v3	1112259	1112579	SH4K8ac_peak_1566	2549	320
Pf3D7_09_v3	1117297	1118106	SH4K8ac_peak_1567	5179	809
Pf3D7_09_v3	1118415	1118852	SH4K8ac_peak_1568	2822	437
Pf3D7_09_v3	1145517	1145851	SH4K8ac_peak_1569	2193	334
Pf3D7_09_v3	1154542	1155066	SH4K8ac_peak_1570	2899	524
Pf3D7_09_v3	1156643	1157215	SH4K8ac_peak_1571	3463	572
Pf3D7_09_v3	1163843	1164326	SH4K8ac_peak_1572	2688	483
Pf3D7_09_v3	1170524	1170898	SH4K8ac_peak_1573	1472	374
Pf3D7_09_v3	1171758	1173405	SH4K8ac_peak_1574	9164	1647
Pf3D7_09_v3	1178778	1178977	SH4K8ac_peak_1575	1475	199
Pf3D7_09_v3	1181546	1182008	SH4K8ac_peak_1576	2592	462
Pf3D7_09_v3	1184364	1184724	SH4K8ac_peak_1577	1596	360
Pf3D7_09_v3	1187271	1187473	SH4K8ac_peak_1578	1395	202
Pf3D7_09_v3	1189713	1191044	SH4K8ac_peak_1579	10877	1331
Pf3D7_09_v3	1194846	1195344	SH4K8ac_peak_1580	3472	498
Pf3D7_09_v3	1198220	1198535	SH4K8ac_peak_1581	1931	315
Pf3D7_09_v3	1199540	1199798	SH4K8ac_peak_1582	1475	258
Pf3D7_09_v3	1201708	1202972	SH4K8ac_peak_1583	8757	1264
Pf3D7_09_v3	1206659	1206894	SH4K8ac_peak_1584	1941	235
Pf3D7_09_v3	1208881	1209140	SH4K8ac_peak_1585	1920	259
Pf3D7_09_v3	1210485	1211028	SH4K8ac_peak_1586	2801	543
Pf3D7_09_v3	1222090	1222550	SH4K8ac_peak_1588	2282	460
Pf3D7_09_v3	1236726	1236926	SH4K8ac_peak_1589	1954	200
Pf3D7_09_v3	1238878	1239254	SH4K8ac_peak_1590	2832	376
Pf3D7_09_v3	1241614	1241850	SH4K8ac_peak_1591	1224	236
Pf3D7_09_v3	1262804	1263017	SH4K8ac_peak_1593	1098	213
Pf3D7_09_v3	1267348	1267658	SH4K8ac_peak_1594	1293	310
Pf3D7_09_v3	1270859	1272508	SH4K8ac_peak_1595	12637	1649
Pf3D7_09_v3	1273082	1273487	SH4K8ac_peak_1596	2612	405
Pf3D7_09_v3	1274965	1275384	SH4K8ac_peak_1597	2053	419
Pf3D7_09_v3	1282332	1282781	SH4K8ac_peak_1598	2992	449
Pf3D7_09_v3	1283176	1283424	SH4K8ac_peak_1599	1354	248
Pf3D7_09_v3	1287555	1287899	SH4K8ac_peak_1600	1751	344
Pf3D7_09_v3	1290843	1291328	SH4K8ac_peak_1601	2288	485
Pf3D7_09_v3	1293396	1293618	SH4K8ac_peak_1602	1390	222
Pf3D7_09_v3	1295454	1295820	SH4K8ac_peak_1603	2073	366
Pf3D7_09_v3	1301243	1301733	SH4K8ac_peak_1604	4521	490
Pf3D7_09_v3	1311523	1311742	SH4K8ac_peak_1605	1726	219
Pf3D7_09_v3	1320032	1320425	SH4K8ac_peak_1606	2356	393
Pf3D7_09_v3	1332436	1332730	SH4K8ac_peak_1607	2048	294
Pf3D7_09_v3	1334510	1334779	SH4K8ac_peak_1608	1368	269
Pf3D7_09_v3	1336789	1337035	SH4K8ac_peak_1609	1976	246
Pf3D7_09_v3	1346904	1347213	SH4K8ac_peak_1611	1639	309
Pf3D7_09_v3	1348062	1348389	SH4K8ac_peak_1612	1728	327
Pf3D7_09_v3	1349613	1350272	SH4K8ac_peak_1613	5194	659
Pf3D7_09_v3	1359433	1359692	SH4K8ac_peak_1614	1335	259
Pf3D7_09_v3	1362642	1362871	SH4K8ac_peak_1615	1365	229
Pf3D7_09_v3	1363538	1363796	SH4K8ac_peak_1616	1629	258
Pf3D7_09_v3	1367480	1367731	SH4K8ac_peak_1617	1505	251
Pf3D7_09_v3	1368483	1368799	SH4K8ac_peak_1618	1743	316
Pf3D7_09_v3	1394351	1394762	SH4K8ac_peak_1619	1469	411
Pf3D7_09_v3	1395202	1395626	SH4K8ac_peak_1620	1882	424
Pf3D7_09_v3	1422706	1422925	SH4K8ac_peak_1621	1154	219
Pf3D7_09_v3	1434930	1435166	SH4K8ac_peak_1622	810	236
Pf3D7_09_v3	1456499	1456706	SH4K8ac_peak_1623	819	207
Pf3D7_09_v3	1474931	1475211	SH4K8ac_peak_1624	2332	280
Pf3D7_09_v3	1483730	1483930	SH4K8ac_peak_1625	948	200
Pf3D7_09_v3	1489408	1489619	SH4K8ac_peak_1626	1251	211
Pf3D7_09_v3	1496710	1497040	SH4K8ac_peak_1627	1698	330
Pf3D7_09_v3	1497884	1498174	SH4K8ac_peak_1628	2264	290
Pf3D7_09_v3	1505811	1506182	SH4K8ac_peak_1629	2784	371
Pf3D7_09_v3	1532975	1533354	SH4K8ac_peak_1630	2589	379
Pf3D7_09_v3	1537446	1537769	SH4K8ac_peak_1631	2469	323
Pf3D7_09_v3	1538253	1538725	SH4K8ac_peak_1632	3393	472
Pf3D7_10_v3	1179632	1179934	SH4K8ac_peak_1848	1681	302
Pf3D7_10_v3	212964	213171	SH4K8ac_peak_1656	1058	207
Pf3D7_10_v3	638563	639633	SH4K8ac_peak_1730	6498	1070
Pf3D7_10_v3	851861	852674	SH4K8ac_peak_1762	4630	813
Pf3D7_10_v3	966514	967688	SH4K8ac_peak_1791	7047	1174
Pf3D7_10_v3	982752	983140	SH4K8ac_peak_1798	2671	388
Pf3D7_10_v3	1146662	1147252	SH4K8ac_peak_1837	2687	590
Pf3D7_10_v3	1162937	1163360	SH4K8ac_peak_1841	2049	423
Pf3D7_10_v3	1638308	1638512	SH4K8ac_peak_1923	1006	204
Pf3D7_10_v3	2355	2703	SH4K8ac_peak_1633	2917	348
Pf3D7_10_v3	3085	3291	SH4K8ac_peak_1634	2205	206
Pf3D7_10_v3	24056	24434	SH4K8ac_peak_1635	2642	378
Pf3D7_10_v3	25126	25532	SH4K8ac_peak_1636	3217	406
Pf3D7_10_v3	70567	70814	SH4K8ac_peak_1637	1109	247
Pf3D7_10_v3	73772	73993	SH4K8ac_peak_1638	1035	221
Pf3D7_10_v3	92580	92812	SH4K8ac_peak_1639	1300	232
Pf3D7_10_v3	93592	93915	SH4K8ac_peak_1640	1134	323
Pf3D7_10_v3	98328	98739	SH4K8ac_peak_1641	1827	411
Pf3D7_10_v3	112880	113082	SH4K8ac_peak_1642	1483	202
Pf3D7_10_v3	121653	121852	SH4K8ac_peak_1643	1449	199
Pf3D7_10_v3	125325	125581	SH4K8ac_peak_1644	1267	256
Pf3D7_10_v3	125891	126183	SH4K8ac_peak_1645	2208	292
Pf3D7_10_v3	129631	129864	SH4K8ac_peak_1646	1851	233
Pf3D7_10_v3	141598	141830	SH4K8ac_peak_1647	1061	232
Pf3D7_10_v3	147684	147898	SH4K8ac_peak_1648	1346	214
Pf3D7_10_v3	150306	150909	SH4K8ac_peak_1649	3996	603
Pf3D7_10_v3	156552	157362	SH4K8ac_peak_1650	5556	810
Pf3D7_10_v3	160413	160951	SH4K8ac_peak_1651	2420	538
Pf3D7_10_v3	162632	163145	SH4K8ac_peak_1652	1934	513
Pf3D7_10_v3	165557	165888	SH4K8ac_peak_1653	2140	331
Pf3D7_10_v3	166683	166907	SH4K8ac_peak_1654	1456	224
Pf3D7_10_v3	211316	211515	SH4K8ac_peak_1655	1158	199
Pf3D7_10_v3	216143	216363	SH4K8ac_peak_1657	1742	220
Pf3D7_10_v3	221214	221430	SH4K8ac_peak_1658	1235	216
Pf3D7_10_v3	222008	222477	SH4K8ac_peak_1659	2043	469
Pf3D7_10_v3	222967	223323	SH4K8ac_peak_1660	1938	356
Pf3D7_10_v3	224227	224732	SH4K8ac_peak_1661	3174	505
Pf3D7_10_v3	229529	229774	SH4K8ac_peak_1662	2290	245
Pf3D7_10_v3	233509	233872	SH4K8ac_peak_1663	2331	363
Pf3D7_10_v3	251701	251913	SH4K8ac_peak_1664	1452	212
Pf3D7_10_v3	256701	257056	SH4K8ac_peak_1665	3011	355
Pf3D7_10_v3	273947	274220	SH4K8ac_peak_1666	1379	273
Pf3D7_10_v3	286543	286893	SH4K8ac_peak_1667	1616	350
Pf3D7_10_v3	288675	288925	SH4K8ac_peak_1668	1767	250
Pf3D7_10_v3	293148	293512	SH4K8ac_peak_1669	1460	364
Pf3D7_10_v3	295754	295971	SH4K8ac_peak_1670	1384	217
Pf3D7_10_v3	317923	318285	SH4K8ac_peak_1671	2274	362
Pf3D7_10_v3	344510	344749	SH4K8ac_peak_1672	1506	239
Pf3D7_10_v3	362318	362611	SH4K8ac_peak_1673	1183	293
Pf3D7_10_v3	365628	365839	SH4K8ac_peak_1674	1086	211
Pf3D7_10_v3	366836	367186	SH4K8ac_peak_1675	2160	350
Pf3D7_10_v3	370111	370316	SH4K8ac_peak_1676	1158	205
Pf3D7_10_v3	378049	378713	SH4K8ac_peak_1677	3892	664
Pf3D7_10_v3	381465	381752	SH4K8ac_peak_1678	2169	287
Pf3D7_10_v3	384781	385040	SH4K8ac_peak_1679	1307	259
Pf3D7_10_v3	390869	391352	SH4K8ac_peak_1680	3133	483
Pf3D7_10_v3	399308	399662	SH4K8ac_peak_1681	2136	354
Pf3D7_10_v3	425357	425815	SH4K8ac_peak_1682	2920	458
Pf3D7_10_v3	427996	428242	SH4K8ac_peak_1683	1264	246
Pf3D7_10_v3	431261	431462	SH4K8ac_peak_1684	1070	201
Pf3D7_10_v3	441374	441937	SH4K8ac_peak_1685	3388	563
Pf3D7_10_v3	445103	445382	SH4K8ac_peak_1686	1608	279
Pf3D7_10_v3	454381	454624	SH4K8ac_peak_1687	1173	243
Pf3D7_10_v3	465000	465368	SH4K8ac_peak_1688	2410	368
Pf3D7_10_v3	473686	474286	SH4K8ac_peak_1689	2094	600
Pf3D7_10_v3	478542	478929	SH4K8ac_peak_1690	2442	387
Pf3D7_10_v3	480530	480817	SH4K8ac_peak_1691	1383	287
Pf3D7_10_v3	481613	482195	SH4K8ac_peak_1692	2549	582
Pf3D7_10_v3	492703	493016	SH4K8ac_peak_1693	2133	313
Pf3D7_10_v3	494649	495013	SH4K8ac_peak_1694	2279	364
Pf3D7_10_v3	496911	497190	SH4K8ac_peak_1695	1897	279
Pf3D7_10_v3	510338	510603	SH4K8ac_peak_1696	1395	265
Pf3D7_10_v3	518023	518308	SH4K8ac_peak_1697	1566	285
Pf3D7_10_v3	520047	520461	SH4K8ac_peak_1698	3166	414
Pf3D7_10_v3	541277	541699	SH4K8ac_peak_1699	2622	422
Pf3D7_10_v3	542952	543333	SH4K8ac_peak_1700	2333	381
Pf3D7_10_v3	543831	544479	SH4K8ac_peak_1701	3840	648
Pf3D7_10_v3	551990	552382	SH4K8ac_peak_1702	2362	392
Pf3D7_10_v3	552684	553252	SH4K8ac_peak_1703	2601	568
Pf3D7_10_v3	555967	556354	SH4K8ac_peak_1704	2878	387
Pf3D7_10_v3	557067	557429	SH4K8ac_peak_1705	2699	362
Pf3D7_10_v3	557686	558001	SH4K8ac_peak_1706	2718	315
Pf3D7_10_v3	563344	563727	SH4K8ac_peak_1707	2373	383
Pf3D7_10_v3	569264	569876	SH4K8ac_peak_1708	4344	612
Pf3D7_10_v3	573723	574433	SH4K8ac_peak_1709	5037	710
Pf3D7_10_v3	574654	575032	SH4K8ac_peak_1710	2479	378
Pf3D7_10_v3	579388	580435	SH4K8ac_peak_1711	5716	1047
Pf3D7_10_v3	594012	595382	SH4K8ac_peak_1712	5398	1370
Pf3D7_10_v3	596730	597790	SH4K8ac_peak_1713	6244	1060
Pf3D7_10_v3	598047	598729	SH4K8ac_peak_1714	3956	682
Pf3D7_10_v3	603583	604111	SH4K8ac_peak_1715	3931	528
Pf3D7_10_v3	605128	606064	SH4K8ac_peak_1716	7369	936
Pf3D7_10_v3	606907	607741	SH4K8ac_peak_1717	5243	834
Pf3D7_10_v3	610364	610866	SH4K8ac_peak_1718	2609	502
Pf3D7_10_v3	611318	611693	SH4K8ac_peak_1719	2719	375
Pf3D7_10_v3	613404	613804	SH4K8ac_peak_1720	2624	400
Pf3D7_10_v3	614877	615122	SH4K8ac_peak_1721	1827	245
Pf3D7_10_v3	615296	615653	SH4K8ac_peak_1722	2805	357
Pf3D7_10_v3	616617	616844	SH4K8ac_peak_1723	1258	227
Pf3D7_10_v3	621353	621895	SH4K8ac_peak_1724	3643	542
Pf3D7_10_v3	624563	626347	SH4K8ac_peak_1725	10313	1784
Pf3D7_10_v3	632519	632775	SH4K8ac_peak_1726	1015	256
Pf3D7_10_v3	635758	636125	SH4K8ac_peak_1727	1532	367
Pf3D7_10_v3	636584	636787	SH4K8ac_peak_1728	951	203
Pf3D7_10_v3	637753	638386	SH4K8ac_peak_1729	4533	633
Pf3D7_10_v3	643654	643967	SH4K8ac_peak_1731	1920	313
Pf3D7_10_v3	652174	652497	SH4K8ac_peak_1732	2824	323
Pf3D7_10_v3	673574	673864	SH4K8ac_peak_1733	1069	290
Pf3D7_10_v3	679403	679891	SH4K8ac_peak_1734	1700	488
Pf3D7_10_v3	685228	685515	SH4K8ac_peak_1735	1619	287
Pf3D7_10_v3	690576	690809	SH4K8ac_peak_1736	1689	233
Pf3D7_10_v3	692412	693284	SH4K8ac_peak_1737	6373	872
Pf3D7_10_v3	701747	702091	SH4K8ac_peak_1738	1954	344
Pf3D7_10_v3	718503	718785	SH4K8ac_peak_1739	1941	282
Pf3D7_10_v3	721931	722528	SH4K8ac_peak_1740	3941	597
Pf3D7_10_v3	723289	723536	SH4K8ac_peak_1741	2068	247
Pf3D7_10_v3	724101	724905	SH4K8ac_peak_1742	4890	804
Pf3D7_10_v3	741294	741718	SH4K8ac_peak_1743	3094	424
Pf3D7_10_v3	766269	766495	SH4K8ac_peak_1744	1687	226
Pf3D7_10_v3	766965	767630	SH4K8ac_peak_1745	4124	665
Pf3D7_10_v3	773791	774299	SH4K8ac_peak_1746	3235	508
Pf3D7_10_v3	788618	788918	SH4K8ac_peak_1747	1566	300
Pf3D7_10_v3	789098	790147	SH4K8ac_peak_1748	4208	1049
Pf3D7_10_v3	791488	791789	SH4K8ac_peak_1749	1623	301
Pf3D7_10_v3	800529	800834	SH4K8ac_peak_1750	2105	305
Pf3D7_10_v3	808668	808917	SH4K8ac_peak_1751	1353	249
Pf3D7_10_v3	812060	812656	SH4K8ac_peak_1752	3884	596
Pf3D7_10_v3	818100	818437	SH4K8ac_peak_1753	2227	337
Pf3D7_10_v3	823945	824215	SH4K8ac_peak_1754	1843	270
Pf3D7_10_v3	828289	828499	SH4K8ac_peak_1755	1474	210
Pf3D7_10_v3	832765	833359	SH4K8ac_peak_1756	3945	594
Pf3D7_10_v3	843164	843372	SH4K8ac_peak_1757	1104	208
Pf3D7_10_v3	843780	844000	SH4K8ac_peak_1758	1240	220
Pf3D7_10_v3	848060	848328	SH4K8ac_peak_1759	1177	268
Pf3D7_10_v3	849799	850408	SH4K8ac_peak_1760	4020	609
Pf3D7_10_v3	850649	851116	SH4K8ac_peak_1761	2587	467
Pf3D7_10_v3	859431	859684	SH4K8ac_peak_1763	1983	253
Pf3D7_10_v3	860748	860956	SH4K8ac_peak_1764	1323	208
Pf3D7_10_v3	865107	865433	SH4K8ac_peak_1765	2388	326
Pf3D7_10_v3	871551	871833	SH4K8ac_peak_1766	2033	282
Pf3D7_10_v3	873650	874020	SH4K8ac_peak_1767	2039	370
Pf3D7_10_v3	877802	878120	SH4K8ac_peak_1768	2015	318
Pf3D7_10_v3	884791	885178	SH4K8ac_peak_1769	2824	387
Pf3D7_10_v3	885674	886119	SH4K8ac_peak_1770	2828	445
Pf3D7_10_v3	886318	886895	SH4K8ac_peak_1771	3831	577
Pf3D7_10_v3	889890	890466	SH4K8ac_peak_1772	3448	576
Pf3D7_10_v3	890713	891017	SH4K8ac_peak_1773	2120	304
Pf3D7_10_v3	892104	892732	SH4K8ac_peak_1774	3864	628
Pf3D7_10_v3	903257	903480	SH4K8ac_peak_1775	1943	223
Pf3D7_10_v3	905482	906281	SH4K8ac_peak_1776	5168	799
Pf3D7_10_v3	914229	914449	SH4K8ac_peak_1777	856	220
Pf3D7_10_v3	923872	924177	SH4K8ac_peak_1778	2499	305
Pf3D7_10_v3	925911	926189	SH4K8ac_peak_1779	2074	278
Pf3D7_10_v3	928444	929240	SH4K8ac_peak_1780	4536	796
Pf3D7_10_v3	929978	930247	SH4K8ac_peak_1781	1376	269
Pf3D7_10_v3	935834	936355	SH4K8ac_peak_1782	2520	521
Pf3D7_10_v3	938357	938572	SH4K8ac_peak_1783	1547	215
Pf3D7_10_v3	943118	943416	SH4K8ac_peak_1784	1591	298
Pf3D7_10_v3	952004	952438	SH4K8ac_peak_1785	2751	434
Pf3D7_10_v3	955370	955635	SH4K8ac_peak_1786	1365	265
Pf3D7_10_v3	955922	956416	SH4K8ac_peak_1787	2981	494
Pf3D7_10_v3	958255	958488	SH4K8ac_peak_1788	1522	233
Pf3D7_10_v3	962048	962326	SH4K8ac_peak_1789	1955	278
Pf3D7_10_v3	963452	964230	SH4K8ac_peak_1790	5346	778
Pf3D7_10_v3	967888	968094	SH4K8ac_peak_1792	1987	206
Pf3D7_10_v3	970458	970960	SH4K8ac_peak_1793	3867	502
Pf3D7_10_v3	972133	973939	SH4K8ac_peak_1794	11830	1806
Pf3D7_10_v3	974150	974364	SH4K8ac_peak_1795	2371	214
Pf3D7_10_v3	974625	974844	SH4K8ac_peak_1796	1776	219
Pf3D7_10_v3	982147	982439	SH4K8ac_peak_1797	2119	292
Pf3D7_10_v3	987454	987844	SH4K8ac_peak_1799	2957	390
Pf3D7_10_v3	988160	988494	SH4K8ac_peak_1800	1873	334
Pf3D7_10_v3	994877	995584	SH4K8ac_peak_1801	3935	707
Pf3D7_10_v3	1012805	1013153	SH4K8ac_peak_1802	1098	348
Pf3D7_10_v3	1013907	1014323	SH4K8ac_peak_1803	2706	416
Pf3D7_10_v3	1014846	1015532	SH4K8ac_peak_1804	5295	686
Pf3D7_10_v3	1017069	1018158	SH4K8ac_peak_1805	5762	1089
Pf3D7_10_v3	1021332	1021773	SH4K8ac_peak_1806	2637	441
Pf3D7_10_v3	1022486	1022820	SH4K8ac_peak_1807	2192	334
Pf3D7_10_v3	1025317	1025568	SH4K8ac_peak_1808	1588	251
Pf3D7_10_v3	1026172	1026522	SH4K8ac_peak_1809	2549	350
Pf3D7_10_v3	1028217	1028418	SH4K8ac_peak_1810	1037	201
Pf3D7_10_v3	1028926	1029438	SH4K8ac_peak_1811	2649	512
Pf3D7_10_v3	1029724	1030738	SH4K8ac_peak_1812	4886	1014
Pf3D7_10_v3	1031428	1031768	SH4K8ac_peak_1813	2117	340
Pf3D7_10_v3	1043797	1044039	SH4K8ac_peak_1814	1405	242
Pf3D7_10_v3	1052754	1053315	SH4K8ac_peak_1815	2806	561
Pf3D7_10_v3	1053575	1054210	SH4K8ac_peak_1816	4605	635
Pf3D7_10_v3	1055010	1055308	SH4K8ac_peak_1817	2301	298
Pf3D7_10_v3	1055797	1056007	SH4K8ac_peak_1818	1370	210
Pf3D7_10_v3	1056331	1056845	SH4K8ac_peak_1819	3266	514
Pf3D7_10_v3	1060174	1060554	SH4K8ac_peak_1820	2294	380
Pf3D7_10_v3	1062554	1062947	SH4K8ac_peak_1821	3696	393
Pf3D7_10_v3	1063709	1064159	SH4K8ac_peak_1822	2591	450
Pf3D7_10_v3	1067871	1069570	SH4K8ac_peak_1823	9056	1699
Pf3D7_10_v3	1069739	1069954	SH4K8ac_peak_1824	1603	215
Pf3D7_10_v3	1088146	1088498	SH4K8ac_peak_1825	2081	352
Pf3D7_10_v3	1095504	1096495	SH4K8ac_peak_1826	6473	991
Pf3D7_10_v3	1096929	1097187	SH4K8ac_peak_1827	1430	258
Pf3D7_10_v3	1098422	1098814	SH4K8ac_peak_1828	1617	392
Pf3D7_10_v3	1106402	1106737	SH4K8ac_peak_1829	2574	335
Pf3D7_10_v3	1111470	1111718	SH4K8ac_peak_1830	1794	248
Pf3D7_10_v3	1113447	1113912	SH4K8ac_peak_1831	3335	465
Pf3D7_10_v3	1120936	1121211	SH4K8ac_peak_1832	1507	275
Pf3D7_10_v3	1123614	1123949	SH4K8ac_peak_1833	2567	335
Pf3D7_10_v3	1124496	1124946	SH4K8ac_peak_1834	1987	450
Pf3D7_10_v3	1144938	1145435	SH4K8ac_peak_1835	2050	497
Pf3D7_10_v3	1145913	1146357	SH4K8ac_peak_1836	1638	444
Pf3D7_10_v3	1147738	1147985	SH4K8ac_peak_1838	1188	247
Pf3D7_10_v3	1154164	1154413	SH4K8ac_peak_1839	1556	249
Pf3D7_10_v3	1157373	1157706	SH4K8ac_peak_1840	1561	333
Pf3D7_10_v3	1164569	1165611	SH4K8ac_peak_1842	5543	1042
Pf3D7_10_v3	1166054	1166802	SH4K8ac_peak_1843	4076	748
Pf3D7_10_v3	1167309	1167546	SH4K8ac_peak_1844	1236	237
Pf3D7_10_v3	1167845	1168193	SH4K8ac_peak_1845	2503	348
Pf3D7_10_v3	1170033	1170610	SH4K8ac_peak_1846	3395	577
Pf3D7_10_v3	1175657	1175896	SH4K8ac_peak_1847	1030	239
Pf3D7_10_v3	1180959	1181240	SH4K8ac_peak_1849	4828	281
Pf3D7_10_v3	1183790	1184226	SH4K8ac_peak_1850	5985	436
Pf3D7_10_v3	1187822	1188104	SH4K8ac_peak_1851	4437	282
Pf3D7_10_v3	1190853	1191125	SH4K8ac_peak_1852	5499	272
Pf3D7_10_v3	1192900	1194335	SH4K8ac_peak_1853	22048	1435
Pf3D7_10_v3	1196203	1197266	SH4K8ac_peak_1854	16263	1063
Pf3D7_10_v3	1199575	1200104	SH4K8ac_peak_1855	8163	529
Pf3D7_10_v3	1204473	1204684	SH4K8ac_peak_1856	3034	211
Pf3D7_10_v3	1205262	1205578	SH4K8ac_peak_1857	3394	316
Pf3D7_10_v3	1206657	1207152	SH4K8ac_peak_1858	7837	495
Pf3D7_10_v3	1207381	1207725	SH4K8ac_peak_1859	5059	344
Pf3D7_10_v3	1209149	1210097	SH4K8ac_peak_1860	14401	948
Pf3D7_10_v3	1210450	1210671	SH4K8ac_peak_1861	3182	221
Pf3D7_10_v3	1212689	1212922	SH4K8ac_peak_1862	4481	233
Pf3D7_10_v3	1213709	1213933	SH4K8ac_peak_1863	2297	224
Pf3D7_10_v3	1224512	1224819	SH4K8ac_peak_1864	4895	307
Pf3D7_10_v3	1227911	1228110	SH4K8ac_peak_1865	5016	199
Pf3D7_10_v3	1230723	1231270	SH4K8ac_peak_1866	11335	547
Pf3D7_10_v3	1231494	1231900	SH4K8ac_peak_1867	7562	406
Pf3D7_10_v3	1234659	1235222	SH4K8ac_peak_1868	9685	563
Pf3D7_10_v3	1236088	1236603	SH4K8ac_peak_1869	7634	515
Pf3D7_10_v3	1238479	1238724	SH4K8ac_peak_1870	4216	245
Pf3D7_10_v3	1239402	1239786	SH4K8ac_peak_1871	2958	384
Pf3D7_10_v3	1240775	1241408	SH4K8ac_peak_1872	4872	633
Pf3D7_10_v3	1244732	1245091	SH4K8ac_peak_1873	2214	359
Pf3D7_10_v3	1248536	1249311	SH4K8ac_peak_1874	5223	775
Pf3D7_10_v3	1250167	1250580	SH4K8ac_peak_1875	2064	413
Pf3D7_10_v3	1253361	1254020	SH4K8ac_peak_1876	3788	659
Pf3D7_10_v3	1256802	1258332	SH4K8ac_peak_1877	9538	1530
Pf3D7_10_v3	1259246	1259486	SH4K8ac_peak_1878	1348	240
Pf3D7_10_v3	1262639	1262860	SH4K8ac_peak_1879	1878	221
Pf3D7_10_v3	1285955	1286230	SH4K8ac_peak_1880	1706	275
Pf3D7_10_v3	1289427	1290373	SH4K8ac_peak_1881	4728	946
Pf3D7_10_v3	1294979	1295289	SH4K8ac_peak_1882	2475	310
Pf3D7_10_v3	1300495	1300860	SH4K8ac_peak_1883	2382	365
Pf3D7_10_v3	1304432	1305154	SH4K8ac_peak_1884	3517	722
Pf3D7_10_v3	1319246	1319462	SH4K8ac_peak_1885	1858	216
Pf3D7_10_v3	1324281	1324669	SH4K8ac_peak_1886	2424	388
Pf3D7_10_v3	1351369	1352222	SH4K8ac_peak_1887	4074	853
Pf3D7_10_v3	1358526	1358751	SH4K8ac_peak_1888	865	225
Pf3D7_10_v3	1362785	1363033	SH4K8ac_peak_1889	1341	248
Pf3D7_10_v3	1363391	1363642	SH4K8ac_peak_1890	1614	251
Pf3D7_10_v3	1366112	1366670	SH4K8ac_peak_1891	3924	558
Pf3D7_10_v3	1377290	1377804	SH4K8ac_peak_1892	3002	514
Pf3D7_10_v3	1378196	1378403	SH4K8ac_peak_1893	857	207
Pf3D7_10_v3	1378874	1379230	SH4K8ac_peak_1894	2311	356
Pf3D7_10_v3	1392650	1393200	SH4K8ac_peak_1895	3410	550
Pf3D7_10_v3	1393713	1394101	SH4K8ac_peak_1896	1937	388
Pf3D7_10_v3	1394601	1395217	SH4K8ac_peak_1897	3922	616
Pf3D7_10_v3	1396442	1396767	SH4K8ac_peak_1898	2358	325
Pf3D7_10_v3	1397598	1397906	SH4K8ac_peak_1899	1562	308
Pf3D7_10_v3	1404298	1404804	SH4K8ac_peak_1900	5118	506
Pf3D7_10_v3	1413176	1413499	SH4K8ac_peak_1901	2065	323
Pf3D7_10_v3	1439458	1439786	SH4K8ac_peak_1902	2129	328
Pf3D7_10_v3	1443250	1443687	SH4K8ac_peak_1903	3363	437
Pf3D7_10_v3	1448272	1448562	SH4K8ac_peak_1904	1136	290
Pf3D7_10_v3	1462424	1462753	SH4K8ac_peak_1905	1446	329
Pf3D7_10_v3	1468939	1469505	SH4K8ac_peak_1906	3349	566
Pf3D7_10_v3	1473550	1473829	SH4K8ac_peak_1907	1406	279
Pf3D7_10_v3	1493675	1493925	SH4K8ac_peak_1908	1886	250
Pf3D7_10_v3	1503437	1503758	SH4K8ac_peak_1909	1301	321
Pf3D7_10_v3	1505884	1506484	SH4K8ac_peak_1910	2320	600
Pf3D7_10_v3	1507640	1507854	SH4K8ac_peak_1911	1481	214
Pf3D7_10_v3	1511820	1512056	SH4K8ac_peak_1912	1220	236
Pf3D7_10_v3	1513071	1513678	SH4K8ac_peak_1913	2265	607
Pf3D7_10_v3	1514681	1515063	SH4K8ac_peak_1914	1444	382
Pf3D7_10_v3	1519612	1519814	SH4K8ac_peak_1915	1990	202
Pf3D7_10_v3	1548876	1549267	SH4K8ac_peak_1916	2517	391
Pf3D7_10_v3	1551300	1551628	SH4K8ac_peak_1917	1658	328
Pf3D7_10_v3	1561281	1561743	SH4K8ac_peak_1918	1927	462
Pf3D7_10_v3	1571016	1571403	SH4K8ac_peak_1919	2371	387
Pf3D7_10_v3	1584045	1584251	SH4K8ac_peak_1920	1435	206
Pf3D7_10_v3	1590508	1590830	SH4K8ac_peak_1921	1671	322
Pf3D7_10_v3	1616053	1616409	SH4K8ac_peak_1922	3426	356
Pf3D7_10_v3	1639827	1640306	SH4K8ac_peak_1924	3359	479
Pf3D7_10_v3	1644578	1644879	SH4K8ac_peak_1925	2366	301
Pf3D7_10_v3	1652498	1653351	SH4K8ac_peak_1926	5674	853
Pf3D7_10_v3	1684332	1684886	SH4K8ac_peak_1927	4446	554
Pf3D7_11_v3	261963	262605	SH4K8ac_peak_1955	3123	642
Pf3D7_11_v3	458704	458953	SH4K8ac_peak_1973	1157	249
Pf3D7_11_v3	671644	671867	SH4K8ac_peak_2017	989	223
Pf3D7_11_v3	1064826	1065283	SH4K8ac_peak_2096	1756	457
Pf3D7_11_v3	1130403	1130632	SH4K8ac_peak_2111	1689	229
Pf3D7_11_v3	1146727	1147009	SH4K8ac_peak_2113	2215	282
Pf3D7_11_v3	1162997	1163402	SH4K8ac_peak_2115	1883	405
Pf3D7_11_v3	1916610	1917009	SH4K8ac_peak_2231	2276	399
Pf3D7_11_v3	2525	4068	SH4K8ac_peak_1928	10071	1543
Pf3D7_11_v3	21355	21842	SH4K8ac_peak_1929	3439	487
Pf3D7_11_v3	30593	30875	SH4K8ac_peak_1930	2122	282
Pf3D7_11_v3	34682	34881	SH4K8ac_peak_1931	1553	199
Pf3D7_11_v3	93798	94049	SH4K8ac_peak_1932	1216	251
Pf3D7_11_v3	114698	115104	SH4K8ac_peak_1933	2736	406
Pf3D7_11_v3	122455	122794	SH4K8ac_peak_1934	1657	339
Pf3D7_11_v3	123776	123990	SH4K8ac_peak_1935	1492	214
Pf3D7_11_v3	127079	127344	SH4K8ac_peak_1936	1056	265
Pf3D7_11_v3	145130	145447	SH4K8ac_peak_1937	1317	317
Pf3D7_11_v3	147859	148088	SH4K8ac_peak_1938	1733	229
Pf3D7_11_v3	157745	158037	SH4K8ac_peak_1939	1862	292
Pf3D7_11_v3	158891	159314	SH4K8ac_peak_1940	2393	423
Pf3D7_11_v3	164023	164238	SH4K8ac_peak_1941	1661	215
Pf3D7_11_v3	186252	186692	SH4K8ac_peak_1942	3546	440
Pf3D7_11_v3	199182	200660	SH4K8ac_peak_1943	9474	1478
Pf3D7_11_v3	200864	201119	SH4K8ac_peak_1944	1470	255
Pf3D7_11_v3	202361	204115	SH4K8ac_peak_1945	13486	1754
Pf3D7_11_v3	217633	219688	SH4K8ac_peak_1946	15298	2055
Pf3D7_11_v3	221920	222157	SH4K8ac_peak_1947	1619	237
Pf3D7_11_v3	223204	223967	SH4K8ac_peak_1948	3075	763
Pf3D7_11_v3	226067	226448	SH4K8ac_peak_1949	1875	381
Pf3D7_11_v3	228541	229280	SH4K8ac_peak_1950	4011	739
Pf3D7_11_v3	239467	240047	SH4K8ac_peak_1951	2609	580
Pf3D7_11_v3	248862	249080	SH4K8ac_peak_1952	1300	218
Pf3D7_11_v3	249436	249738	SH4K8ac_peak_1953	1199	302
Pf3D7_11_v3	254489	254838	SH4K8ac_peak_1954	1927	349
Pf3D7_11_v3	263748	264346	SH4K8ac_peak_1956	2456	598
Pf3D7_11_v3	267676	267906	SH4K8ac_peak_1957	1502	230
Pf3D7_11_v3	268605	269116	SH4K8ac_peak_1958	3114	511
Pf3D7_11_v3	291422	291684	SH4K8ac_peak_1959	1220	262
Pf3D7_11_v3	297606	297890	SH4K8ac_peak_1960	1321	284
Pf3D7_11_v3	351227	351465	SH4K8ac_peak_1961	1354	238
Pf3D7_11_v3	361412	361969	SH4K8ac_peak_1962	3317	557
Pf3D7_11_v3	367185	367584	SH4K8ac_peak_1963	1469	399
Pf3D7_11_v3	367965	368503	SH4K8ac_peak_1964	4105	538
Pf3D7_11_v3	381053	381389	SH4K8ac_peak_1965	1625	336
Pf3D7_11_v3	395361	395644	SH4K8ac_peak_1966	1174	283
Pf3D7_11_v3	400258	400486	SH4K8ac_peak_1967	1048	228
Pf3D7_11_v3	426151	426357	SH4K8ac_peak_1968	992	206
Pf3D7_11_v3	427173	427404	SH4K8ac_peak_1969	1261	231
Pf3D7_11_v3	442787	443028	SH4K8ac_peak_1970	1331	241
Pf3D7_11_v3	454032	454507	SH4K8ac_peak_1971	3035	475
Pf3D7_11_v3	457494	457755	SH4K8ac_peak_1972	1223	261
Pf3D7_11_v3	459908	460206	SH4K8ac_peak_1974	1357	298
Pf3D7_11_v3	472992	473310	SH4K8ac_peak_1975	1974	318
Pf3D7_11_v3	474331	474582	SH4K8ac_peak_1976	1437	251
Pf3D7_11_v3	475581	476372	SH4K8ac_peak_1977	4183	791
Pf3D7_11_v3	480574	480967	SH4K8ac_peak_1978	2408	393
Pf3D7_11_v3	483075	483304	SH4K8ac_peak_1979	1550	229
Pf3D7_11_v3	484292	485121	SH4K8ac_peak_1980	4669	829
Pf3D7_11_v3	486252	487535	SH4K8ac_peak_1981	6745	1283
Pf3D7_11_v3	497891	498155	SH4K8ac_peak_1982	1688	264
Pf3D7_11_v3	500984	501414	SH4K8ac_peak_1983	2658	430
Pf3D7_11_v3	518018	518744	SH4K8ac_peak_1984	2664	726
Pf3D7_11_v3	519004	519291	SH4K8ac_peak_1985	1584	287
Pf3D7_11_v3	521436	521890	SH4K8ac_peak_1986	2802	454
Pf3D7_11_v3	527579	528076	SH4K8ac_peak_1987	3611	497
Pf3D7_11_v3	529527	530092	SH4K8ac_peak_1988	3676	565
Pf3D7_11_v3	538294	538667	SH4K8ac_peak_1989	1331	373
Pf3D7_11_v3	539886	540240	SH4K8ac_peak_1990	1646	354
Pf3D7_11_v3	541256	541470	SH4K8ac_peak_1991	1122	214
Pf3D7_11_v3	548903	549345	SH4K8ac_peak_1992	3362	442
Pf3D7_11_v3	549980	550356	SH4K8ac_peak_1993	2915	376
[truncated: 1,516 more rows]
